# Supplementary material for: Mapping the spatial transcriptomic signature of the hippocampus during memory consolidation
Source: Nat Commun. 2023 Sep 29;14:6100. doi: 10.1038/s41467-023-41715-7 (PMC10541893; doi:10.1038/s41467-023-41715-7)
Supplement: Supplementary file 4 — Supplementary Data 1 [file 41467_2023_41715_MOESM4_ESM.xlsx]

## Sheet: Spatial Pseudobulk
Gene ID	Ensembl ID	Gene name	P-value (SOR vs. HC)	FDR step up (SOR vs. HC)	Ratio (SOR vs. HC)	Fold change (SOR vs. HC)	Log2 fold change (SOR vs. HC)	Median(SOR)	Median(HC)
Hspa5	ENSMUSG00000026864	Hspa5	2.4529e-66	4.61292e-62	1.79198	1.79198	0.841558	286.887	160.094
Manf	ENSMUSG00000032575	Manf	1.27137e-29	1.19547e-25	1.59332	1.59332	0.672033	154.113	96.7245
Egr4	ENSMUSG00000071341	Egr4	1.56046e-28	9.78199e-25	56.0099	56.0099	5.80761	60.8371	1.08619
Egr1	ENSMUSG00000038418	Egr1	2.1046e-27	9.89479e-24	2.22748	2.22748	1.15541	195.676	87.846
Dnajb5	ENSMUSG00000036052	Dnajb5	1.45202e-24	5.46135e-21	1.70337	1.70337	0.76839	109.403	64.2272
Homer1	ENSMUSG00000007617	Homer1	1.35738e-22	4.25448e-19	1.63081	1.63081	0.705585	127.663	78.2822
Ttr	ENSMUSG00000061808	Ttr	2.81704e-22	7.56819e-19	0.460802	-2.17013	-1.11778	80.0368	173.69
Hspa8	ENSMUSG00000015656	Hspa8	1.33255e-21	3.1325e-18	1.12091	1.12091	0.164673	1855.96	1655.76
Xbp1	ENSMUSG00000020484	Xbp1	2.65706e-19	5.55207e-16	1.59158	1.59158	0.670464	87.927	55.245
Pdia6	ENSMUSG00000020571	Pdia6	7.91653e-19	1.48878e-15	1.39676	1.39676	0.482086	148.498	106.316
Ndufa4	ENSMUSG00000029632	Ndufa4	4.46784e-17	7.63839e-14	1.10826	1.10826	0.148302	2049.17	1848.99
Dnaja1	ENSMUSG00000028410	Dnaja1	1.33011e-16	2.08451e-13	1.23218	1.23218	0.301207	422.225	342.666
Egr3	ENSMUSG00000033730	Egr3	1.54632e-16	2.23694e-13	1.47099	1.47099	0.556784	137.526	93.4922
Fos	ENSMUSG00000021250	Fos	3.99871e-16	5.37141e-13	1	1	0	1.05179	1.05179
Psd	ENSMUSG00000037126	Psd	1.05087e-15	1.31751e-12	0.785338	-1.27334	-0.348615	263.02	334.913
Dusp5	ENSMUSG00000034765	Dusp5	1.44251e-15	1.69549e-12	18.9829	18.9829	4.24663	19.1805	1.01041
Bhlhe40	ENSMUSG00000030103	Bhlhe40	1.13457e-14	1.2551e-11	1.78784	1.78784	0.838216	77.0096	43.0742
Sdf2l1	ENSMUSG00000022769	Sdf2l1	1.29215e-14	1.35001e-11	17.2658	17.2658	4.10984	17.571	1.01768
Tsc22d3	ENSMUSG00000031431	Tsc22d3	2.33625e-14	2.3124e-11	2.03301	2.03301	1.02361	53.4756	26.3037
Ube2g2	ENSMUSG00000009293	Ube2g2	4.44126e-14	4.11664e-11	1.51023	1.51023	0.594766	81.3249	53.8494
Dynll1	ENSMUSG00000009013	Dynll1	4.5969e-14	4.11664e-11	1.19393	1.19393	0.255715	1742.51	1459.48
Hspe1	ENSMUSG00000073676	Hspe1	4.16441e-13	3.55981e-10	1.20584	1.20584	0.270034	385.072	319.34
Sgk1	ENSMUSG00000019970	Sgk1	4.81619e-13	3.90523e-10	1.40575	1.40575	0.491344	77.2528	54.9547
Cd81	ENSMUSG00000037706	Cd81	4.98381e-13	3.90523e-10	0.76617	-1.30519	-0.384264	213.242	278.322
Gpt2	ENSMUSG00000031700	Gpt2	5.2554e-13	3.95332e-10	1.68925	1.68925	0.75638	68.5333	40.5703
Gm47283	ENSMUSG00000096768	Gm47283	9.70349e-13	7.01861e-10	1.39464	1.39464	0.479893	203.781	146.117
Hsph1	ENSMUSG00000029657	Hsph1	1.23513e-12	8.60294e-10	1.26723	1.26723	0.341678	301.903	238.238
Dnajb1	ENSMUSG00000005483	Dnajb1	1.55016e-12	1.00946e-09	1.64246	1.64246	0.715854	65.3879	39.8111
Bsg	ENSMUSG00000023175	Bsg	1.55665e-12	1.00946e-09	0.828281	-1.20732	-0.271808	378.793	457.324
Spred1	ENSMUSG00000027351	Spred1	1.9645e-12	1.23148e-09	1.5874	1.5874	0.666667	67.7335	42.6694
Mt3	ENSMUSG00000031760	Mt3	7.03975e-12	4.27063e-09	1.0803	1.0803	0.11143	2476.25	2292.19
P4ha1	ENSMUSG00000019916	P4ha1	1.9869e-11	1.16768e-08	21.2367	21.2367	4.40849	25.532	1.20226
Enpp2	ENSMUSG00000022425	Enpp2	2.26854e-11	1.29279e-08	0.708852	-1.41073	-0.496444	66.3388	93.5863
Kdm7a	ENSMUSG00000042599	Kdm7a	2.59289e-11	1.43417e-08	1.96453	1.96453	0.974184	38.8728	19.7873
Per1	ENSMUSG00000020893	Per1	2.77341e-11	1.4902e-08	1.99129	1.99129	0.993704	50.8058	25.514
Jdp2	ENSMUSG00000034271	Jdp2	1.04808e-10	5.47507e-08	1.91517	1.91517	0.937471	40.0161	20.8943
Nr4a1	ENSMUSG00000023034	Nr4a1	2.46988e-10	1.25537e-07	36.66	36.66	5.19613	40.0241	1.09176
Cacybp	ENSMUSG00000014226	Cacybp	2.56329e-10	1.26856e-07	1.27604	1.27604	0.351677	140.092	109.786
Nr4a2	ENSMUSG00000026826	Nr4a2	2.89378e-10	1.36143e-07	38.5758	38.5758	5.26962	41.6381	1.07938
Otub2	ENSMUSG00000021203	Otub2	2.89574e-10	1.36143e-07	1.87185	1.87185	0.904466	43.755	23.3753
Trib2	ENSMUSG00000020601	Trib2	5.35708e-10	2.4572e-07	27.2337	27.2337	4.76732	27.3891	1.0057
Actb	ENSMUSG00000029580	Actb	5.98759e-10	2.68101e-07	0.873813	-1.14441	-0.194603	1158.58	1325.89
Fgfr1	ENSMUSG00000031565	Fgfr1	1.54675e-09	6.76471e-07	1.35744	1.35744	0.440887	83.488	61.5041
Errfi1	ENSMUSG00000028967	Errfi1	1.59721e-09	6.82662e-07	32.4021	32.4021	5.01802	33.4108	1.03113
Olfml2b	ENSMUSG00000038463	Olfml2b	1.85208e-09	7.74006e-07	39.2091	39.2091	5.29312	39.5708	1.00922
Per2	ENSMUSG00000055866	Per2	2.097e-09	8.57307e-07	7.78024	7.78024	2.95982	7.80757	1.00351
Parp1	ENSMUSG00000026496	Parp1	3.37434e-09	1.35017e-06	1.33368	1.33368	0.415417	98.6951	74.0019
Aplp1	ENSMUSG00000006651	Aplp1	3.81413e-09	1.47352e-06	0.903434	-1.10689	-0.146509	811.669	898.427
Arc	ENSMUSG00000022602	Arc	3.83934e-09	1.47352e-06	2.34848	2.34848	1.23173	41.757	17.7804
Cox7a2	ENSMUSG00000032330	Cox7a2	4.50214e-09	1.69334e-06	1.09339	1.09339	0.128802	1129.44	1032.98
Sfpq	ENSMUSG00000028820	Sfpq	5.39797e-09	1.99048e-06	1.2768	1.2768	0.352529	102.54	80.3102
Ahsa2	ENSMUSG00000020288	Ahsa2	5.62842e-09	2.03554e-06	24.7085	24.7085	4.62693	24.92	1.00856
Tomm5	ENSMUSG00000078713	Tomm5	1.3253e-08	4.70255e-06	1.23241	1.23241	0.301484	190.657	154.702
Gse1	ENSMUSG00000031822	Gse1	1.79084e-08	6.23539e-06	1.36437	1.36437	0.448239	70.2303	51.4744
Cox6c	ENSMUSG00000014313	Cox6c	1.8236e-08	6.23539e-06	1.07731	1.07731	0.10743	2136.28	1982.98
Slc25a33	ENSMUSG00000028982	Slc25a33	1.98552e-08	6.66781e-06	1.47865	1.47865	0.564282	63.759	43.1197
Atp5j2	ENSMUSG00000038690	Atp5j2	2.07566e-08	6.84821e-06	1.08789	1.08789	0.121527	881.871	810.628
Opalin	ENSMUSG00000050121	Opalin	2.15966e-08	7.00251e-06	0.0583655	-17.1334	-4.09874	1.24014	21.2478
Sub1	ENSMUSG00000022205	Sub1	2.49424e-08	7.95028e-06	1.12879	1.12879	0.174775	528.314	468.037
Irs2	ENSMUSG00000038894	Irs2	3.81941e-08	1.19713e-05	2.26541	2.26541	1.17977	39.5442	17.4557
Kif5a	ENSMUSG00000074657	Kif5a	4.15063e-08	1.27962e-05	0.805554	-1.24138	-0.311947	194.411	241.338
Hmgcr	ENSMUSG00000021670	Hmgcr	4.26108e-08	1.29248e-05	1.59856	1.59856	0.676775	51.5707	32.2607
Atp5e	ENSMUSG00000016252	Atp5e	4.71822e-08	1.40843e-05	1.09301	1.09301	0.128303	955.386	874.089
Klhl2	ENSMUSG00000031605	Klhl2	4.93704e-08	1.45072e-05	1.26174	1.26174	0.335409	268.254	212.607
Neurod2	ENSMUSG00000038255	Neurod2	6.97023e-08	2.01665e-05	1.33075	1.33075	0.412242	187.486	140.887
Srsf5	ENSMUSG00000021134	Srsf5	8.88821e-08	2.5326e-05	0.817547	-1.22317	-0.290626	129.015	157.808
Kcna4	ENSMUSG00000042604	Kcna4	9.13343e-08	2.5337e-05	1	1	0	1.00621	1.00621
Fmnl1	ENSMUSG00000055805	Fmnl1	9.16153e-08	2.5337e-05	1.39258	1.39258	0.477763	68.0404	48.8591
Cnp	ENSMUSG00000006782	Cnp	9.6487e-08	2.62976e-05	0.711848	-1.40479	-0.490359	66.1903	92.9837
Mag	ENSMUSG00000036634	Mag	1.11439e-07	2.96543e-05	0.594363	-1.68247	-0.750583	37.4621	63.0289
Sh3bp5	ENSMUSG00000021892	Sh3bp5	1.11957e-07	2.96543e-05	1.20919	1.20919	0.274037	103.428	85.535
Banp	ENSMUSG00000025316	Banp	1.79009e-07	4.67563e-05	1.76212	1.76212	0.817311	51.9394	29.4755
Lurap1l	ENSMUSG00000048706	Lurap1l	2.5607e-07	6.59677e-05	1.48126	1.48126	0.566828	64.0983	43.2727
Pcdh20	ENSMUSG00000050505	Pcdh20	2.65294e-07	6.72296e-05	1.36754	1.36754	0.451582	102.565	75
Herpud1	ENSMUSG00000031770	Herpud1	2.68117e-07	6.72296e-05	1.30093	1.30093	0.379541	70.1716	53.9397
Tnfrsf25	ENSMUSG00000024793	Tnfrsf25	2.86879e-07	7.09875e-05	1	1	0	1.00256	1.00256
Hspa1b	ENSMUSG00000090877	Hspa1b	3.75474e-07	9.10109e-05	1	1	0	1.23205	1.23205
Egr2	ENSMUSG00000037868	Egr2	3.77478e-07	9.10109e-05	1	1	0	1.02445	1.02445
Golph3	ENSMUSG00000022200	Golph3	3.85731e-07	9.18234e-05	1.28489	1.28489	0.36164	65.8878	51.2791
Klf9	ENSMUSG00000033863	Klf9	4.66109e-07	0.000109571	1.20479	1.20479	0.268783	164.77	136.763
Ube2w	ENSMUSG00000025939	Ube2w	4.89768e-07	0.000113711	1.27411	1.27411	0.349495	104.391	81.9324
Cdk2ap2	ENSMUSG00000024856	Cdk2ap2	5.1105e-07	0.000117205	1.56598	1.56598	0.64707	49.2139	31.4268
Lingo3	ENSMUSG00000051067	Lingo3	5.59131e-07	0.000126687	1.49992	1.49992	0.584884	61.166	40.7796
Spred2	ENSMUSG00000045671	Spred2	5.8012e-07	0.000129878	1.34746	1.34746	0.430238	76.2802	56.6105
Chpf2	ENSMUSG00000038181	Chpf2	6.2406e-07	0.000138071	0.0433046	-23.0922	-4.52933	1.05432	24.3467
Hspa1a	ENSMUSG00000091971	Hspa1a	7.08737e-07	0.000154983	1	1	0	1.08244	1.08244
Ier5	ENSMUSG00000056708	Ier5	7.59268e-07	0.000164124	1.28384	1.28384	0.360465	88.4913	68.9271
Atp5l	ENSMUSG00000038717	Atp5l	9.13498e-07	0.000195219	1.06777	1.06777	0.0946011	1040.74	974.685
Dnajb4	ENSMUSG00000028035	Dnajb4	9.84798e-07	0.000208091	1.62507	1.62507	0.700504	53.3316	32.818
Uqcc2	ENSMUSG00000024208	Uqcc2	1.30482e-06	0.000272649	1.09301	1.09301	0.128307	534.256	488.793
Pop5	ENSMUSG00000060152	Pop5	1.6874e-06	0.000346771	1.12433	1.12433	0.169063	186.228	165.635
Nr4a3	ENSMUSG00000028341	Nr4a3	1.69642e-06	0.000346771	1.45149	1.45149	0.537533	62.0644	42.7591
Fosl2	ENSMUSG00000029135	Fosl2	1.92184e-06	0.000387163	1	1	0	1.06196	1.06196
Gadd45b	ENSMUSG00000015312	Gadd45b	1.9352e-06	0.000387163	1	1	0	1.0041	1.0041
Hsp90ab1	ENSMUSG00000023944	Hsp90ab1	2.06099e-06	0.00040799	1.05312	1.05312	0.0746759	1168.59	1109.64
Fosb	ENSMUSG00000003545	Fosb	2.33008e-06	0.000456454	1	1	0	1.0513	1.0513
Arhgef3	ENSMUSG00000021895	Arhgef3	2.39403e-06	0.000464147	1.41574	1.41574	0.501552	62.754	44.3261
Serpina3n	ENSMUSG00000021091	Serpina3n	2.43455e-06	0.000467185	1.40503	1.40503	0.490605	64.8663	46.1671
Ufm1	ENSMUSG00000027746	Ufm1	2.65579e-06	0.000504494	1.27325	1.27325	0.348515	83.9693	65.9488
Lpin2	ENSMUSG00000024052	Lpin2	2.73667e-06	0.000514659	1.6362	1.6362	0.71035	36.6939	22.4262
Cldn11	ENSMUSG00000037625	Cldn11	2.86117e-06	0.000532743	0.58289	-1.71559	-0.778704	28.2559	48.4754
Arpc2	ENSMUSG00000006304	Arpc2	2.91951e-06	0.000535383	1.13171	1.13171	0.178499	432.879	382.501
Ivns1abp	ENSMUSG00000023150	Ivns1abp	2.93228e-06	0.000535383	1.21113	1.21113	0.276357	108.488	89.5759
Hcn2	ENSMUSG00000020331	Hcn2	3.2182e-06	0.000580753	0.794194	-1.25914	-0.332436	84.0034	105.772
Schip1	ENSMUSG00000027777	Schip1	3.24253e-06	0.000580753	1.18824	1.18824	0.248826	136.72	115.061
Junb	ENSMUSG00000052837	Junb	3.38663e-06	0.000600839	25.2446	25.2446	4.6579	26.6552	1.05588
Cenpb	ENSMUSG00000068267	Cenpb	3.47716e-06	0.000611135	0.815965	-1.22554	-0.293421	57.4641	70.4247
Kpna4	ENSMUSG00000027782	Kpna4	4.28711e-06	0.000746512	1.26287	1.26287	0.336702	77.4965	61.3656
Creld2	ENSMUSG00000023272	Creld2	4.57644e-06	0.000789583	1	1	0	1.0077	1.0077
AI593442	ENSMUSG00000078307	AI593442	4.75934e-06	0.000813675	0.780041	-1.28198	-0.358379	122.271	156.749
Zeb2	ENSMUSG00000026872	Zeb2	4.98771e-06	0.000845035	0.808424	-1.23698	-0.306816	127.383	157.57
Mcl1	ENSMUSG00000038612	Mcl1	5.10671e-06	0.000857471	1.67766	1.67766	0.746452	41.3637	24.6555
Siah2	ENSMUSG00000036432	Siah2	6.19147e-06	0.00103041	1	1	0	1.02982	1.02982
Hnrnpdl	ENSMUSG00000029328	Hnrnpdl	6.33003e-06	0.00104423	0.84013	-1.19029	-0.251316	143.473	170.775
Rpl36al	ENSMUSG00000049751	Rpl36al	6.5373e-06	0.00106865	1.08341	1.08341	0.115575	429.827	396.737
Atg12	ENSMUSG00000032905	Atg12	6.5917e-06	0.00106865	1.43176	1.43176	0.517788	57.7701	40.3491
Cox7c	ENSMUSG00000017778	Cox7c	6.77359e-06	0.00108875	1.06328	1.06328	0.0885252	1568.67	1475.31
Kif1b	ENSMUSG00000063077	Kif1b	7.58478e-06	0.00120881	0.86777	-1.15238	-0.204616	200.38	230.913
Noct	ENSMUSG00000023087	Noct	7.79532e-06	0.00123192	1.23467	1.23467	0.304122	100.416	81.3303
Arl5b	ENSMUSG00000017418	Arl5b	8.82856e-06	0.00137408	1	1	0	1.04448	1.04448
Zdhhc8	ENSMUSG00000060166	Zdhhc8	8.84096e-06	0.00137408	0.779011	-1.28368	-0.360284	45.719	58.6885
Orai2	ENSMUSG00000039747	Orai2	1.02237e-05	0.00157596	1.26972	1.26972	0.344507	122.899	96.7924
Kctd6	ENSMUSG00000021752	Kctd6	1.03635e-05	0.00158453	1.47446	1.47446	0.560183	55.4627	37.6157
Omg	ENSMUSG00000049612	Omg	1.05313e-05	0.00158931	0.841642	-1.18815	-0.248722	89.7158	106.596
Cd9	ENSMUSG00000030342	Cd9	1.05639e-05	0.00158931	0.532849	-1.8767	-0.908201	19.5119	36.6181
1700123O20Rik	ENSMUSG00000040822	1700123O20Rik	1.09322e-05	0.00163168	23.802	23.802	4.57301	27.8453	1.16987
Bhlhe22	ENSMUSG00000025128	Bhlhe22	1.2187e-05	0.00180464	1.24041	1.24041	0.310817	80.7493	65.0989
Pdia3	ENSMUSG00000027248	Pdia3	1.23104e-05	0.00180867	1.20989	1.20989	0.274874	123.106	101.75
Tsc22d1	ENSMUSG00000022010	Tsc22d1	1.27465e-05	0.00185782	1.09572	1.09572	0.131875	416.612	380.219
Nus1	ENSMUSG00000023068	Nus1	1.28425e-05	0.00185782	1.32063	1.32063	0.401231	56.7247	42.9527
Slc2a3	ENSMUSG00000003153	Slc2a3	1.36665e-05	0.00196192	1.22812	1.22812	0.296448	70.8494	57.6894
Tomm6	ENSMUSG00000033475	Tomm6	1.39853e-05	0.00199248	1.11078	1.11078	0.151568	478.272	430.574
Fth1	ENSMUSG00000024661	Fth1	1.41838e-05	0.00200557	0.954134	-1.04807	-0.0677369	7332.57	7685.06
Rnft1	ENSMUSG00000020521	Rnft1	1.51635e-05	0.00212809	1	1	0	1.05543	1.05543
Cys1	ENSMUSG00000062563	Cys1	1.53463e-05	0.00213779	17.4617	17.4617	4.12612	17.993	1.03043
Chgb	ENSMUSG00000027350	Chgb	2.01787e-05	0.0027903	1.11949	1.11949	0.162847	460.07	410.963
Gm1673	ENSMUSG00000070858	Gm1673	2.13074e-05	0.00292487	1.15774	1.15774	0.21131	219.935	189.969
Mrps6	ENSMUSG00000039680	Mrps6	2.27345e-05	0.00309816	1.27297	1.27297	0.348193	60.9757	47.9006
Stam	ENSMUSG00000026718	Stam	2.3071e-05	0.00310052	1.48283	1.48283	0.568356	52.1424	35.1641
Ndufb1-ps	ENSMUSG00000113902	Ndufb1-ps	2.32497e-05	0.00310052	1.07993	1.07993	0.11094	526.507	487.538
Chchd2	ENSMUSG00000070493	Chchd2	2.33485e-05	0.00310052	1.04962	1.04962	0.0698661	1045.72	996.289
Haghl	ENSMUSG00000061046	Haghl	2.34123e-05	0.00310052	0.821256	-1.21765	-0.284096	74.6924	90.949
Uqcrh	ENSMUSG00000063882	Uqcrh	2.35969e-05	0.00310052	1.07853	1.07853	0.10907	815.74	756.343
Cmtr1	ENSMUSG00000024019	Cmtr1	2.37411e-05	0.00310052	0.733064	-1.36414	-0.447989	42.7329	58.2936
Rilpl1	ENSMUSG00000029392	Rilpl1	2.43863e-05	0.00314432	1.29535	1.29535	0.373339	81.1825	62.6724
Tmem267	ENSMUSG00000074634	Tmem267	2.44109e-05	0.00314432	1.81886	1.81886	0.863036	46.3891	25.5044
Bcl6	ENSMUSG00000022508	Bcl6	2.59059e-05	0.00330246	1.62569	1.62569	0.701051	44.048	27.095
Fbxo10	ENSMUSG00000048232	Fbxo10	2.59898e-05	0.00330246	1	1	0	1.08293	1.08293
Mid1ip1	ENSMUSG00000008035	Mid1ip1	2.63591e-05	0.00330807	0.710584	-1.40729	-0.492922	39.2604	55.2509
Shisa4	ENSMUSG00000041889	Shisa4	2.63858e-05	0.00330807	0.720136	-1.38863	-0.473659	41.5055	57.6356
Dmxl1	ENSMUSG00000037416	Dmxl1	2.67746e-05	0.00333459	1.52373	1.52373	0.607604	31.046	20.3751
Hsp90aa1	ENSMUSG00000021270	Hsp90aa1	2.71205e-05	0.00335545	1.10163	1.10163	0.139643	947.126	859.748
Map1a	ENSMUSG00000027254	Map1a	2.76058e-05	0.00339317	0.836318	-1.19572	-0.257877	208.001	248.711
Srsf3	ENSMUSG00000071172	Srsf3	2.88537e-05	0.00350428	1.19451	1.19451	0.256419	168.049	140.684
Timm8b	ENSMUSG00000039016	Timm8b	2.88825e-05	0.00350428	1.06401	1.06401	0.0895153	568.945	534.716
Srsf7	ENSMUSG00000024097	Srsf7	2.96204e-05	0.00357078	1.19697	1.19697	0.259385	103.183	86.2035
Nup50	ENSMUSG00000016619	Nup50	3.04214e-05	0.00364398	20.3593	20.3593	4.34761	20.986	1.03078
Ubash3b	ENSMUSG00000032020	Ubash3b	3.12978e-05	0.00372523	1	1	0	1.06442	1.06442
Uxs1	ENSMUSG00000057363	Uxs1	3.24903e-05	0.00384284	16.9806	16.9806	4.08582	18.4352	1.08566
Acin1	ENSMUSG00000022185	Acin1	3.42801e-05	0.00402919	1.67862	1.67862	0.74728	46.1308	27.4813
Mog	ENSMUSG00000076439	Mog	3.52892e-05	0.00412204	0.0427037	-23.4172	-4.5495	1.18575	27.7668
Yy1	ENSMUSG00000021264	Yy1	3.59288e-05	0.00417085	1.49202	1.49202	0.577263	51.3319	34.4044
Elovl6	ENSMUSG00000041220	Elovl6	3.69958e-05	0.00426837	20.6506	20.6506	4.36811	23.2629	1.1265
Slc25a25	ENSMUSG00000026819	Slc25a25	3.98552e-05	0.00457023	1.70341	1.70341	0.768425	42.2877	24.8253
Tipin	ENSMUSG00000032397	Tipin	4.22684e-05	0.00481758	1	1	0	1.11468	1.11468
Akirin2	ENSMUSG00000028291	Akirin2	4.30243e-05	0.00487419	1.19084	1.19084	0.251979	83.6679	70.2596
Mtmr4	ENSMUSG00000018401	Mtmr4	4.51461e-05	0.00508394	15.564	15.564	3.96014	16.55	1.06335
Nup153	ENSMUSG00000021374	Nup153	4.99574e-05	0.00559225	21.0565	21.0565	4.3962	21.8772	1.03897
Rhob	ENSMUSG00000054364	Rhob	5.54469e-05	0.00617003	1.12404	1.12404	0.168691	309.829	275.639
Stub1	ENSMUSG00000039615	Stub1	5.63299e-05	0.00619305	0.840645	-1.18956	-0.250431	79.2507	94.2737
Atp6v1a	ENSMUSG00000052459	Atp6v1a	5.63518e-05	0.00619305	1.15981	1.15981	0.213893	347.451	299.575
Scd2	ENSMUSG00000025203	Scd2	5.66417e-05	0.00619305	0.900128	-1.11095	-0.151798	473.457	525.989
Dbp	ENSMUSG00000059824	Dbp	5.77513e-05	0.00627787	0.723234	-1.38268	-0.467466	46.8668	64.8017
Plp1	ENSMUSG00000031425	Plp1	5.8346e-05	0.00630579	0.761819	-1.31265	-0.39248	301.033	395.151
Nfasc	ENSMUSG00000026442	Nfasc	5.86788e-05	0.00630579	0.827116	-1.20902	-0.273838	66.6168	80.541
Smim3	ENSMUSG00000038059	Smim3	5.91774e-05	0.00632324	1	1	0	1.03682	1.03682
Sap30	ENSMUSG00000031609	Sap30	6.05445e-05	0.00643277	1	1	0	1.00093	1.00093
Cox14	ENSMUSG00000023020	Cox14	6.27122e-05	0.00662564	1.12252	1.12252	0.166739	283.59	252.637
Serf2	ENSMUSG00000074884	Serf2	6.47075e-05	0.00679826	1.06565	1.06565	0.0917302	597.277	560.483
Rsrc2	ENSMUSG00000029422	Rsrc2	6.53918e-05	0.00683199	1.18645	1.18645	0.246647	95.9793	80.8965
Ube2b	ENSMUSG00000020390	Ube2b	6.70606e-05	0.00696763	1.14042	1.14042	0.189566	284.472	249.445
Mir9-3hg	ENSMUSG00000097023	Mir9-3hg	6.74929e-05	0.00697402	0.0423346	-23.6213	-4.56202	1.11879	26.4273
Pfkfb3	ENSMUSG00000026773	Pfkfb3	6.90493e-05	0.00709585	1	1	0	1.01739	1.01739
Ak6	ENSMUSG00000078941	Ak6	6.96371e-05	0.00711277	22.1049	22.1049	4.46629	24.6423	1.11479
Sem1	ENSMUSG00000042541	Sem1	6.99704e-05	0.00711277	1.09104	1.09104	0.125699	257.93	236.408
Rheb	ENSMUSG00000028945	Rheb	7.13925e-05	0.00721832	1.07404	1.07404	0.103053	237.984	221.577
Atp5md	ENSMUSG00000071528	Atp5md	7.21755e-05	0.00725846	1.0756	1.0756	0.105145	1608.54	1495.48
Abhd6	ENSMUSG00000025277	Abhd6	7.35578e-05	0.00735813	1.23009	1.23009	0.298762	74.0798	60.2231
Mobp	ENSMUSG00000032517	Mobp	7.52737e-05	0.00748993	0.777575	-1.28605	-0.362946	116.065	149.265
Chst1	ENSMUSG00000027221	Chst1	7.61333e-05	0.00753559	1.12593	1.12593	0.171122	346.564	307.802
Uqcr10	ENSMUSG00000059534	Uqcr10	7.66779e-05	0.00754977	1.0751	1.0751	0.104467	836.239	777.827
Ube2m	ENSMUSG00000005575	Ube2m	7.7779e-05	0.00761829	0.849207	-1.17757	-0.235813	160.833	189.392
Jmjd1c	ENSMUSG00000037876	Jmjd1c	8.07622e-05	0.0078695	1.54759	1.54759	0.630027	43.3237	27.9942
Napb	ENSMUSG00000027438	Napb	8.4633e-05	0.00820416	0.846413	-1.18146	-0.240566	157.96	186.622
Fam126b	ENSMUSG00000038174	Fam126b	8.63602e-05	0.00829095	1.27866	1.27866	0.354629	57.0493	44.6166
Cirbp	ENSMUSG00000045193	Cirbp	8.64099e-05	0.00829095	0.735993	-1.35871	-0.442236	40.1813	54.5947
Ube2g1	ENSMUSG00000020794	Ube2g1	8.73269e-05	0.00833639	1.32909	1.32909	0.410443	56.945	42.845
Chordc1	ENSMUSG00000001774	Chordc1	8.90853e-05	0.0084613	1.23229	1.23229	0.301346	63.8409	51.8066
Ahctf1	ENSMUSG00000026491	Ahctf1	9.07029e-05	0.00855202	21.9332	21.9332	4.45505	22.776	1.03843
Dnajc3	ENSMUSG00000022136	Dnajc3	9.09499e-05	0.00855202	26.3049	26.3049	4.71726	28.3084	1.07617
Rap1b	ENSMUSG00000052681	Rap1b	9.7791e-05	0.00914954	1.21855	1.21855	0.285169	71.5953	58.7544
Rab28	ENSMUSG00000029128	Rab28	9.92445e-05	0.00922022	1.2308	1.2308	0.299592	69.8283	56.7342
Dbpht2	ENSMUSG00000029878	Dbpht2	9.9527e-05	0.00922022	0.674492	-1.4826	-0.568128	37.0748	54.967
Gm42418	ENSMUSG00000098178	.	0.000100792	0.00928047	0.741567	-1.3485	-0.431351	540.227	728.494
Grin2a	ENSMUSG00000059003	Grin2a	0.000101164	0.00928047	0.883356	-1.13205	-0.178933	239.291	270.889
Camk2n1	ENSMUSG00000046447	Camk2n1	0.00010252	0.00935917	0.901739	-1.10897	-0.149218	540.793	599.722
Morf4l1	ENSMUSG00000062270	Morf4l1	0.000104514	0.00949509	1.06951	1.06951	0.0969521	481.516	450.221
Snx3	ENSMUSG00000019804	Snx3	0.000106083	0.00959134	1.1076	1.1076	0.147441	312.877	282.481
Lamp1	ENSMUSG00000031447	Lamp1	0.000106709	0.00960178	0.894367	-1.11811	-0.161062	156.047	174.477
Atxn2	ENSMUSG00000042605	Atxn2	0.000107985	0.00966704	1.46188	1.46188	0.547827	43.2255	29.5684
Slc44a1	ENSMUSG00000028412	Slc44a1	0.000108462	0.00966704	0.665428	-1.50279	-0.587645	25.2094	37.8846
Cdh2	ENSMUSG00000024304	Cdh2	0.000110132	0.00976952	1.22827	1.22827	0.296623	64.3395	52.3824
Calr	ENSMUSG00000003814	Calr	0.000112603	0.00994186	1.12071	1.12071	0.164418	274.131	244.604
Snap25	ENSMUSG00000027273	Snap25	0.000113967	0.0100152	1.05684	1.05684	0.0797597	1542.74	1459.77
Arhgap39	ENSMUSG00000033697	Arhgap39	0.000116168	0.0101444	1.18399	1.18399	0.243663	91.7836	77.5202
Mlc1	ENSMUSG00000035805	Mlc1	0.000116516	0.0101444	0.799251	-1.25117	-0.32328	61.5673	77.0313
Phf23	ENSMUSG00000018572	Phf23	0.00012337	0.0105764	1.55257	1.55257	0.634656	37.7035	24.2846
Sp3	ENSMUSG00000027109	Sp3	0.00012377	0.0105764	22.0111	22.0111	4.46016	22.3079	1.01349
Pabpc1	ENSMUSG00000022283	Pabpc1	0.000124157	0.0105764	1.14374	1.14374	0.193757	141.655	123.853
Ndufab1	ENSMUSG00000030869	Ndufab1	0.000124258	0.0105764	1.08742	1.08742	0.120907	389.892	358.548
Ubqln2	ENSMUSG00000050148	Ubqln2	0.000124289	0.0105764	1.12778	1.12778	0.173491	182.524	161.843
C1qtnf4	ENSMUSG00000040794	C1qtnf4	0.000125567	0.010637	0.847649	-1.17973	-0.23846	263.602	310.98
Gm21887	ENSMUSG00000095562	.	0.000126245	0.0106465	1	1	0	1.09258	1.09258
Cables1	ENSMUSG00000040957	Cables1	0.000126987	0.0106613	1	1	0	1.04942	1.04942
Rai1	ENSMUSG00000062115	Rai1	0.000129371	0.010739	1.41202	1.41202	0.497765	32.7299	23.1794
Snx16	ENSMUSG00000027534	Snx16	0.000129557	0.010739	22.5407	22.5407	4.49446	23.4019	1.03821
Tomm7	ENSMUSG00000028998	Tomm7	0.000129626	0.010739	1.07542	1.07542	0.104899	357.064	332.024
Fbxw11	ENSMUSG00000020271	Fbxw11	0.000131404	0.0108385	1.19243	1.19243	0.253902	119.702	100.385
Ndrg2	ENSMUSG00000004558	Ndrg2	0.00013344	0.0109556	0.845211	-1.18314	-0.242617	237.752	281.294
Camkk1	ENSMUSG00000020785	Camkk1	0.000134007	0.0109556	1.22553	1.22553	0.293411	172.747	140.956
Ptprj	ENSMUSG00000025314	Ptprj	0.000134571	0.0109556	1.21985	1.21985	0.286703	75.6663	62.0292
Sft2d1	ENSMUSG00000073468	Sft2d1	0.000137499	0.0111457	1.92107	1.92107	0.941911	32.1991	16.761
Hsp90b1	ENSMUSG00000020048	Hsp90b1	0.000146656	0.0118041	1.09619	1.09619	0.132491	235.892	215.193
Colgalt1	ENSMUSG00000034807	Colgalt1	0.000146877	0.0118041	1.68279	1.68279	0.750855	28.3685	16.858
H2afz	ENSMUSG00000037894	.	0.00014872	0.0119014	1.07377	1.07377	0.102691	471.737	439.326
Sybu	ENSMUSG00000022340	Sybu	0.000151362	0.0120615	1.21335	1.21335	0.278997	83.4277	68.7581
Uqcr11	ENSMUSG00000020163	Uqcr11	0.000155323	0.0122731	1.06388	1.06388	0.0893398	909.876	855.24
Rpl41	ENSMUSG00000093674	Rpl41	0.000155323	0.0122731	1.06131	1.06131	0.0858515	2059.59	1940.6
Prdm8	ENSMUSG00000035456	Prdm8	0.000167596	0.0131875	1.34176	1.34176	0.424127	62.2849	46.4203
Stmn1	ENSMUSG00000028832	Stmn1	0.000168719	0.0131908	0.90485	-1.10516	-0.14425	370.44	409.394
Eef1a1	ENSMUSG00000037742	Eef1a1	0.000169041	0.0131908	0.935572	-1.06887	-0.0960797	2035.51	2175.68
Eif2b1	ENSMUSG00000029388	Eif2b1	0.00017242	0.0133989	20.9453	20.9453	4.38855	21.6528	1.03378
Atp5k	ENSMUSG00000050856	Atp5k	0.000173274	0.0134099	1.08097	1.08097	0.112325	772.393	714.538
Cnih2	ENSMUSG00000024873	Cnih2	0.000179471	0.0137798	1.06666	1.06666	0.093105	1140.96	1069.65
Zfp598	ENSMUSG00000041130	Zfp598	0.000179521	0.0137798	21.0444	21.0444	4.39537	21.1791	1.0064
Prkab2	ENSMUSG00000038205	Prkab2	0.000186624	0.0142669	19.5653	19.5653	4.29022	19.787	1.01133
Hspd1	ENSMUSG00000025980	Hspd1	0.000187651	0.0142873	1.16383	1.16383	0.218879	153.025	131.484
Lats2	ENSMUSG00000021959	Lats2	0.000192826	0.0146219	25.0136	25.0136	4.64464	26.2968	1.0513
Ddx3x	ENSMUSG00000000787	Ddx3x	0.0001936	0.0146219	0.817925	-1.22261	-0.289959	85.1782	104.139
Ppp1r13b	ENSMUSG00000021285	Ppp1r13b	0.000201113	0.0151285	1.22634	1.22634	0.294358	87.4811	71.3352
Ncbp2	ENSMUSG00000022774	Ncbp2	0.00020533	0.0153842	1.19623	1.19623	0.258499	68.1524	56.9725
Uqcrb	ENSMUSG00000021520	Uqcrb	0.000206338	0.0153984	1.08703	1.08703	0.120386	547.364	503.543
Pdlim2	ENSMUSG00000022090	Pdlim2	0.00021234	0.0157837	1	1	0	1.10357	1.10357
Ccar1	ENSMUSG00000020074	Ccar1	0.000215028	0.015901	21.259	21.259	4.41	24.0237	1.13005
Ppp4r2	ENSMUSG00000052144	Ppp4r2	0.00021561	0.015901	1.16409	1.16409	0.219197	83.3869	71.633
Pip5k1a	ENSMUSG00000028126	Pip5k1a	0.000218812	0.0160384	1.35712	1.35712	0.440551	54.4575	40.1272
Pkp2	ENSMUSG00000041957	Pkp2	0.000219179	0.0160384	1.69882	1.69882	0.764536	33.8291	19.9133
Atp5mpl	ENSMUSG00000021290	Atp5mpl	0.00022243	0.0162132	1.07835	1.07835	0.108828	820.016	760.435
Rpl23	ENSMUSG00000071415	Rpl23	0.000229333	0.0166519	0.930616	-1.07456	-0.103742	837.395	899.828
Polb	ENSMUSG00000031536	Polb	0.000230387	0.0166641	1.30197	1.30197	0.380698	70.9339	54.4819
Kcnj9	ENSMUSG00000038026	Kcnj9	0.000231395	0.0166728	0.641505	-1.55883	-0.640467	22.6924	35.3737
Pfdn1	ENSMUSG00000024346	Pfdn1	0.000238128	0.0170925	1.16355	1.16355	0.218534	148.275	127.433
Git1	ENSMUSG00000011877	Git1	0.000246838	0.0176503	0.851223	-1.17478	-0.232391	203.34	238.88
Magoh	ENSMUSG00000028609	Magoh	0.000250445	0.0178404	1.21976	1.21976	0.286599	57.8854	47.4563
Tagln3	ENSMUSG00000022658	Tagln3	0.000255369	0.018074	1.19956	1.19956	0.2625	280.707	234.009
Oaz1	ENSMUSG00000035242	Oaz1	0.000256138	0.018074	1.08768	1.08768	0.121257	678.021	623.363
Kiz	ENSMUSG00000074749	Kiz	0.000257018	0.018074	1	1	0	1.05419	1.05419
Trpm4	ENSMUSG00000038260	Trpm4	0.000257569	0.018074	1	1	0	1.01964	1.01964
Gm12940	ENSMUSG00000085334	Gm12940	0.000265032	0.018517	1	1	0	1.02394	1.02394
Nifk	ENSMUSG00000026377	Nifk	0.00026585	0.018517	1.43171	1.43171	0.517737	31.1742	21.7741
Slc38a2	ENSMUSG00000022462	Slc38a2	0.000267198	0.0185422	1.22488	1.22488	0.292638	66.8931	54.6121
Nfkbia	ENSMUSG00000021025	Nfkbia	0.000281916	0.0194916	1	1	0	1.00917	1.00917
Fam120a	ENSMUSG00000038014	Fam120a	0.000291155	0.0200566	1.20416	1.20416	0.268024	66.717	55.4055
Zswim7	ENSMUSG00000014243	Zswim7	0.000295724	0.020297	1	1	0	1.2328	1.2328
Agfg2	ENSMUSG00000029722	Agfg2	0.000304856	0.0208477	1.35906	1.35906	0.442606	45.4529	33.4444
Pink1	ENSMUSG00000028756	Pink1	0.000314623	0.0214377	0.921842	-1.08478	-0.117408	246.796	267.72
Clns1a	ENSMUSG00000025439	Clns1a	0.000317215	0.0215091	1.14908	1.14908	0.200478	100.377	87.3543
Rasl11b	ENSMUSG00000049907	Rasl11b	0.000317959	0.0215091	1.21443	1.21443	0.28028	61.2191	50.4097
4921524J17Rik	ENSMUSG00000036934	4921524J17Rik	0.000327851	0.0220988	25.4866	25.4866	4.67167	29.3816	1.15282
Tspan2	ENSMUSG00000027858	Tspan2	0.000329392	0.0221234	0.653732	-1.52968	-0.613228	20.346	31.1229
Tfrc	ENSMUSG00000022797	Tfrc	0.000331848	0.022209	0.754746	-1.32495	-0.405936	36.6924	48.6155
Olig1	ENSMUSG00000046160	Olig1	0.000334276	0.0222575	0.728949	-1.37184	-0.456111	47.5245	65.1959
Dapk1	ENSMUSG00000021559	Dapk1	0.00033494	0.0222575	1.14305	1.14305	0.192891	80.6533	70.5596
Narf	ENSMUSG00000000056	Narf	0.000341242	0.0225965	27.6342	27.6342	4.78838	28.0387	1.01464
Scd1	ENSMUSG00000037071	Scd1	0.000355772	0.0234092	0.765993	-1.3055	-0.384598	23.9026	31.2047
Rnf182	ENSMUSG00000044164	Rnf182	0.000358188	0.0234092	20.0276	20.0276	4.32392	20.389	1.01804
Rps2	ENSMUSG00000044533	Rps2	0.000358817	0.0234092	1.08478	1.08478	0.117405	918.812	847.001
Mrpl18	ENSMUSG00000057388	Mrpl18	0.000358954	0.0234092	1.12016	1.12016	0.163706	116.35	103.869
Sacs	ENSMUSG00000048279	Sacs	0.000359739	0.0234092	1.49129	1.49129	0.576558	41.1116	27.5679
Ctnnbl1	ENSMUSG00000027649	Ctnnbl1	0.000365047	0.0236727	17.4451	17.4451	4.12475	17.6787	1.01339
Kifc2	ENSMUSG00000004187	Kifc2	0.000370544	0.0239466	0.871027	-1.14807	-0.19921	141.601	162.568
Spns2	ENSMUSG00000040447	Spns2	0.000377363	0.0242578	1.32522	1.32522	0.406234	37.4025	28.2236
Srsf10	ENSMUSG00000028676	Srsf10	0.000378621	0.0242578	1.32737	1.32737	0.408572	53.8722	40.5856
Mbp	ENSMUSG00000041607	Mbp	0.00037923	0.0242578	0.83988	-1.19065	-0.251744	731.636	871.12
Sh3gl1	ENSMUSG00000003200	Sh3gl1	0.000384019	0.0244809	21.434	21.434	4.42183	23.6612	1.10391
Atp5j	ENSMUSG00000022890	Atp5j	0.000388022	0.0245366	1.05896	1.05896	0.0826444	852.83	805.349
Tra2a	ENSMUSG00000029817	Tra2a	0.00039132	0.0245366	1.38596	1.38596	0.470881	55.0991	39.7553
Matr3	ENSMUSG00000037236	Matr3	0.000391875	0.0245366	1.08131	1.08131	0.11278	333.157	308.105
Ncoa2	ENSMUSG00000005886	Ncoa2	0.000392502	0.0245366	1.41594	1.41594	0.501762	33.1984	23.4461
Serinc2	ENSMUSG00000023232	Serinc2	0.000392748	0.0245366	1	1	0	1.01347	1.01347
Elob	ENSMUSG00000055839	Elob	0.000393436	0.0245366	1.05244	1.05244	0.0737348	961.763	913.843
Camk2b	ENSMUSG00000057897	Camk2b	0.000394025	0.0245366	0.895453	-1.11675	-0.159311	490.763	548.061
Eci2	ENSMUSG00000021417	Eci2	0.000396266	0.0245502	18.1432	18.1432	4.18136	19.5373	1.07684
March5	ENSMUSG00000023307	.	0.000396855	0.0245502	1.21296	1.21296	0.27853	82.8095	68.2707
Lrch3	ENSMUSG00000022801	Lrch3	0.000400526	0.024696	1	1	0	1.08563	1.08563
Emsy	ENSMUSG00000035401	Emsy	0.000407393	0.0250373	23.3282	23.3282	4.544	25.5988	1.09733
Eif4e	ENSMUSG00000028156	Eif4e	0.000412892	0.0252927	1.16484	1.16484	0.220128	108.911	93.4989
Trf	ENSMUSG00000032554	Trf	0.000421166	0.0257157	0.772673	-1.29421	-0.372069	62.1583	80.4458
Syt4	ENSMUSG00000024261	Syt4	0.000427368	0.0259927	1.19489	1.19489	0.25688	102.337	85.6453
Top1	ENSMUSG00000070544	Top1	0.000428466	0.0259927	1.21583	1.21583	0.281944	72.2709	59.4416
Crkl	ENSMUSG00000006134	Crkl	0.000438746	0.0265307	1	1	0	1.03117	1.03117
Vps37a	ENSMUSG00000031600	Vps37a	0.000445163	0.0267666	20.5047	20.5047	4.35789	20.8937	1.01897
Klhl8	ENSMUSG00000029312	Klhl8	0.000445494	0.0267666	23.6395	23.6395	4.56313	25.0587	1.06003
Sbk1	ENSMUSG00000042978	Sbk1	0.000475035	0.0284506	1.41768	1.41768	0.503533	29.0247	20.4734
Nectin3	ENSMUSG00000022656	Nectin3	0.000478037	0.0285396	1	1	0	1.03955	1.03955
Hspa4	ENSMUSG00000020361	Hspa4	0.000481599	0.0286612	1.16008	1.16008	0.214222	77.4052	66.7241
Car7	ENSMUSG00000031883	Car7	0.000484669	0.028753	0.0577149	-17.3265	-4.11491	1.03958	18.0123
Arnt2	ENSMUSG00000015709	Arnt2	0.000488935	0.0289148	0.728476	-1.37273	-0.457046	37.8236	51.9215
Cops9	ENSMUSG00000073616	Cops9	0.000501564	0.029499	1.10323	1.10323	0.141739	751.875	681.519
Neat1	ENSMUSG00000092274	Neat1	0.00050216	0.029499	1	1	0	1.25526	1.25526
Mfn1	ENSMUSG00000027668	Mfn1	0.000503518	0.029499	1.36461	1.36461	0.448491	39.1292	28.6742
Mrpl32	ENSMUSG00000015672	Mrpl32	0.000507825	0.0296589	1.32579	1.32579	0.406852	53.3281	40.2236
Map4	ENSMUSG00000032479	Map4	0.000531952	0.0307094	0.922953	-1.08348	-0.115671	247.343	267.991
Serp2	ENSMUSG00000052584	Serp2	0.000532035	0.0307094	1.11642	1.11642	0.158874	272.117	243.741
Ccnd3	ENSMUSG00000034165	Ccnd3	0.000532127	0.0307094	16.9328	16.9328	4.08174	17.6101	1.04
Cog3	ENSMUSG00000034893	Cog3	0.000532344	0.0307094	1	1	0	1.039	1.039
Ipmk	ENSMUSG00000060733	Ipmk	0.000534205	0.0307225	1	1	0	1.0435	1.0435
Mrpl34	ENSMUSG00000034880	Mrpl34	0.000546452	0.0311073	1.16086	1.16086	0.215193	83.3334	71.786
Prpf18	ENSMUSG00000039449	Prpf18	0.00054687	0.0311073	19.9203	19.9203	4.31617	20.2822	1.01817
Slc25a51	ENSMUSG00000045973	Slc25a51	0.000548258	0.0311073	1.23741	1.23741	0.307319	77.5097	62.6388
Nfil3	ENSMUSG00000056749	Nfil3	0.000549043	0.0311073	1	1	0	1.00781	1.00781
Atp5g1	ENSMUSG00000006057	Atp5g1	0.000549166	0.0311073	1.06838	1.06838	0.0954287	646.512	605.132
Sox9	ENSMUSG00000000567	Sox9	0.000551217	0.0311297	1	1	0	1.16414	1.16414
Cldn5	ENSMUSG00000041378	Cldn5	0.00055895	0.031387	0.0430499	-23.2288	-4.53784	1.0055	23.3565
Atp6v1h	ENSMUSG00000033793	Atp6v1h	0.000559432	0.031387	1.21471	1.21471	0.280615	92.2742	75.9638
Kcnb1	ENSMUSG00000050556	Kcnb1	0.00056078	0.031387	0.784337	-1.27496	-0.350454	44.4188	56.6322
Tmem167	ENSMUSG00000012422	Tmem167	0.000570313	0.0318258	1.17888	1.17888	0.237421	92.8705	78.7784
Tubb4a	ENSMUSG00000062591	Tubb4a	0.000604009	0.0336065	0.897429	-1.11429	-0.156131	199.984	222.841
Lgi3	ENSMUSG00000033595	Lgi3	0.000616502	0.0341628	0.831138	-1.20317	-0.26684	90.2017	108.528
Pex2	ENSMUSG00000040374	Pex2	0.000617641	0.0341628	0.0581395	-17.2	-4.10434	1.13084	19.4505
Snrpn	ENSMUSG00000102252	Snrpn	0.00062149	0.0342749	1.09322	1.09322	0.12858	996.004	911.076
Eif4a2	ENSMUSG00000022884	Eif4a2	0.000643808	0.0354019	1.09033	1.09033	0.12476	677.585	621.452
Ak4	ENSMUSG00000028527	Ak4	0.000654072	0.0358615	1	1	0	1.05605	1.05605
Klf2	ENSMUSG00000055148	Klf2	0.000658023	0.0359732	1	1	0	1.06808	1.06808
Slc15a4	ENSMUSG00000029416	Slc15a4	0.000673937	0.0367364	1	1	0	1.02589	1.02589
Stox2	ENSMUSG00000038143	Stox2	0.000706382	0.0383937	1.77802	1.77802	0.830273	30.069	16.9115
Immp1l	ENSMUSG00000042670	Immp1l	0.000710006	0.0384082	1.24366	1.24366	0.314598	53.6088	43.1055
Sprn	ENSMUSG00000045733	Sprn	0.000710733	0.0384082	0.861509	-1.16075	-0.215062	129.791	150.655
Stim2	ENSMUSG00000039156	Stim2	0.000717317	0.0386529	1.11756	1.11756	0.160355	121.768	108.958
Pnmal1	ENSMUSG00000041141	Pnmal1	0.000729052	0.039173	1.12987	1.12987	0.176162	135.245	119.699
Polg	ENSMUSG00000039176	Polg	0.000731487	0.0391918	1.44054	1.44054	0.526607	33.501	23.2559
Hmgn1	ENSMUSG00000040681	Hmgn1	0.00073587	0.0393147	1.20283	1.20283	0.266437	123.032	102.285
Grpel2	ENSMUSG00000024580	Grpel2	0.000770471	0.0409649	18.1452	18.1452	4.18152	19.7229	1.08695
Map2	ENSMUSG00000015222	Map2	0.000771114	0.0409649	1.11311	1.11311	0.154597	195.802	175.905
Dnaja4	ENSMUSG00000032285	Dnaja4	0.00077516	0.0410638	1.2087	1.2087	0.273458	80.6234	66.7025
Smc3	ENSMUSG00000024974	Smc3	0.000783845	0.0414073	1.53152	1.53152	0.614968	37.0912	24.2185
Mrtfa	ENSMUSG00000042292	Mrtfa	0.000787865	0.041503	1.20759	1.20759	0.272126	62.891	52.0799
Plgrkt	ENSMUSG00000016495	Plgrkt	0.000794733	0.0417479	14.4954	14.4954	3.85753	15.8191	1.09132
Ackr3	ENSMUSG00000044337	Ackr3	0.000798263	0.0418165	1	1	0	1.02535	1.02535
Lrpap1	ENSMUSG00000029103	Lrpap1	0.000803767	0.0419879	1.15341	1.15341	0.2059	159.961	138.686
Jmjd6	ENSMUSG00000056962	Jmjd6	0.000808413	0.0421136	1	1	0	1.0341	1.0341
Dusp6	ENSMUSG00000019960	Dusp6	0.000824456	0.0427539	1.41319	1.41319	0.498953	33.6387	23.8034
Tra2b	ENSMUSG00000022858	Tra2b	0.000825251	0.0427539	1.16868	1.16868	0.22488	79.2093	67.7767
Nrn1	ENSMUSG00000039114	Nrn1	0.000837499	0.0432693	1.13867	1.13867	0.187354	262.25	230.312
Rundc1	ENSMUSG00000035007	Rundc1	0.000847298	0.0436556	24.2075	24.2075	4.59738	24.8943	1.02837
Tmem70	ENSMUSG00000025940	Tmem70	0.000862743	0.0443299	1.18926	1.18926	0.250067	84.3034	70.8871
Cerk	ENSMUSG00000035891	Cerk	0.000866925	0.0444234	21.0227	21.0227	4.39388	22.1081	1.05163
Tmem219	ENSMUSG00000060538	Tmem219	0.000876631	0.0447987	1	1	0	1.15381	1.15381
Dlgap3	ENSMUSG00000042388	Dlgap3	0.000884481	0.0450774	0.859632	-1.16329	-0.218209	142.607	165.893
Cmtm5	ENSMUSG00000040759	Cmtm5	0.000891646	0.0452816	0.716511	-1.39565	-0.480939	27.0302	37.7247
Rsrp1	ENSMUSG00000037266	Rsrp1	0.000893303	0.0452816	1.15879	1.15879	0.212621	196.469	169.546
Lysmd2	ENSMUSG00000032184	Lysmd2	0.000900173	0.0454408	1.11775	1.11775	0.160603	120.738	108.019
Zfr	ENSMUSG00000022201	Zfr	0.000901765	0.0454408	1.09223	1.09223	0.127274	214.824	196.684
Map2k1	ENSMUSG00000004936	Map2k1	0.000903694	0.0454408	1.13078	1.13078	0.17732	296.362	262.086
Plvap	ENSMUSG00000034845	Plvap	0.000913972	0.0458303	1	1	0	1.0898	1.0898
Zbtb11	ENSMUSG00000022601	Zbtb11	0.000916313	0.0458303	1.49351	1.49351	0.578703	48.222	32.2878
Foxp4	ENSMUSG00000023991	Foxp4	0.000934108	0.0465964	1	1	0	1.01483	1.01483
Tmem11	ENSMUSG00000043284	Tmem11	0.000949875	0.0472575	1.26527	1.26527	0.33945	53.9476	42.6371
1700025G04Rik	ENSMUSG00000032666	1700025G04Rik	0.000961348	0.0477021	1.36192	1.36192	0.445638	41.9147	30.7763
Zfp46	ENSMUSG00000051351	Zfp46	0.000984784	0.0487364	1	1	0	1.04268	1.04268
Nfya	ENSMUSG00000023994	Nfya	0.0010242	0.0505543	1	1	0	1.0359	1.0359
Zswim6	ENSMUSG00000032846	Zswim6	0.00102956	0.0506857	1	1	0	1.0487	1.0487
Basp1	ENSMUSG00000045763	Basp1	0.0010484	0.0514782	1.08189	1.08189	0.113554	492.362	455.095
Rpl35a	ENSMUSG00000060636	Rpl35a	0.00106593	0.0522026	1.05794	1.05794	0.0812594	1558.47	1473.11
Eif1b	ENSMUSG00000006941	Eif1b	0.00107176	0.0523519	1.09338	1.09338	0.128793	292.219	267.262
Rab40c	ENSMUSG00000025730	Rab40c	0.00108363	0.0527948	1.43555	1.43555	0.521603	41.6831	29.0363
Gmfb	ENSMUSG00000062014	Gmfb	0.00109267	0.0530976	1.12665	1.12665	0.172045	122.813	109.007
Taf12	ENSMUSG00000028899	Taf12	0.00110311	0.0534666	1	1	0	1.09385	1.09385
C1ql3	ENSMUSG00000049630	C1ql3	0.00111401	0.0538562	1	1	0	1.16587	1.16587
Sdf4	ENSMUSG00000029076	Sdf4	0.00112925	0.0544529	0.911168	-1.09749	-0.134211	115.273	126.511
Usp2	ENSMUSG00000032010	Usp2	0.00113312	0.0544997	0.739292	-1.35265	-0.435785	39.4514	53.3638
Jph4	ENSMUSG00000022208	Jph4	0.00114588	0.0549732	0.885015	-1.12992	-0.176227	183.841	207.727
Kmt5a	ENSMUSG00000049327	Kmt5a	0.00115485	0.0552626	1.39802	1.39802	0.483383	40.3084	28.8326
Dnajc21	ENSMUSG00000044224	Dnajc21	0.00116464	0.0555896	23.3831	23.3831	4.5474	23.5435	1.00686
Zfp207	ENSMUSG00000017421	Zfp207	0.00117608	0.0559932	1.16128	1.16128	0.215711	92.1965	79.3924
Gatm	ENSMUSG00000027199	Gatm	0.00119269	0.0565333	0.742219	-1.34731	-0.430083	24.307	32.7491
2900026A02Rik	ENSMUSG00000051339	2900026A02Rik	0.00119343	0.0565333	1.35157	1.35157	0.434633	35.0057	25.9001
Vcl	ENSMUSG00000021823	Vcl	0.00120225	0.0566918	1	1	0	1.02056	1.02056
Frmd4a	ENSMUSG00000026657	Frmd4a	0.00120486	0.0566918	1	1	0	1.00997	1.00997
Socs7	ENSMUSG00000038485	Socs7	0.00120582	0.0566918	20.7925	20.7925	4.37799	23.854	1.14724
Ppp1r15b	ENSMUSG00000046062	Ppp1r15b	0.0012237	0.0573889	1	1	0	1.03946	1.03946
Tecr	ENSMUSG00000031708	Tecr	0.00122771	0.0574336	0.92381	-1.08247	-0.114332	300.461	325.241
Rpl5	ENSMUSG00000058558	Rpl5	0.00123593	0.0576749	1.07155	1.07155	0.099693	693.183	646.9
Epop	ENSMUSG00000043439	Epop	0.0012399	0.0577166	1	1	0	1.09235	1.09235
Hnrnpll	ENSMUSG00000024095	Hnrnpll	0.00125449	0.057852	1.28838	1.28838	0.365554	51.2206	39.756
Vtn	ENSMUSG00000017344	Vtn	0.00125714	0.057852	1	1	0	1.04591	1.04591
Rnf6	ENSMUSG00000029634	Rnf6	0.00125736	0.057852	1.31209	1.31209	0.39187	56.1635	42.8045
Utp4	ENSMUSG00000041438	Utp4	0.00125737	0.057852	19.9045	19.9045	4.31502	20.5021	1.03002
Plppr4	ENSMUSG00000044667	Plppr4	0.00125819	0.057852	1.14616	1.14616	0.196805	205.917	179.659
Ttl	ENSMUSG00000027394	Ttl	0.00126384	0.0579701	1.43336	1.43336	0.519401	27.179	18.9618
Clu	ENSMUSG00000022037	Clu	0.00128272	0.0586929	0.876581	-1.1408	-0.19004	576.995	658.233
Max	ENSMUSG00000059436	Max	0.00129837	0.0589595	1.43455	1.43455	0.520597	27.6223	19.255
Psmd11	ENSMUSG00000017428	Psmd11	0.00130044	0.0589595	1	1	0	1.08659	1.08659
Ddit3	ENSMUSG00000025408,ENSMUSG00000116429	Ddit3	0.0013009	0.0589595	1.26562	1.26562	0.339847	26.3255	20.8005
Rap1a	ENSMUSG00000068798	Rap1a	0.00130244	0.0589595	1.20571	1.20571	0.269883	80.1559	66.4803
Chid1	ENSMUSG00000025512	Chid1	0.00130482	0.0589595	0.741475	-1.34866	-0.431529	35.6178	48.0364
Frmd8	ENSMUSG00000024816	Frmd8	0.00130735	0.0589595	1	1	0	1.04102	1.04102
N4bp1	ENSMUSG00000031652	N4bp1	0.00131286	0.0589999	1	1	0	1.08746	1.08746
Gpn3	ENSMUSG00000029464	Gpn3	0.00131453	0.0589999	1	1	0	1.04749	1.04749
Ythdc1	ENSMUSG00000035851	Ythdc1	0.00131867	0.0590448	1.36145	1.36145	0.445146	43.7382	32.1261
Wdr7	ENSMUSG00000040560	Wdr7	0.00133248	0.0595215	1.20971	1.20971	0.274663	120.503	99.6132
Rps25	ENSMUSG00000009927	Rps25	0.00134664	0.0600119	1.07142	1.07142	0.0995231	736.001	686.94
Nup62	ENSMUSG00000109511	Nup62	0.00135292	0.0601489	24.2835	24.2835	4.6019	24.3256	1.00173
Ubac2	ENSMUSG00000041765	Ubac2	0.00135692	0.0601847	1.24982	1.24982	0.321725	62.6711	50.1439
Mzt1	ENSMUSG00000033186	Mzt1	0.00139194	0.0615923	1.11695	1.11695	0.15957	101.488	90.8617
Dhx33	ENSMUSG00000040620	Dhx33	0.00142125	0.0627417	1.30723	1.30723	0.386518	56.5827	43.2843
Brpf1	ENSMUSG00000001632	Brpf1	0.00142606	0.0628067	18.0025	18.0025	4.17012	18.098	1.00531
Ptcd1	ENSMUSG00000029624	Ptcd1	0.00143318	0.0629729	1	1	0	1.05149	1.05149
Ppif	ENSMUSG00000021868	Ppif	0.00144387	0.0631146	1.42777	1.42777	0.513768	27.9384	19.5678
Rfxap	ENSMUSG00000036615	Rfxap	0.00144489	0.0631146	1.47773	1.47773	0.56338	48.173	32.5994
Tubb2a	ENSMUSG00000058672	Tubb2a	0.00144648	0.0631146	1.05424	1.05424	0.0761992	635.746	603.039
Bccip	ENSMUSG00000030983	Bccip	0.0014499	0.0631174	1.46534	1.46534	0.551239	42.7355	29.1641
Brsk2	ENSMUSG00000053046	Brsk2	0.00146463	0.0635041	1.14242	1.14242	0.192095	80.6572	70.602
Kctd17	ENSMUSG00000033287	Kctd17	0.00146553	0.0635041	0.890308	-1.12321	-0.167624	140.056	157.312
Pja1	ENSMUSG00000034403	Pja1	0.00147524	0.0637778	1.10011	1.10011	0.137647	172.954	157.215
Gapdh	ENSMUSG00000057666	Gapdh	0.00147935	0.0638089	0.952766	-1.04958	-0.069806	2456.6	2578.39
Erf	ENSMUSG00000040857	Erf	0.00150165	0.0645439	1	1	0	1.11153	1.11153
Cd2ap	ENSMUSG00000061665	Cd2ap	0.00150326	0.0645439	1	1	0	1.02408	1.02408
Slc35g2	ENSMUSG00000070287	Slc35g2	0.00150952	0.0646498	1	1	0	1.08422	1.08422
Trappc5	ENSMUSG00000040236	Trappc5	0.0015126	0.0646498	1.21756	1.21756	0.283995	56.7866	46.6396
Bok	ENSMUSG00000026278	Bok	0.00152587	0.0649705	1.23887	1.23887	0.30902	96.4415	77.8466
Scaf4	ENSMUSG00000022983	Scaf4	0.00152701	0.0649705	1	1	0	1.07342	1.07342
Rps13	ENSMUSG00000090862	Rps13	0.00154886	0.0656775	1.06179	1.06179	0.0864948	1030.24	970.29
Hist3h2a	ENSMUSG00000078851	.	0.00155264	0.0656775	1.2112	1.2112	0.276431	76.1089	62.8378
Fads1	ENSMUSG00000010663	Fads1	0.0015541	0.0656775	0.875023	-1.14283	-0.192608	73.8828	84.4353
Trmt1l	ENSMUSG00000053286	Trmt1l	0.0015777	0.0665251	1	1	0	1.04375	1.04375
Rtn4rl1	ENSMUSG00000045287	Rtn4rl1	0.00158412	0.0666462	1.18256	1.18256	0.241911	78.4417	66.3322
Taf2	ENSMUSG00000037343	Taf2	0.0015891	0.0667068	1	1	0	1.01584	1.01584
Ppp2r2a	ENSMUSG00000022052	Ppp2r2a	0.00161927	0.0678217	1.1422	1.1422	0.19181	104.779	91.7349
D5Ertd579e	ENSMUSG00000029190	D5Ertd579e	0.00162455	0.0678917	1.1456	1.1456	0.1961	62.2783	54.3632
Luc7l	ENSMUSG00000024188	Luc7l	0.0016446	0.0685772	1.39694	1.39694	0.482272	37.1628	26.6029
Chka	ENSMUSG00000024843	Chka	0.00165908	0.0690123	1.2517	1.2517	0.323889	65.1968	52.0866
Lman2	ENSMUSG00000021484	Lman2	0.00166237	0.0690123	1.18101	1.18101	0.240021	53.0201	44.8939
Rab3ip	ENSMUSG00000064181	Rab3ip	0.00167493	0.0693805	1.28713	1.28713	0.364161	55.7153	43.2864
Ywhae	ENSMUSG00000020849	Ywhae	0.0016924	0.0696864	0.94137	-1.06228	-0.0871659	542.302	576.077
Ccng2	ENSMUSG00000029385	Ccng2	0.00169311	0.0696864	1.28269	1.28269	0.359177	53.9955	42.0953
Lrif1	ENSMUSG00000056260	Lrif1	0.00169343	0.0696864	1	1	0	1.03493	1.03493
Rab5if	ENSMUSG00000027637	Rab5if	0.0017085	0.0701294	1.10603	1.10603	0.145387	121.757	110.085
Extl1	ENSMUSG00000028838	Extl1	0.00171166	0.0701294	0.656154	-1.52403	-0.607894	22.8013	34.7499
Etnk1	ENSMUSG00000030275	Etnk1	0.00173543	0.0709488	1.07733	1.07733	0.10746	166.222	154.291
Rpl19	ENSMUSG00000017404	Rpl19	0.00175867	0.0717429	1.0687	1.0687	0.0958625	1033.32	966.895
Csrp1	ENSMUSG00000026421	Csrp1	0.00176505	0.0718475	0.834478	-1.19835	-0.261054	69.1944	82.9194
Ythdf3	ENSMUSG00000047213	Ythdf3	0.0017836	0.0724456	1.35824	1.35824	0.441741	41.0368	30.2131
Rps26	ENSMUSG00000025362	Rps26	0.0018278	0.0740812	1.05524	1.05524	0.0775719	972.313	921.413
Aatk	ENSMUSG00000025375	Aatk	0.00186361	0.0753699	0.850971	-1.17513	-0.232818	86.96	102.189
Robo1	ENSMUSG00000022883	Robo1	0.00187422	0.0755334	1	1	0	1.01069	1.01069
Stip1	ENSMUSG00000024966	Stip1	0.00187568	0.0755334	1.12883	1.12883	0.174832	126.227	111.821
Eml4	ENSMUSG00000032624	Eml4	0.00188523	0.0757556	1	1	0	1.03745	1.03745
Khdc4	ENSMUSG00000028060	Khdc4	0.00189502	0.0759866	1	1	0	1.03943	1.03943
Hnrnph1	ENSMUSG00000007850	Hnrnph1	0.00189944	0.076002	1.17403	1.17403	0.231474	191.004	162.69
Apaf1	ENSMUSG00000019979	Apaf1	0.00193749	0.0773597	1	1	0	1.00716	1.00716
Tiam2	ENSMUSG00000023800	Tiam2	0.0019541	0.0778578	1	1	0	1.01179	1.01179
Zswim8	ENSMUSG00000021819	Zswim8	0.00196256	0.0778852	1.26165	1.26165	0.335307	60.6145	48.044
Bud23	ENSMUSG00000005378	Bud23	0.00196308	0.0778852	1.34019	1.34019	0.42244	36.9944	27.6038
Aspa	ENSMUSG00000020774	Aspa	0.00198805	0.0784406	1	1	0	1.08377	1.08377
Rpl9	ENSMUSG00000047215	Rpl9	0.001989	0.0784406	1.05187	1.05187	0.0729601	1321.8	1256.62
Bloc1s5	ENSMUSG00000038982	Bloc1s5	0.00199272	0.0784406	1	1	0	1.08591	1.08591
Cox7b	ENSMUSG00000031231	Cox7b	0.00200394	0.0784406	1.04718	1.04718	0.0665075	757.59	723.458
Supt4a	ENSMUSG00000020485	Supt4a	0.00200523	0.0784406	1.19941	1.19941	0.262329	134.327	111.994
1700017B05Rik	ENSMUSG00000032300	1700017B05Rik	0.00200604	0.0784406	1	1	0	1.00557	1.00557
Cox19	ENSMUSG00000045438	Cox19	0.00200627	0.0784406	1.14069	1.14069	0.189909	64.5769	56.6121
Ddx41	ENSMUSG00000021494	Ddx41	0.00201759	0.0785011	0.05162	-19.3723	-4.27593	1.02082	19.7756
Bckdk	ENSMUSG00000030802	Bckdk	0.00201985	0.0785011	0.715345	-1.39793	-0.48329	27.3574	38.2436
Chst12	ENSMUSG00000036599	Chst12	0.00202372	0.0785011	1	1	0	1.02363	1.02363
Mphosph9	ENSMUSG00000038126	Mphosph9	0.00202452	0.0785011	1	1	0	1.02928	1.02928
Ets2	ENSMUSG00000022895	Ets2	0.00204242	0.078905	1.33874	1.33874	0.420881	55.5049	41.4604
Rab34	ENSMUSG00000002059	Rab34	0.00204356	0.078905	0.0639852	-15.6286	-3.96612	1.08119	16.8975
Gm43305	ENSMUSG00000105703	Gm43305	0.00204752	0.078905	1	1	0	1.1266	1.1266
Arrdc2	ENSMUSG00000002910	Arrdc2	0.00205435	0.078924	1	1	0	1.00235	1.00235
Kdm3a	ENSMUSG00000053470	Kdm3a	0.00205685	0.078924	1	1	0	1.00017	1.00017
Dpm1	ENSMUSG00000078919	Dpm1	0.0020606	0.078924	0.898708	-1.11271	-0.154075	80.3844	89.4444
Cxxc4	ENSMUSG00000044365	Cxxc4	0.00206761	0.0789579	1	1	0	1.03294	1.03294
Cpne4	ENSMUSG00000032564	Cpne4	0.00206989	0.0789579	1.78988	1.78988	0.839865	50.205	28.0493
Lrrc8c	ENSMUSG00000054720	Lrrc8c	0.00212169	0.0806092	1	1	0	1.05481	1.05481
Nkx6-2	ENSMUSG00000041309	Nkx6-2	0.00212174	0.0806092	1	1	0	1.15744	1.15744
2010204K13Rik	ENSMUSG00000063018	2010204K13Rik	0.00213528	0.0808198	1.23409	1.23409	0.303453	73.293	59.3901
Krr1	ENSMUSG00000063334	Krr1	0.00213588	0.0808198	24.6606	24.6606	4.62413	25.5071	1.03433
Crls1	ENSMUSG00000027357	Crls1	0.00215709	0.0814455	1.21978	1.21978	0.286626	68.927	56.5076
Cebpzos	ENSMUSG00000062691	Cebpzos	0.00216134	0.0814455	1.24928	1.24928	0.321096	76.0983	60.9137
Rem2	ENSMUSG00000022176	Rem2	0.00216541	0.0814455	1	1	0	1.04716	1.04716
Cycs	ENSMUSG00000063694	Cycs	0.00217519	0.0816499	1.07633	1.07633	0.106121	433.102	402.388
Pcdh10	ENSMUSG00000049100	Pcdh10	0.00222483	0.0833469	0.715649	-1.39733	-0.482677	32.1626	44.9419
Tmem38b	ENSMUSG00000028420	Tmem38b	0.00223559	0.0835833	1	1	0	1.06952	1.06952
Trim9	ENSMUSG00000021071	Trim9	0.0022657	0.0845413	1.17242	1.17242	0.229483	197.567	168.513
Rybp	ENSMUSG00000072872	Rybp	0.00232326	0.0865174	20.2686	20.2686	4.34118	21.3997	1.0558
Aldh2	ENSMUSG00000029455	Aldh2	0.002355	0.0874681	0.7736	-1.29266	-0.37034	41.0858	53.1099
Adam15	ENSMUSG00000028041	Adam15	0.0023581	0.0874681	0.832139	-1.20172	-0.265104	44.7371	53.7616
Mis12	ENSMUSG00000040599	Mis12	0.00237393	0.0878823	1	1	0	1.00488	1.00488
Cotl1	ENSMUSG00000031827	Cotl1	0.00237866	0.0878842	1.1938	1.1938	0.255556	75.3633	63.1292
Tpt1	ENSMUSG00000060126	Tpt1	0.00241773	0.0891526	1.07419	1.07419	0.103252	1342.79	1250.05
Sptbn2	ENSMUSG00000067889	Sptbn2	0.00244264	0.0898862	0.914296	-1.09374	-0.129267	389.336	425.831
Dnm1	ENSMUSG00000026825	Dnm1	0.00245552	0.0898862	1.06065	1.06065	0.0849552	858.359	809.273
Socs5	ENSMUSG00000037104	Socs5	0.00245786	0.0898862	1.11561	1.11561	0.157827	81.6856	73.2209
Sf3b6	ENSMUSG00000037361	Sf3b6	0.00245925	0.0898862	1.09981	1.09981	0.137256	136.014	123.67
Rasd1	ENSMUSG00000049892	Rasd1	0.00246152	0.0898862	1.22814	1.22814	0.296478	67.5659	55.0147
Micos10	ENSMUSG00000050608	Micos10	0.00247429	0.0901774	1.04546	1.04546	0.0641338	419.409	401.172
Clk1	ENSMUSG00000026034	Clk1	0.00251382	0.0914407	1.12384	1.12384	0.168435	63.8176	56.7853
Esrra	ENSMUSG00000024955	Esrra	0.00253104	0.0917394	1.37273	1.37273	0.457048	39.5232	28.7917
Zfp236	ENSMUSG00000041258	Zfp236	0.00253455	0.0917394	1	1	0	1.02153	1.02153
Ndufa1	ENSMUSG00000016427	Ndufa1	0.00253666	0.0917394	1.08634	1.08634	0.119476	332.905	306.446
Lrp11	ENSMUSG00000019796	Lrp11	0.00256	0.0924056	1.12354	1.12354	0.168051	138.215	123.018
Kdm6b	ENSMUSG00000018476	Kdm6b	0.0025691	0.0925566	1	1	0	1.00911	1.00911
Timm23	ENSMUSG00000013701	Timm23	0.00259879	0.0931578	1.0886	1.0886	0.122472	155.929	143.238
Aebp2	ENSMUSG00000030232	Aebp2	0.0026027	0.0931578	1.32153	1.32153	0.40221	43.1705	32.667
Zmynd8	ENSMUSG00000039671	Zmynd8	0.00260476	0.0931578	1.14849	1.14849	0.199737	60.6767	52.8318
Zcchc9	ENSMUSG00000021621	Zcchc9	0.00260561	0.0931578	1	1	0	1.05051	1.05051
Plk2	ENSMUSG00000021701	Plk2	0.00269333	0.0961116	1.16319	1.16319	0.21809	224.299	192.831
Rnf128	ENSMUSG00000031438	Rnf128	0.002705	0.0963452	1	1	0	1.03913	1.03913
Nr2f1	ENSMUSG00000069171	Nr2f1	0.00272845	0.0969967	0.777472	-1.28622	-0.363137	46.9584	60.3989
Ubc	ENSMUSG00000008348	Ubc	0.00275056	0.0974491	0.971439	-1.0294	-0.0418053	520.298	535.596
Gng11	ENSMUSG00000032766	Gng11	0.00275154	0.0974491	1	1	0	1.36814	1.36814
Ralgps2	ENSMUSG00000026594	Ralgps2	0.00283021	0.100044	21.1639	21.1639	4.40354	21.4042	1.01135
Slc1a2	ENSMUSG00000005089	Slc1a2	0.00283546	0.100044	0.924916	-1.08118	-0.112605	719.828	778.263
Nipa2	ENSMUSG00000030452	Nipa2	0.00284627	0.100238	1.4581	1.4581	0.544094	37.6949	25.852
Dhx15	ENSMUSG00000029169	Dhx15	0.00287674	0.101121	1.18635	1.18635	0.246533	73.3262	61.8081
Serbp1	ENSMUSG00000036371	Serbp1	0.00288539	0.101236	1.08708	1.08708	0.120455	235.732	216.849
Mob4	ENSMUSG00000025979	Mob4	0.00289941	0.101539	1.16313	1.16313	0.218018	90.8173	78.0798
Ctdsp1	ENSMUSG00000026176	Ctdsp1	0.00290682	0.101609	1	1	0	1.10313	1.10313
Acta1	ENSMUSG00000031972	Acta1	0.0029406	0.102599	1	1	0	1.05682	1.05682
Fam3a	ENSMUSG00000031399	Fam3a	0.00295109	0.102774	1	1	0	1.05174	1.05174
Rplp1	ENSMUSG00000007892	Rplp1	0.00296156	0.102948	1.08197	1.08197	0.113663	3345.8	3092.32
Peli1	ENSMUSG00000020134	Peli1	0.00298752	0.103581	1.40468	1.40468	0.490243	42.1924	30.037
Fkbp8	ENSMUSG00000019428	Fkbp8	0.00299077	0.103581	1.07357	1.07357	0.10241	399.602	372.219
Minar2	ENSMUSG00000050875	Minar2	0.00304941	0.105418	0.657016	-1.52203	-0.606	17.6645	26.886
Arid4a	ENSMUSG00000048118	Arid4a	0.0030729	0.105843	1	1	0	1.07694	1.07694
Sept4	ENSMUSG00000020486	.	0.00307544	0.105843	0.877557	-1.13953	-0.188436	67.6807	77.124
Lonp2	ENSMUSG00000047866	Lonp2	0.00307859	0.105843	1.1404	1.1404	0.189545	71.1026	62.3487
Cap2	ENSMUSG00000021373	Cap2	0.00309246	0.106125	1.15509	1.15509	0.208001	209.445	181.324
Zc3h13	ENSMUSG00000022000	Zc3h13	0.00310632	0.106407	21.8502	21.8502	4.44957	24.4703	1.11991
Plekhj1	ENSMUSG00000035278	Plekhj1	0.00311613	0.106549	0.496486	-2.01416	-1.01018	15.8623	31.9492
Rbm3	ENSMUSG00000031167	Rbm3	0.00312661	0.106713	0.894226	-1.11829	-0.161289	124.884	139.656
Phtf2	ENSMUSG00000039987	Phtf2	0.00313472	0.106754	1	1	0	1.00631	1.00631
Fcor	ENSMUSG00000089665	Fcor	0.00313916	0.106754	1	1	0	1.23877	1.23877
Chst15	ENSMUSG00000030930	Chst15	0.00314694	0.106825	0.0394639	-25.3396	-4.66332	1.01077	25.6126
Tiparp	ENSMUSG00000034640	Tiparp	0.00316804	0.107348	1	1	0	1.00932	1.00932
U2af1l4	ENSMUSG00000078765	U2af1l4	0.00318679	0.107789	0.788032	-1.26898	-0.343675	46.6775	59.233
Hspa4l	ENSMUSG00000025757	Hspa4l	0.00319605	0.107908	1.13245	1.13245	0.17945	80.5572	71.1352
Ndufa12	ENSMUSG00000020022	Ndufa12	0.00323835	0.10914	1.07197	1.07197	0.100259	463.903	432.759
Insig2	ENSMUSG00000003721	Insig2	0.00325217	0.10941	1.26184	1.26184	0.335532	54.7803	43.413
Triap1	ENSMUSG00000029535	Triap1	0.00327763	0.110023	2.89903	2.89903	1.53557	25.3334	8.73859
Ncor2	ENSMUSG00000029478	Ncor2	0.00328281	0.110023	1.14077	1.14077	0.190007	110.636	96.9834
Vstm2l	ENSMUSG00000037843	Vstm2l	0.00328792	0.110023	0.852413	-1.17314	-0.230376	65.7951	77.1868
Klhdc9	ENSMUSG00000045259	Klhdc9	0.00334401	0.111662	1	1	0	1.03962	1.03962
Inka2	ENSMUSG00000048458	Inka2	0.00334878	0.111662	0.843803	-1.18511	-0.245023	68.5206	81.2045
Txndc15	ENSMUSG00000021497	Txndc15	0.00336677	0.112063	1.06965	1.06965	0.097134	100.269	93.7401
Strn	ENSMUSG00000024077	Strn	0.00338123	0.112345	21.8844	21.8844	4.45183	24.7741	1.13204
Aph1b	ENSMUSG00000032375	Aph1b	0.00341059	0.112934	1	1	0	1.01944	1.01944
Snhg11	ENSMUSG00000044349	Snhg11	0.00341097	0.112934	0.870164	-1.14921	-0.200642	342.55	393.662
Itm2a	ENSMUSG00000031239	Itm2a	0.00343616	0.113408	0.635725	-1.57301	-0.653526	18.8244	29.6109
Cyb5b	ENSMUSG00000031924	Cyb5b	0.00343733	0.113408	1.12023	1.12023	0.163801	77.7992	69.449
Rnf14	ENSMUSG00000060450	Rnf14	0.0034624	0.114035	1.13617	1.13617	0.184182	246.767	217.192
Slc25a42	ENSMUSG00000002346	Slc25a42	0.00348167	0.114469	1	1	0	1.03899	1.03899
Rbpj	ENSMUSG00000039191	Rbpj	0.00349984	0.114866	1	1	0	1.02487	1.02487
Znfx1	ENSMUSG00000039501	Znfx1	0.00351236	0.115076	17.166	17.166	4.10148	17.6057	1.02561
Rnf103	ENSMUSG00000052656	Rnf103	0.00355615	0.116308	1.33912	1.33912	0.42129	32.1349	23.9969
Vhl	ENSMUSG00000033933	Vhl	0.00356907	0.116528	0.734443	-1.36158	-0.445277	23.9421	32.5989
Pfdn2	ENSMUSG00000006412	Pfdn2	0.00362642	0.118195	1.10275	1.10275	0.141102	181.958	165.004
Srp19	ENSMUSG00000014504	Srp19	0.00364783	0.118687	1.08671	1.08671	0.11996	125.427	115.419
Capza2	ENSMUSG00000015733	Capza2	0.00365731	0.11879	1.08943	1.08943	0.123573	391.098	358.994
Ddn	ENSMUSG00000059213	Ddn	0.00374646	0.121125	0.901825	-1.10886	-0.14908	529.874	587.557
Slc25a23	ENSMUSG00000046329	Slc25a23	0.00375056	0.121125	0.902722	-1.10776	-0.147646	102.225	113.241
Serpinb6a	ENSMUSG00000060147	Serpinb6a	0.00375371	0.121125	0.756546	-1.3218	-0.402501	23.5328	31.1056
Apoe	ENSMUSG00000002985	Apoe	0.00375881	0.121125	0.840939	-1.18915	-0.249927	917.576	1091.13
Pag1	ENSMUSG00000027508	Pag1	0.00376139	0.121125	1	1	0	1.01382	1.01382
Selenok	ENSMUSG00000042682	Selenok	0.0037989	0.122123	1.08587	1.08587	0.118852	294.435	271.151
Uba6	ENSMUSG00000035898	Uba6	0.00380771	0.122197	1	1	0	1.01282	1.01282
Sema6a	ENSMUSG00000019647	Sema6a	0.00382321	0.122382	1	1	0	1.01858	1.01858
Wdr90	ENSMUSG00000073434	Wdr90	0.00382647	0.122382	1	1	0	1.02973	1.02973
Dedd2	ENSMUSG00000054499	Dedd2	0.00386118	0.12322	1	1	0	1.03829	1.03829
Adgrl1	ENSMUSG00000013033	Adgrl1	0.00386576	0.12322	0.929833	-1.07546	-0.104956	181.542	195.241
Pcdh8	ENSMUSG00000036422	Pcdh8	0.00387729	0.123378	1.52862	1.52862	0.612232	56.6205	37.0402
Atg101	ENSMUSG00000037204	Atg101	0.00389657	0.123782	1.28262	1.28262	0.359097	56.4056	43.9768
Apc	ENSMUSG00000005871	Apc	0.00391626	0.124198	1.23918	1.23918	0.309388	57.8984	46.7231
Nefl	ENSMUSG00000022055	Nefl	0.00399638	0.126525	1.06247	1.06247	0.0874195	409.531	385.453
Ctdsp2	ENSMUSG00000078429	Ctdsp2	0.004017	0.126837	0.876868	-1.14042	-0.189568	55.8325	63.6727
Ndufc1	ENSMUSG00000037152	Ndufc1	0.00401971	0.126837	1.05666	1.05666	0.0795173	607.736	575.145
Pqlc1	ENSMUSG00000034006	.	0.00403039	0.126961	1.57487	1.57487	0.655234	34.0094	21.595
Lonrf1	ENSMUSG00000039633	Lonrf1	0.00404102	0.127083	1	1	0	1.00434	1.00434
Pja2	ENSMUSG00000024083	Pja2	0.00407052	0.127797	1.09368	1.09368	0.129193	447.752	409.399
Slc43a2	ENSMUSG00000038178	Slc43a2	0.00411306	0.128505	1	1	0	1.10565	1.10565
Znhit3	ENSMUSG00000020526	Znhit3	0.00411341	0.128505	1.15127	1.15127	0.203222	56.5806	49.1463
Cul3	ENSMUSG00000004364	Cul3	0.00411357	0.128505	1.07128	1.07128	0.0993379	92.2672	86.1278
Frat1	ENSMUSG00000067199	Frat1	0.00413355	0.128915	1	1	0	1.0219	1.0219
Phldb1	ENSMUSG00000048537	Phldb1	0.00421051	0.131097	1	1	0	1.09397	1.09397
Bloc1s2	ENSMUSG00000057506	Bloc1s2	0.0042541	0.132028	1.13064	1.13064	0.177136	66.7226	59.0133
Mex3c	ENSMUSG00000037253	Mex3c	0.00425444	0.132028	21.3026	21.3026	4.41296	21.5244	1.01041
Cbfa2t3	ENSMUSG00000006362	Cbfa2t3	0.00428461	0.13231	1	1	0	1.09954	1.09954
Sec23b	ENSMUSG00000027429	Sec23b	0.00428727	0.13231	1.2887	1.2887	0.365912	52.0906	40.4212
Tmem88b	ENSMUSG00000073680	Tmem88b	0.00428835	0.13231	1	1	0	1.0187	1.0187
Smad1	ENSMUSG00000031681	Smad1	0.00429166	0.13231	1	1	0	1.01381	1.01381
Ttc13	ENSMUSG00000037300	Ttc13	0.00430724	0.132573	0.0608556	-16.4323	-4.03847	1.05773	17.3809
BC030500	ENSMUSG00000049946	BC030500	0.00431445	0.132578	1	1	0	1.01034	1.01034
Rasl11a	ENSMUSG00000029641	Rasl11a	0.00433592	0.13302	1	1	0	1.03246	1.03246
Crk	ENSMUSG00000017776	Crk	0.00441256	0.135151	1.15491	1.15491	0.20778	105.518	91.3649
Ccdc117	ENSMUSG00000020482	Ccdc117	0.00443512	0.135621	1	1	0	1.03702	1.03702
Uspl1	ENSMUSG00000041264	Uspl1	0.00446363	0.136271	1	1	0	1.02878	1.02878
Epas1	ENSMUSG00000024140	Epas1	0.00448961	0.136671	0.750308	-1.33279	-0.414446	30.4889	40.6352
Psma5	ENSMUSG00000068749	Psma5	0.00449811	0.136671	1.15202	1.15202	0.204169	122.731	106.535
Rab8b	ENSMUSG00000036943	Rab8b	0.00449854	0.136671	1.43905	1.43905	0.52512	40.9225	28.4371
Lsm1	ENSMUSG00000037296	Lsm1	0.00452489	0.13696	1.2083	1.2083	0.272982	58.9846	48.8161
Cog2	ENSMUSG00000031979	Cog2	0.00452723	0.13696	1	1	0	1.01914	1.01914
Nptx1	ENSMUSG00000025582	Nptx1	0.00452988	0.13696	1.14436	1.14436	0.194538	288.508	252.113
Neurod1	ENSMUSG00000034701	Neurod1	0.00455158	0.137395	1	1	0	1.00289	1.00289
Mtmr12	ENSMUSG00000039458	Mtmr12	0.00455941	0.137411	1.43574	1.43574	0.521796	36.1713	25.1935
Gstm1	ENSMUSG00000058135	Gstm1	0.00457405	0.137631	0.895036	-1.11727	-0.159982	143.478	160.304
Casp9	ENSMUSG00000028914	Casp9	0.00459306	0.137983	1	1	0	1.08084	1.08084
Fgfr1op2	ENSMUSG00000040242	Fgfr1op2	0.00462545	0.138734	1.17483	1.17483	0.232455	89.5147	76.1936
Myl12a	ENSMUSG00000024048	Myl12a	0.00463344	0.138752	1.36849	1.36849	0.452588	28.9002	21.1183
Hcrt	ENSMUSG00000045471	Hcrt	0.00464327	0.138826	1	1	0	1.13169	1.13169
Pwp2	ENSMUSG00000032834	Pwp2	0.00465903	0.139076	1	1	0	1.04606	1.04606
Rab23	ENSMUSG00000004768	Rab23	0.00466835	0.139133	1	1	0	1.04016	1.04016
Id2	ENSMUSG00000020644	Id2	0.00472332	0.140549	0.749693	-1.33388	-0.415628	64.5908	86.1563
Rere	ENSMUSG00000039852	Rere	0.00476115	0.141451	1.14413	1.14413	0.194257	87.0012	76.0411
Nop58	ENSMUSG00000026020	Nop58	0.00479261	0.14216	1	1	0	1.12137	1.12137
Rusc1	ENSMUSG00000041263	Rusc1	0.0048164	0.142641	0.861759	-1.16042	-0.214644	68.903	79.9563
Arf3	ENSMUSG00000051853	Arf3	0.0048271	0.142669	0.943168	-1.06026	-0.0844139	647.546	686.565
Med7	ENSMUSG00000020397	Med7	0.00483251	0.142669	1.30501	1.30501	0.384062	26.0224	19.9404
Spon1	ENSMUSG00000038156	Spon1	0.00487035	0.143561	0.661584	-1.51152	-0.596005	28.9392	43.7423
Carmil2	ENSMUSG00000050357	Carmil2	0.00489355	0.144019	1.18503	1.18503	0.244919	58.2328	49.1405
Lct	ENSMUSG00000026354	Lct	0.00490306	0.144073	1.65879	1.65879	0.730135	56.3403	33.9646
Gsn	ENSMUSG00000026879	Gsn	0.00492435	0.144473	1	1	0	1.12694	1.12694
Ppm1f	ENSMUSG00000026181	Ppm1f	0.00494558	0.14487	1	1	0	1.00187	1.00187
Tmbim1	ENSMUSG00000006301	Tmbim1	0.00495996	0.145065	1	1	0	1.05684	1.05684
Npc2	ENSMUSG00000021242	Npc2	0.00497688	0.145334	0.79979	-1.25033	-0.322306	46.2794	57.8644
Aagab	ENSMUSG00000037257	Aagab	0.00504737	0.147164	1.34554	1.34554	0.428183	34.1047	25.3465
Rps12	ENSMUSG00000061983	Rps12	0.00506995	0.147594	1.04843	1.04843	0.0682258	1079.85	1029.97
Smarcd1	ENSMUSG00000023018	Smarcd1	0.00510249	0.148311	0.84899	-1.17787	-0.236181	62.5516	73.6776
Amdhd2	ENSMUSG00000036820	Amdhd2	0.00514334	0.149268	1	1	0	1.05039	1.05039
Ormdl2	ENSMUSG00000025353	Ormdl2	0.00516005	0.14931	1	1	0	1.11142	1.11142
Dact2	ENSMUSG00000048826	Dact2	0.00516314	0.14931	1	1	0	1.00294	1.00294
Pltp	ENSMUSG00000017754	Pltp	0.00516862	0.14931	1	1	0	1.13578	1.13578
Cyp51	ENSMUSG00000001467	Cyp51	0.00518523	0.149368	20.3722	20.3722	4.34853	21.635	1.06199
Nap1l2	ENSMUSG00000082229	Nap1l2	0.00518662	0.149368	1.11432	1.11432	0.156159	75.762	67.9896
Arhgef12	ENSMUSG00000059495	Arhgef12	0.0051954	0.149368	0.833428	-1.19986	-0.26287	45.6171	54.7343
Mvb12a	ENSMUSG00000031813	Mvb12a	0.0052024	0.149368	0.0446572	-22.3928	-4.48496	1.05735	23.677
Rpl34	ENSMUSG00000062006	Rpl34	0.0052204	0.149657	1.04162	1.04162	0.058826	1191.15	1143.56
Emg1	ENSMUSG00000004268	Emg1	0.00532674	0.152473	1.13264	1.13264	0.179694	59.7298	52.7349
Pcf11	ENSMUSG00000041328	Pcf11	0.00534128	0.152657	19.6486	19.6486	4.29636	20.59	1.04791
Gfod1	ENSMUSG00000051335	Gfod1	0.00540037	0.154014	1.18512	1.18512	0.24503	61.7942	52.1418
Timm13	ENSMUSG00000020219	Timm13	0.00540514	0.154014	1.04216	1.04216	0.0595723	359.449	344.909
Camkv	ENSMUSG00000032936	Camkv	0.00544482	0.15491	0.906176	-1.10354	-0.142137	384.323	424.115
1110008P14Rik	ENSMUSG00000039195	1110008P14Rik	0.00547965	0.155665	1.08118	1.08118	0.112605	383.694	354.885
Ywhah	ENSMUSG00000018965	Ywhah	0.00549575	0.155887	1.05712	1.05712	0.080133	1233.67	1167.01
Dock4	ENSMUSG00000035954	Dock4	0.00552488	0.156477	1.18137	1.18137	0.240457	108.835	92.1261
Dact1	ENSMUSG00000044548	Dact1	0.00556612	0.157408	1	1	0	1.00397	1.00397
Ppp1r14a	ENSMUSG00000037166	Ppp1r14a	0.00561869	0.158582	0.069615	-14.3647	-3.84446	1.24455	17.8775
Pxk	ENSMUSG00000033885	Pxk	0.00562684	0.158582	1	1	0	1.06281	1.06281
Trim32	ENSMUSG00000051675	Trim32	0.00563293	0.158582	1.13626	1.13626	0.184287	173.554	152.742
Prdx6	ENSMUSG00000026701	Prdx6	0.00566799	0.15897	0.893162	-1.11962	-0.163006	130.439	146.042
Plaat3	ENSMUSG00000060675	Plaat3	0.00567162	0.15897	1	1	0	1.08831	1.08831
Api5	ENSMUSG00000027193	Api5	0.00567206	0.15897	1.29986	1.29986	0.378361	50.1569	38.5862
Bcas1	ENSMUSG00000013523	Bcas1	0.00569365	0.159338	0.772981	-1.29369	-0.371495	29.2661	37.8613
Scaf11	ENSMUSG00000033228	Scaf11	0.00571088	0.159496	21.1321	21.1321	4.40137	21.4831	1.01661
Ppp2r2c	ENSMUSG00000029120	Ppp2r2c	0.00571627	0.159496	1.07568	1.07568	0.105254	232.454	216.099
Tnfrsf12a	ENSMUSG00000023905	Tnfrsf12a	0.00574616	0.159689	1	1	0	1.01029	1.01029
Aifm3	ENSMUSG00000022763	Aifm3	0.00575546	0.159689	0.0457916	-21.8381	-4.44877	1.08113	23.6098
Gm3764	ENSMUSG00000097156	Gm3764	0.00575727	0.159689	0.800518	-1.24919	-0.320994	31.3052	39.1062
Mfsd4a	ENSMUSG00000059149	Mfsd4a	0.00577067	0.159689	0.750559	-1.33234	-0.413962	29.5895	39.4233
Snu13	ENSMUSG00000063480	Snu13	0.00577178	0.159689	1.07036	1.07036	0.0980926	226.17	211.303
Lrrc4c	ENSMUSG00000050587	Lrrc4c	0.00577514	0.159689	0.770507	-1.29785	-0.376119	33.9093	44.0091
Pard6a	ENSMUSG00000005699	Pard6a	0.00579632	0.159689	1.40537	1.40537	0.490952	29.5894	21.0545
Lsm11	ENSMUSG00000044847	Lsm11	0.00579788	0.159689	1	1	0	1.01915	1.01915
Rpl26	ENSMUSG00000060938	Rpl26	0.00579963	0.159689	1.06384	1.06384	0.0892766	1313.91	1235.07
Kctd12	ENSMUSG00000098557	Kctd12	0.00581734	0.159874	1.09714	1.09714	0.133745	96.6532	88.0958
Ubfd1	ENSMUSG00000030870	Ubfd1	0.005837	0.159874	23.8504	23.8504	4.57594	24.2968	1.01872
Aldoc	ENSMUSG00000017390	Aldoc	0.0058477	0.159874	0.842559	-1.18686	-0.24715	463.486	550.093
Vcpip1	ENSMUSG00000045210	Vcpip1	0.0058553	0.159874	1.38476	1.38476	0.469636	41.8553	30.2257
Ppp2r5c	ENSMUSG00000017843	Ppp2r5c	0.00586074	0.159874	1.12563	1.12563	0.170731	170.072	151.091
Kcnh7	ENSMUSG00000059742	Kcnh7	0.00587109	0.159874	1	1	0	1.11496	1.11496
Rplp2	ENSMUSG00000025508	Rplp2	0.00587187	0.159874	1.07502	1.07502	0.104369	896.005	833.475
Ing3	ENSMUSG00000029670	Ing3	0.00587813	0.159874	1	1	0	1.01033	1.01033
Polr2j	ENSMUSG00000039771	Polr2j	0.00588825	0.159874	1.07744	1.07744	0.107604	122.857	114.027
Lrrc4b	ENSMUSG00000047085	Lrrc4b	0.00589134	0.159874	0.865061	-1.15599	-0.209127	86.0149	99.4323
0610009B22Rik	ENSMUSG00000007777	0610009B22Rik	0.00590015	0.159882	1.29429	1.29429	0.372158	42.816	33.0807
Rbbp5	ENSMUSG00000026439	Rbbp5	0.00591193	0.159971	19.9902	19.9902	4.32122	20.1857	1.00978
Nktr	ENSMUSG00000032525	Nktr	0.00593211	0.160057	1.39093	1.39093	0.476047	42.671	30.6781
Bloc1s4	ENSMUSG00000060708	Bloc1s4	0.00593213	0.160057	1.37086	1.37086	0.455079	40.4443	29.5029
Arpc5	ENSMUSG00000008475	Arpc5	0.0059749	0.16098	1.10335	1.10335	0.141892	308.338	279.456
Pdk1	ENSMUSG00000006494	Pdk1	0.006033	0.162313	1	1	0	1.03747	1.03747
Bdnf	ENSMUSG00000048482	Bdnf	0.00605505	0.162673	1.2018	1.2018	0.265195	66.7706	55.5589
Islr2	ENSMUSG00000051243	Islr2	0.00606527	0.162715	1	1	0	1.04301	1.04301
Clstn1	ENSMUSG00000039953	Clstn1	0.00608319	0.162964	0.909501	-1.0995	-0.136853	450.851	495.713
Comt	ENSMUSG00000000326	Comt	0.00609614	0.163078	1.14251	1.14251	0.192206	63.547	55.6206
Rragc	ENSMUSG00000028646	Rragc	0.00614152	0.164059	1.1283	1.1283	0.17415	65.3112	57.8846
Enc1	ENSMUSG00000041773	Enc1	0.0061556	0.16413	1.09112	1.09112	0.125808	556.028	509.594
Krt12	ENSMUSG00000020912	Krt12	0.00616165	0.16413	1	1	0	1.09931	1.09931
Mdm2	ENSMUSG00000020184	Mdm2	0.00620736	0.165114	1.56919	1.56919	0.650017	31.5987	20.137
Skil	ENSMUSG00000027660	Skil	0.00622551	0.165363	1.14235	1.14235	0.192002	61.6103	53.9331
Syngr3	ENSMUSG00000007021	Syngr3	0.00627417	0.16642	1.09498	1.09498	0.130898	164.267	150.019
Litaf	ENSMUSG00000022500	Litaf	0.00636545	0.168604	1	1	0	1.06568	1.06568
Smndc1	ENSMUSG00000025024	Smndc1	0.00639054	0.16903	14.9414	14.9414	3.90125	15.0293	1.00588
Pim3	ENSMUSG00000035828	Pim3	0.00640133	0.169078	17.85	17.85	4.15786	19.5412	1.09474
Ctsf	ENSMUSG00000083282	Ctsf	0.00644138	0.169897	0.829979	-1.20485	-0.268853	29.0182	34.9625
Abca2	ENSMUSG00000026944	Abca2	0.0064628	0.170223	0.88985	-1.12379	-0.168367	93.4016	104.963
Upf2	ENSMUSG00000043241	Upf2	0.00651165	0.17127	1.25418	1.25418	0.326741	30.7584	24.5248
Celf4	ENSMUSG00000024268	Celf4	0.00656465	0.172423	1.11184	1.11184	0.152944	206.475	185.706
Tlk2	ENSMUSG00000020694	Tlk2	0.00659553	0.172992	0.682663	-1.46485	-0.550755	17.3153	25.3644
Med28	ENSMUSG00000015804	Med28	0.00664624	0.17408	1.0792	1.0792	0.109964	210.952	195.471
Rhobtb2	ENSMUSG00000022075	Rhobtb2	0.00669038	0.174885	1.25816	1.25816	0.33132	32.5751	25.891
Pisd	ENSMUSG00000023452	Pisd	0.00669558	0.174885	1.32828	1.32828	0.409557	43.2165	32.5357
Mrfap1	ENSMUSG00000055302	Mrfap1	0.00671373	0.175116	0.937658	-1.06649	-0.0928667	466.245	497.245
Fam219b	ENSMUSG00000032305	Fam219b	0.00674234	0.175618	1	1	0	1.03839	1.03839
Hras	ENSMUSG00000025499	Hras	0.00677426	0.176206	1.09014	1.09014	0.12451	261.903	240.248
Csnk1d	ENSMUSG00000025162	Csnk1d	0.00682158	0.177071	1.0596	1.0596	0.0835164	83.6902	78.983
Med13	ENSMUSG00000034297	Med13	0.00682637	0.177071	18.7958	18.7958	4.23234	21.4432	1.14085
Rela	ENSMUSG00000024927	Rela	0.00684044	0.177192	1	1	0	1.03918	1.03918
Rnf216	ENSMUSG00000045078	Rnf216	0.00685818	0.177407	1.18528	1.18528	0.245223	28.3182	23.8917
Gm16062	ENSMUSG00000087249	Gm16062	0.00687452	0.177585	1	1	0	1.05875	1.05875
Ldah	ENSMUSG00000037669	Ldah	0.00691003	0.177852	22.7137	22.7137	4.50549	23.3104	1.02627
Hist1h2bc	ENSMUSG00000018102	.	0.00691466	0.177852	1.07333	1.07333	0.102089	156.568	145.871
Btaf1	ENSMUSG00000040565	Btaf1	0.00692236	0.177852	1	1	0	1.02226	1.02226
Gabbr1	ENSMUSG00000024462	Gabbr1	0.00693218	0.177852	0.939157	-1.06478	-0.0905621	372.233	396.348
Cdc40	ENSMUSG00000038446	Cdc40	0.00693324	0.177852	0.688862	-1.45167	-0.537713	33.2627	48.2864
Zbtb22	ENSMUSG00000051390	Zbtb22	0.00694158	0.177852	1	1	0	1.04496	1.04496
Tmem160	ENSMUSG00000019158	Tmem160	0.00699491	0.178848	1.08181	1.08181	0.113452	121.284	112.112
Mkks	ENSMUSG00000027274	Mkks	0.00700051	0.178848	1	1	0	1.05209	1.05209
Dpysl3	ENSMUSG00000024501	Dpysl3	0.00700899	0.178848	1	1	0	1.1086	1.1086
Swt1	ENSMUSG00000052748	Swt1	0.00704722	0.17958	1	1	0	1.00466	1.00466
Dmtn	ENSMUSG00000022099	Dmtn	0.00708611	0.180327	1.09146	1.09146	0.126261	217.298	199.089
Ccdc92	ENSMUSG00000037979	Ccdc92	0.00710793	0.180638	1.14838	1.14838	0.199605	83.791	72.9643
Sc5d	ENSMUSG00000032018	Sc5d	0.00718172	0.182258	1.3246	1.3246	0.405553	36.5208	27.5713
Tma7	ENSMUSG00000091537	Tma7	0.00719106	0.182258	1.05802	1.05802	0.0813685	471	445.171
Trrap	ENSMUSG00000045482	Trrap	0.00721117	0.182521	1.13359	1.13359	0.180895	71.9872	63.504
Spata2l	ENSMUSG00000033594	Spata2l	0.00723936	0.182988	1.41267	1.41267	0.498427	48.108	34.0546
Slc25a38	ENSMUSG00000032519	Slc25a38	0.00726493	0.183388	1	1	0	1.02569	1.02569
Snta1	ENSMUSG00000027488	Snta1	0.0072779	0.183469	1.34435	1.34435	0.426912	30.3494	22.5755
Ndufb2	ENSMUSG00000002416	Ndufb2	0.00734297	0.184862	1.03523	1.03523	0.0499556	521.389	503.644
Ypel1	ENSMUSG00000022773	Ypel1	0.0073567	0.18496	0.0536274	-18.6472	-4.22089	1.02533	19.1195
Zc3h15	ENSMUSG00000027091	Zc3h15	0.00740916	0.18603	1.13962	1.13962	0.188554	101.959	89.4678
Rbm17	ENSMUSG00000037197	Rbm17	0.00743128	0.186337	1.36573	1.36573	0.449668	34.0282	24.9158
Ormdl3	ENSMUSG00000038150	Ormdl3	0.0074662	0.186963	1.35768	1.35768	0.441148	42.7885	31.5158
Akirin1	ENSMUSG00000023075	Akirin1	0.00749701	0.187317	1.23273	1.23273	0.301855	74.09	60.1025
Tmtc1	ENSMUSG00000030306	Tmtc1	0.00750025	0.187317	1	1	0	1.03629	1.03629
Wbp4	ENSMUSG00000022023	Wbp4	0.0075166	0.187476	1.08246	1.08246	0.114309	56.338	52.0464
Rpl37	ENSMUSG00000041841	Rpl37	0.00758331	0.188632	1.04774	1.04774	0.0672859	1803.04	1720.88
Papola	ENSMUSG00000021111	Papola	0.00758867	0.188632	1.19151	1.19151	0.252786	98.3966	82.5817
Klf15	ENSMUSG00000030087	Klf15	0.00759301	0.188632	1	1	0	1.02585	1.02585
Bcl7b	ENSMUSG00000029681	Bcl7b	0.00760446	0.188667	1.3144	1.3144	0.394401	46.0233	35.0148
Rpl38	ENSMUSG00000057322	Rpl38	0.00764629	0.189455	1.04746	1.04746	0.0669006	1601.27	1528.71
Tsc22d2	ENSMUSG00000027806	Tsc22d2	0.0076688	0.189639	1	1	0	1.01496	1.01496
Ntrk2	ENSMUSG00000055254	Ntrk2	0.00768239	0.189639	0.927316	-1.07838	-0.108868	137.277	148.037
Rpl7l1	ENSMUSG00000063888	Rpl7l1	0.00768396	0.189639	1.26424	1.26424	0.338274	43.0693	34.0673
Rpl22l1	ENSMUSG00000039221	Rpl22l1	0.007697	0.189711	1.05112	1.05112	0.071924	702.398	668.239
Pspc1	ENSMUSG00000021938	Pspc1	0.00771925	0.190011	17.6899	17.6899	4.14486	18.291	1.03398
Esd	ENSMUSG00000021996	Esd	0.00774495	0.190148	1.1503	1.1503	0.202012	104.695	91.0153
Arl2	ENSMUSG00000024944	Arl2	0.00774505	0.190148	0.874181	-1.14393	-0.193996	75.7254	86.6244
Sertad1	ENSMUSG00000008384	Sertad1	0.00791083	0.193829	1	1	0	1.00438	1.00438
Cggbp1	ENSMUSG00000054604	Cggbp1	0.0079156	0.193829	1.41979	1.41979	0.505681	38.8941	27.3942
Rer1	ENSMUSG00000029048	Rer1	0.00794142	0.194209	1.12834	1.12834	0.174198	90.917	80.5761
Opcml	ENSMUSG00000062257	Opcml	0.00795499	0.194288	0.844676	-1.18389	-0.24353	92.1691	109.118
Dhrs7	ENSMUSG00000021094	Dhrs7	0.00801087	0.1949	0.775043	-1.29025	-0.367652	24.4953	31.6051
Hsbp1	ENSMUSG00000031839	Hsbp1	0.0080171	0.1949	1.09006	1.09006	0.124407	502.811	461.269
Cacna1b	ENSMUSG00000004113	Cacna1b	0.00803935	0.1949	1.31294	1.31294	0.392803	46.0978	35.1104
Mal	ENSMUSG00000027375	Mal	0.00804166	0.1949	0.744256	-1.34362	-0.426129	49.5809	66.6181
Fbxw7	ENSMUSG00000028086	Fbxw7	0.00806371	0.1949	0.857689	-1.16592	-0.221474	76.7086	89.4364
Ccdc43	ENSMUSG00000020925	Ccdc43	0.0080728	0.1949	1.46772	1.46772	0.553575	30.2266	20.5943
Zfp451	ENSMUSG00000042197	Zfp451	0.00808978	0.1949	1.43306	1.43306	0.519102	27.2817	19.0373
Tbce	ENSMUSG00000039233	Tbce	0.0080963	0.1949	0.757362	-1.32037	-0.400945	24.439	32.2686
Gria2	ENSMUSG00000033981	Gria2	0.00810225	0.1949	1.06321	1.06321	0.0884323	446.152	419.626
Cab39	ENSMUSG00000036707	Cab39	0.00810957	0.1949	1.14422	1.14422	0.19436	132.026	115.386
Thap4	ENSMUSG00000026279	Thap4	0.00811285	0.1949	1	1	0	1.01042	1.01042
2610021A01Rik	ENSMUSG00000091474	2610021A01Rik	0.00811388	0.1949	1	1	0	1.02309	1.02309
Nosip	ENSMUSG00000003421	Nosip	0.0081193	0.1949	0.77146	-1.29624	-0.374337	24.7356	32.0634
Ppih	ENSMUSG00000060288	Ppih	0.00812516	0.1949	1	1	0	1.0825	1.0825
Actg1	ENSMUSG00000062825	Actg1	0.00816914	0.19553	0.953537	-1.04873	-0.0686387	1457.83	1528.86
Med17	ENSMUSG00000031935	Med17	0.00817623	0.19553	1	1	0	1.03159	1.03159
Mrps14	ENSMUSG00000058267	Mrps14	0.00818259	0.19553	1.09915	1.09915	0.136389	132.678	120.71
0610040B10Rik	ENSMUSG00000089889	0610040B10Rik	0.00821323	0.196013	1	1	0	1.09347	1.09347
Hectd2	ENSMUSG00000041180	Hectd2	0.00823479	0.196278	21.3525	21.3525	4.41633	21.5577	1.00961
Mrpl42	ENSMUSG00000062981	Mrpl42	0.00824578	0.196291	1.102	1.102	0.140123	160.02	145.209
Zswim1	ENSMUSG00000017764	Zswim1	0.00834395	0.198377	22.1733	22.1733	4.47075	22.3569	1.00828
Eef1akmt1	ENSMUSG00000021951	Eef1akmt1	0.00836013	0.198475	1.1762	1.1762	0.23413	74.9137	63.6915
Nme7	ENSMUSG00000026575	Nme7	0.00836917	0.198475	1.32116	1.32116	0.4018	64.0956	48.5148
Ubac1	ENSMUSG00000036352	Ubac1	0.00841388	0.199284	1.34895	1.34895	0.431839	35.013	25.9557
Pllp	ENSMUSG00000031775	Pllp	0.00844392	0.199601	0.783793	-1.27585	-0.351456	21.7568	27.7583
Sacm1l	ENSMUSG00000025240	Sacm1l	0.00844848	0.199601	1.22703	1.22703	0.295174	48.0683	39.1744
Ttc39b	ENSMUSG00000038172	Ttc39b	0.00847609	0.200002	1	1	0	1.06005	1.06005
Hnrnpf	ENSMUSG00000042079	Hnrnpf	0.00849078	0.200097	1.17946	1.17946	0.238122	73.201	62.0634
Ugt8a	ENSMUSG00000032854	Ugt8a	0.00851898	0.200511	1	1	0	1.02262	1.02262
Dok4	ENSMUSG00000040631	Dok4	0.00855677	0.201148	1	1	0	1.01461	1.01461
Naa20	ENSMUSG00000002728	Naa20	0.00857374	0.201296	1.16124	1.16124	0.21567	85.9187	73.9886
Ube2f	ENSMUSG00000034343	Ube2f	0.00871334	0.204318	1.1765	1.1765	0.234496	48.3009	41.0549
Mien1	ENSMUSG00000002580	Mien1	0.0087442	0.204564	1.09638	1.09638	0.132746	182.941	166.859
Abhd8	ENSMUSG00000007950	Abhd8	0.00874557	0.204564	1.09075	1.09075	0.125323	209.073	191.678
Cap1	ENSMUSG00000028656	Cap1	0.008782	0.204593	0.903742	-1.10651	-0.146018	89.9191	99.4965
Dmd	ENSMUSG00000045103	Dmd	0.00878218	0.204593	0.0460229	-21.7283	-4.44151	1.02334	22.2354
Hexdc	ENSMUSG00000039307	Hexdc	0.00879149	0.204593	1	1	0	1.02167	1.02167
Pigp	ENSMUSG00000022940	Pigp	0.00879654	0.204593	0.866187	-1.15449	-0.20725	66.4912	76.7631
Acap2	ENSMUSG00000049076	Acap2	0.00880121	0.204593	1.19836	1.19836	0.261064	65.3164	54.5047
Cinp	ENSMUSG00000021276	Cinp	0.00881418	0.204641	1.25021	1.25021	0.322172	27.5681	22.0507
Ndufa13	ENSMUSG00000036199	Ndufa13	0.00883206	0.204804	1.03508	1.03508	0.049736	862.533	833.305
Zfp68	ENSMUSG00000058291	Zfp68	0.00890527	0.206247	16.3389	16.3389	4.03024	16.9619	1.03812
Ralbp1	ENSMUSG00000024096	Ralbp1	0.00898802	0.207907	1.25985	1.25985	0.333247	38.124	30.2608
Sfi1	ENSMUSG00000023764	Sfi1	0.00904073	0.20887	1	1	0	1.028	1.028
Rps16	ENSMUSG00000037563	Rps16	0.00906068	0.209074	1.0481	1.0481	0.0677819	1001.6	955.631
Gnb1	ENSMUSG00000029064	Gnb1	0.00908383	0.209351	0.939421	-1.06449	-0.0901564	329.946	351.223
Tceal5	ENSMUSG00000054034	Tceal5	0.00918021	0.211313	0.907614	-1.10179	-0.139849	118.323	130.368
Hnrnpa2b1	ENSMUSG00000004980	Hnrnpa2b1	0.00920439	0.211611	1.08361	1.08361	0.115848	346.018	319.319
Kif22	ENSMUSG00000030677	Kif22	0.00930629	0.213693	1	1	0	1.12175	1.12175
Csnk2a2	ENSMUSG00000046707	Csnk2a2	0.00934868	0.214404	1.36833	1.36833	0.452413	43.7861	31.9997
Dpy19l3	ENSMUSG00000043671	Dpy19l3	0.00936722	0.214414	1	1	0	1.02363	1.02363
Sirt2	ENSMUSG00000015149	Sirt2	0.00937192	0.214414	0.895837	-1.11627	-0.158692	82.6313	92.2392
Pld3	ENSMUSG00000003363	Pld3	0.00939579	0.214699	0.925789	-1.08016	-0.111245	219.896	237.523
Vps29	ENSMUSG00000029462	Vps29	0.00942084	0.214816	1.05922	1.05922	0.0829982	205.186	193.715
Fxr1	ENSMUSG00000027680	Fxr1	0.00942377	0.214816	1.24212	1.24212	0.312804	33.4131	26.9001
Polr2c	ENSMUSG00000031783	Polr2c	0.00948964	0.215766	1.08252	1.08252	0.114396	108.465	100.196
Gpd2	ENSMUSG00000026827	Gpd2	0.00948973	0.215766	0.840379	-1.18994	-0.250888	73.2818	87.2008
Cript	ENSMUSG00000024146	Cript	0.00949985	0.215766	1.11055	1.11055	0.151276	102.923	92.6774
Sfxn5	ENSMUSG00000033720	Sfxn5	0.00951253	0.215793	0.74787	-1.33713	-0.419141	21.8899	29.2696
Scrt2	ENSMUSG00000060257	Scrt2	0.00955167	0.21642	1	1	0	1.03599	1.03599
Dr1	ENSMUSG00000029265	Dr1	0.00958842	0.216991	1.22298	1.22298	0.290404	31.5583	25.8043
Miat	ENSMUSG00000097767	Miat	0.00961065	0.217233	0.875895	-1.14169	-0.19117	87.6305	100.047
Zic1	ENSMUSG00000032368	Zic1	0.0096625	0.218143	1	1	0	1.06418	1.06418
Spen	ENSMUSG00000040761	Spen	0.00969019	0.218504	1	1	0	1.07225	1.07225
Trim46	ENSMUSG00000042766	Trim46	0.00970174	0.218504	1.1744	1.1744	0.231928	66.8947	56.9606
Mcrs1	ENSMUSG00000037570	Mcrs1	0.0097392	0.218524	0.898801	-1.11259	-0.153926	70.8777	78.858
Ube2d2a	ENSMUSG00000091896	Ube2d2a	0.00974173	0.218524	1.06832	1.06832	0.0953461	185.613	173.743
Pex5l	ENSMUSG00000027674	Pex5l	0.00974444	0.218524	0.717121	-1.39447	-0.479712	60.7966	84.7788
Hgs	ENSMUSG00000025793	Hgs	0.00974912	0.218524	1.23128	1.23128	0.300158	48.2757	39.2078
Cyb5r4	ENSMUSG00000032872	Cyb5r4	0.00977921	0.218637	1.32992	1.32992	0.411338	32.4824	24.4244
Tmem150a	ENSMUSG00000055912	Tmem150a	0.00978658	0.218637	1	1	0	1.05185	1.05185
Ptpra	ENSMUSG00000027303	Ptpra	0.00978904	0.218637	0.897055	-1.11476	-0.156732	168.853	188.231
Papolg	ENSMUSG00000020273	Papolg	0.00980498	0.218734	1	1	0	1.00066	1.00066
Sox10	ENSMUSG00000033006	Sox10	0.00983097	0.219054	1	1	0	1.02424	1.02424
Lrrc7	ENSMUSG00000028176	Lrrc7	0.00990154	0.220365	7.8773	7.8773	2.9777	7.93572	1.00742
Naa35	ENSMUSG00000021555	Naa35	0.00995338	0.221257	1.3658	1.3658	0.449747	33.7779	24.7312
Ncoa5	ENSMUSG00000039804	Ncoa5	0.00997232	0.221416	22.625	22.625	4.49985	23.088	1.02046
Pgbd5	ENSMUSG00000050751	Pgbd5	0.00999549	0.221616	1.14253	1.14253	0.192229	158.889	139.068
Yjefn3	ENSMUSG00000048967	Yjefn3	0.0100049	0.221616	1.33434	1.33434	0.416127	25.6255	19.2046
Klhl28	ENSMUSG00000020948	Klhl28	0.0100208	0.221706	1	1	0	1.02937	1.02937
Mvd	ENSMUSG00000006517	Mvd	0.0100768	0.222684	1	1	0	1.04954	1.04954
Cdk13	ENSMUSG00000041297	Cdk13	0.0101186	0.223237	1	1	0	1.06732	1.06732
Kti12	ENSMUSG00000073775	Kti12	0.0101294	0.223237	1	1	0	1.00276	1.00276
Mcu	ENSMUSG00000009647	Mcu	0.0101459	0.223237	1	1	0	1.045	1.045
Slc39a14	ENSMUSG00000022094	Slc39a14	0.0101493	0.223237	1	1	0	1.00631	1.00631
Pkia	ENSMUSG00000027499	Pkia	0.0101849	0.223758	1.20974	1.20974	0.274699	74.7743	61.8101
Atp2a2	ENSMUSG00000029467	Atp2a2	0.0102145	0.22378	1.06282	1.06282	0.087899	597.462	562.148
Rnf167	ENSMUSG00000040746	Rnf167	0.0102203	0.22378	0.870211	-1.14915	-0.200563	68.2877	78.4726
Sec16a	ENSMUSG00000026924	Sec16a	0.010226	0.22378	1.33321	1.33321	0.414909	31.5244	23.6454
Tent4a	ENSMUSG00000034575	Tent4a	0.0102335	0.22378	1.37818	1.37818	0.462764	26.3993	19.1552
Rpl7a	ENSMUSG00000062647	Rpl7a	0.0102802	0.224541	1.04136	1.04136	0.0584656	477.729	458.756
Lsm3	ENSMUSG00000034192	Lsm3	0.01031	0.224883	1.38467	1.38467	0.469541	24.8891	17.9748
Rnf19a	ENSMUSG00000022280	Rnf19a	0.0103198	0.224883	1.32433	1.32433	0.405266	33.395	25.2165
Dmpk	ENSMUSG00000030409	Dmpk	0.010348	0.224994	1	1	0	1.00573	1.00573
5530601H04Rik	ENSMUSG00000087174	5530601H04Rik	0.0103588	0.224994	1	1	0	1.09819	1.09819
Atp6v1f	ENSMUSG00000004285	Atp6v1f	0.0103652	0.224994	1.05304	1.05304	0.0745544	419.477	398.351
Poglut1	ENSMUSG00000034064	Poglut1	0.0103727	0.224994	1.1157	1.1157	0.157955	60.0455	53.8184
Apod	ENSMUSG00000022548	Apod	0.0104221	0.225805	0.763698	-1.30942	-0.388925	48.0227	62.8818
Naxe	ENSMUSG00000028070	Naxe	0.0104736	0.226659	0.895468	-1.11673	-0.159286	74.2971	82.9701
Stradb	ENSMUSG00000026027	Stradb	0.010628	0.229737	1	1	0	1.02136	1.02136
Alg2	ENSMUSG00000039740	Alg2	0.0106428	0.229792	0.906689	-1.10291	-0.141321	68.9914	76.0916
Xylt2	ENSMUSG00000020868	Xylt2	0.0106735	0.23019	1	1	0	1.07428	1.07428
Psma7	ENSMUSG00000027566	Psma7	0.0107266	0.231017	1.07548	1.07548	0.104978	196.185	182.417
Gtf3c3	ENSMUSG00000041303	Gtf3c3	0.0107364	0.231017	1	1	0	1.01424	1.01424
Trim35	ENSMUSG00000022043	Trim35	0.0107712	0.231373	1.14807	1.14807	0.199207	127.34	110.917
Alkbh3	ENSMUSG00000040174	Alkbh3	0.0107775	0.231373	1	1	0	1.0611	1.0611
Dda1	ENSMUSG00000074247	Dda1	0.0108315	0.232266	1.1518	1.1518	0.203894	95.6567	83.0496
Nptx2	ENSMUSG00000059991	Nptx2	0.0108712	0.232684	1.51166	1.51166	0.596134	30.3862	20.1012
Map4k5	ENSMUSG00000034761	Map4k5	0.0108865	0.232684	1.31495	1.31495	0.39501	39.837	30.2954
Calm1	ENSMUSG00000001175	Calm1	0.0108959	0.232684	1.02102	1.02102	0.0300098	2454.66	2404.13
Trappc13	ENSMUSG00000021711	Trappc13	0.0109201	0.232684	1.1449	1.1449	0.195221	48.1133	42.0241
Pdia4	ENSMUSG00000025823	Pdia4	0.0109391	0.232684	1	1	0	1.09941	1.09941
Ngdn	ENSMUSG00000022204	Ngdn	0.0109411	0.232684	16.7314	16.7314	4.06448	18.373	1.09812
Fam118b	ENSMUSG00000050471	Fam118b	0.0109468	0.232684	1	1	0	1.04251	1.04251
Lyrm2	ENSMUSG00000045854	Lyrm2	0.01095	0.232684	1.49713	1.49713	0.582203	26.6649	17.8106
Mrpl43	ENSMUSG00000025208	Mrpl43	0.0109689	0.232742	1.14513	1.14513	0.195508	75.2877	65.7462
Slc27a3	ENSMUSG00000027932	Slc27a3	0.0109774	0.232742	1	1	0	1.01477	1.01477
Synj2bp	ENSMUSG00000090935	Synj2bp	0.0110133	0.233239	1.32516	1.32516	0.406166	27.4776	20.7353
Fam107b	ENSMUSG00000026655	Fam107b	0.0110373	0.233484	1	1	0	1.01386	1.01386
Rap2b	ENSMUSG00000036894	Rap2b	0.0110636	0.233777	0.722347	-1.38438	-0.469235	30.898	42.7744
Pi4k2a	ENSMUSG00000025178	Pi4k2a	0.0111794	0.235738	0.868747	-1.15108	-0.202992	49.5251	57.0075
Jpt1	ENSMUSG00000020737	Jpt1	0.0111815	0.235738	1.08969	1.08969	0.123923	124.317	114.084
Plekhg1	ENSMUSG00000040624	Plekhg1	0.0112019	0.235904	1	1	0	1.1876	1.1876
Stx4a	ENSMUSG00000030805	Stx4a	0.0112219	0.236061	1.15897	1.15897	0.212846	38.325	33.0681
Ildr2	ENSMUSG00000040612	Ildr2	0.0112406	0.23619	0.620414	-1.61183	-0.688696	15.4135	24.8439
Rab21	ENSMUSG00000020132	Rab21	0.0112963	0.237097	1.0935	1.0935	0.12896	73.5549	67.2652
Snx11	ENSMUSG00000020876	Snx11	0.0113355	0.237653	21.3643	21.3643	4.41713	22.0167	1.03053
S100a13	ENSMUSG00000042312	S100a13	0.0113502	0.237697	0.797872	-1.25333	-0.325771	37.2561	46.6944
Cfap20	ENSMUSG00000031796	Cfap20	0.0114072	0.238626	1.10073	1.10073	0.138466	60.4957	54.9594
Grin1	ENSMUSG00000026959	Grin1	0.0115051	0.240067	0.926482	-1.07935	-0.110165	371.087	400.534
Pip5k1b	ENSMUSG00000024867	Pip5k1b	0.011512	0.240067	1.42061	1.42061	0.506508	38.7756	27.2951
Sema7a	ENSMUSG00000038264	Sema7a	0.0115145	0.240067	0.724727	-1.37983	-0.464491	33.3884	46.0704
Phc3	ENSMUSG00000037652	Phc3	0.0115715	0.240643	1	1	0	1.02991	1.02991
Sap25	ENSMUSG00000079165	Sap25	0.0115745	0.240643	1	1	0	1.00365	1.00365
Zdhhc4	ENSMUSG00000001844	Zdhhc4	0.0115805	0.240643	0.0540443	-18.5033	-4.20971	1.10377	20.4235
Gmpr	ENSMUSG00000000253	Gmpr	0.0116143	0.24108	0.904694	-1.10535	-0.144499	63.8251	70.5488
Ccdc85a	ENSMUSG00000032878	Ccdc85a	0.01163	0.24114	1.33631	1.33631	0.418256	49.9349	37.3677
Rnf166	ENSMUSG00000014470	Rnf166	0.0117332	0.243012	1.4608	1.4608	0.546754	37.7684	25.8547
Tmem30a	ENSMUSG00000032328	Tmem30a	0.0117793	0.243699	1.07671	1.07671	0.106629	244.384	226.973
Sumo1	ENSMUSG00000026021	Sumo1	0.0118138	0.244144	1.11415	1.11415	0.155943	212.986	191.165
Eif4g2	ENSMUSG00000005610	Eif4g2	0.0118423	0.244251	1.0381	1.0381	0.0539416	377.914	364.045
Smdt1	ENSMUSG00000022452	Smdt1	0.011845	0.244251	1.05958	1.05958	0.0834909	442.357	417.484
Cope	ENSMUSG00000055681	Cope	0.0118863	0.244569	0.902089	-1.10854	-0.148659	84.0274	93.1476
Gm2a	ENSMUSG00000000594	Gm2a	0.0118864	0.244569	0.782335	-1.27822	-0.354141	19.1116	24.4289
Ldhb	ENSMUSG00000030246	Ldhb	0.0119253	0.244943	0.936233	-1.06811	-0.0950602	425.905	454.913
Tmsb4x	ENSMUSG00000049775	Tmsb4x	0.0119306	0.244943	1.07942	1.07942	0.110251	6778.7	6279.97
Mrm2	ENSMUSG00000029557	Mrm2	0.0119843	0.245717	1	1	0	1.01493	1.01493
2810029C07Rik	ENSMUSG00000096995	2810029C07Rik	0.0119945	0.245717	1	1	0	1.0022	1.0022
Lhx2	ENSMUSG00000000247	Lhx2	0.0120217	0.245933	1.15305	1.15305	0.205451	57.6015	49.9559
Slc5a3	ENSMUSG00000089774	Slc5a3	0.0120312	0.245933	1	1	0	1.04491	1.04491
Tomm20	ENSMUSG00000093904	Tomm20	0.0120491	0.246031	1.05364	1.05364	0.0753804	310.605	294.792
Bptf	ENSMUSG00000040481	Bptf	0.012082	0.246436	1.18859	1.18859	0.249252	58.1282	48.9052
Mrps22	ENSMUSG00000032459	Mrps22	0.0121413	0.247377	17.7514	17.7514	4.14986	20.0443	1.12917
Ddhd1	ENSMUSG00000037697	Ddhd1	0.0122267	0.248849	1.32251	1.32251	0.403281	36.0936	27.2917
Dmrtc1a	ENSMUSG00000031323	Dmrtc1a	0.0122907	0.24988	1	1	0	1.04686	1.04686
Cct6a	ENSMUSG00000029447	Cct6a	0.0123389	0.250589	1.09062	1.09062	0.125143	184.506	169.176
Smad2	ENSMUSG00000024563	Smad2	0.0125123	0.253669	1	1	0	1.00325	1.00325
Ube2d3	ENSMUSG00000078578	Ube2d3	0.0125549	0.253669	1.06748	1.06748	0.0942081	265.558	248.771
Chchd3	ENSMUSG00000053768	Chchd3	0.0125702	0.253669	1.09751	1.09751	0.134232	61.901	56.4014
Grm2	ENSMUSG00000023192	Grm2	0.0125753	0.253669	1	1	0	1.09754	1.09754
Bbs4	ENSMUSG00000025235	Bbs4	0.0125817	0.253669	1.37511	1.37511	0.459549	26.0925	18.9748
Srxn1	ENSMUSG00000032802	Srxn1	0.0125861	0.253669	1.22194	1.22194	0.289173	57.4699	47.0317
Aldh1a1	ENSMUSG00000053279	Aldh1a1	0.0125897	0.253669	0.837296	-1.19432	-0.256191	24.0303	28.6999
Cblb	ENSMUSG00000022637	Cblb	0.0125985	0.253669	1	1	0	1.01279	1.01279
Gm20033	ENSMUSG00000097640	Gm20033	0.0127544	0.256533	1	1	0	1.02051	1.02051
Purb	ENSMUSG00000094483	Purb	0.0127806	0.2566	0.90483	-1.10518	-0.144282	205.52	227.137
Slc27a1	ENSMUSG00000031808	Slc27a1	0.012785	0.2566	0.80701	-1.23914	-0.309342	27.8244	34.4784
Chga	ENSMUSG00000021194	Chga	0.0128076	0.256753	1.10479	1.10479	0.143777	102.203	92.5087
Fndc3b	ENSMUSG00000039286	Fndc3b	0.0128199	0.256753	1	1	0	1.00882	1.00882
Mcam	ENSMUSG00000032135	Mcam	0.0128483	0.257049	1	1	0	1.04153	1.04153
Cdk14	ENSMUSG00000028926	Cdk14	0.0129019	0.257846	1.12127	1.12127	0.165132	83.2778	74.2711
2010320M18Rik	ENSMUSG00000100691	2010320M18Rik	0.0129845	0.259221	1	1	0	1.14602	1.14602
Rbm18	ENSMUSG00000026889	Rbm18	0.0130012	0.259279	1.21615	1.21615	0.282321	55.3344	45.4997
Ankmy1	ENSMUSG00000034212	Ankmy1	0.0130747	0.260422	1	1	0	1.01033	1.01033
Mob2	ENSMUSG00000025147	Mob2	0.0130862	0.260422	1.22872	1.22872	0.297158	31.8177	25.8949
Pacs2	ENSMUSG00000021143	Pacs2	0.0131063	0.260547	0.799986	-1.25002	-0.321953	38.1186	47.6491
Gjc2	ENSMUSG00000043448	Gjc2	0.0132442	0.263009	1	1	0	1.02034	1.02034
Fastk	ENSMUSG00000028959	Fastk	0.0132901	0.263642	0.888479	-1.12552	-0.170591	49.2809	55.4666
Szt2	ENSMUSG00000033253	Szt2	0.0133189	0.263703	1	1	0	1.03625	1.03625
Syn2	ENSMUSG00000009394	Syn2	0.0133212	0.263703	1.06313	1.06313	0.0883119	365.109	343.43
Hint1	ENSMUSG00000020267	Hint1	0.013357	0.264135	1.04826	1.04826	0.0679927	693.406	661.484
Zfp148	ENSMUSG00000022811	Zfp148	0.0134161	0.265024	1.11967	1.11967	0.163071	63.0432	56.3053
Aoc2	ENSMUSG00000078651	Aoc2	0.0134323	0.265066	1	1	0	1.01267	1.01267
Tmem198	ENSMUSG00000051703	Tmem198	0.0135303	0.266427	1.14549	1.14549	0.19596	69.3738	60.5628
Cdkn1a	ENSMUSG00000023067	Cdkn1a	0.0135387	0.266427	1	1	0	1.08074	1.08074
Zfp623	ENSMUSG00000050846	Zfp623	0.0135438	0.266427	1	1	0	1.01276	1.01276
Slc22a17	ENSMUSG00000022199	Slc22a17	0.0136024	0.2673	0.943445	-1.05995	-0.0839902	541.127	573.565
Wdr43	ENSMUSG00000041057	Wdr43	0.0136508	0.267964	1	1	0	1.00663	1.00663
Qdpr	ENSMUSG00000015806	Qdpr	0.0136647	0.267964	0.90242	-1.10813	-0.148129	148.604	164.673
Zbtb20	ENSMUSG00000022708	Zbtb20	0.0136897	0.268175	1.11601	1.11601	0.158347	120.052	107.572
Ss18l2	ENSMUSG00000032526	Ss18l2	0.0137153	0.268397	0.890806	-1.12258	-0.166817	90.0841	101.126
Skp1a	ENSMUSG00000036309	Skp1a	0.0137738	0.269192	1.08105	1.08105	0.112434	325.915	301.48
Slc41a1	ENSMUSG00000013275	Slc41a1	0.0137845	0.269192	21.131	21.131	4.40129	22.336	1.05702
S100a1	ENSMUSG00000044080	S100a1	0.0138271	0.269744	0.866865	-1.15358	-0.206121	77.9559	89.9285
Hat1	ENSMUSG00000027018	Hat1	0.0138645	0.270172	1	1	0	1.04879	1.04879
Fkbp5	ENSMUSG00000024222	Fkbp5	0.0138778	0.270172	22.1396	22.1396	4.46856	22.7835	1.02908
Asrgl1	ENSMUSG00000024654	Asrgl1	0.013895	0.270182	0.832061	-1.20184	-0.265239	52.3082	62.8659
Nop16	ENSMUSG00000025869	Nop16	0.0139071	0.270182	1.41484	1.41484	0.500636	31.9888	22.6095
Bahd1	ENSMUSG00000040007	Bahd1	0.0139805	0.271329	21.3769	21.3769	4.41798	22.1713	1.03716
6330418K02Rik	ENSMUSG00000085227	6330418K02Rik	0.0140064	0.271552	1	1	0	1.03496	1.03496
Snd1	ENSMUSG00000001424	Snd1	0.0140859	0.272811	0.808578	-1.23674	-0.306541	23.4961	29.0585
Fus	ENSMUSG00000030795	Fus	0.0141727	0.27421	0.891971	-1.12111	-0.164932	75.314	84.4355
Tmem183a	ENSMUSG00000042305	Tmem183a	0.0141895	0.274252	1.23908	1.23908	0.309268	44.7566	36.1209
Ablim2	ENSMUSG00000029095	Ablim2	0.014207	0.274309	1.15151	1.15151	0.203525	60.4534	52.4993
Sccpdh	ENSMUSG00000038936	Sccpdh	0.0142348	0.274564	0.779093	-1.28354	-0.360132	39.4708	50.6624
Smoc2	ENSMUSG00000023886	Smoc2	0.0143016	0.27557	1	1	0	1.01054	1.01054
Mamld1	ENSMUSG00000059401	Mamld1	0.0143591	0.276359	1	1	0	1.06057	1.06057
Atf4	ENSMUSG00000042406	Atf4	0.014372	0.276359	1.08654	1.08654	0.119748	140.667	129.463
S1pr5	ENSMUSG00000045087	S1pr5	0.014392	0.276461	1	1	0	1.0368	1.0368
Plcb1	ENSMUSG00000051177	Plcb1	0.0144655	0.277262	1.12871	1.12871	0.174673	136.927	121.313
Lactb	ENSMUSG00000032370	Lactb	0.0144873	0.277262	1	1	0	1.01728	1.01728
Txnl4a	ENSMUSG00000057130	Txnl4a	0.0144897	0.277262	1.07915	1.07915	0.109891	67.7498	62.7809
Rpl4	ENSMUSG00000032399	Rpl4	0.0144926	0.277262	1.08015	1.08015	0.11123	934.398	865.064
Spata2	ENSMUSG00000047030	Spata2	0.0145254	0.277333	1.3082	1.3082	0.387583	41.7604	31.922
Safb	ENSMUSG00000071054	Safb	0.0145258	0.277333	1.16558	1.16558	0.221049	56.8484	48.7726
Nhsl1	ENSMUSG00000039835	Nhsl1	0.0145512	0.277536	1	1	0	1.06192	1.06192
Afg3l2	ENSMUSG00000024527	Afg3l2	0.0147188	0.280448	1.21623	1.21623	0.282413	53.041	43.6111
Slc6a6	ENSMUSG00000030096	Slc6a6	0.014781	0.281347	1	1	0	1.14631	1.14631
Ccng1	ENSMUSG00000020326	Ccng1	0.0148088	0.281581	0.766942	-1.30388	-0.38281	39.4357	51.4194
Arpp19	ENSMUSG00000007656	Arpp19	0.014835	0.281581	1.0505	1.0505	0.0710804	174.386	166.003
Ankrd13d	ENSMUSG00000005986	Ankrd13d	0.0148382	0.281581	0.719068	-1.39069	-0.4758	20.4393	28.4247
Bri3	ENSMUSG00000047843	Bri3	0.0148753	0.281836	1.0981	1.0981	0.135015	238.424	217.123
Esf1	ENSMUSG00000045624	Esf1	0.0148816	0.281836	1	1	0	1.09689	1.09689
Irf2bp2	ENSMUSG00000051495	Irf2bp2	0.0149222	0.282322	1.24251	1.24251	0.313259	32.6732	26.2961
Gm15912	ENSMUSG00000085881	Gm15912	0.0149759	0.283053	1	1	0	1.04807	1.04807
Prdm5	ENSMUSG00000029913	Prdm5	0.0150144	0.283296	1	1	0	1.00112	1.00112
Med20	ENSMUSG00000092558	Med20	0.0150215	0.283296	1	1	0	1.07357	1.07357
Sipa1l3	ENSMUSG00000030583	Sipa1l3	0.015034	0.283296	1.09821	1.09821	0.135153	96.9211	88.2537
Rac1	ENSMUSG00000001847	Rac1	0.0150504	0.283322	1.05529	1.05529	0.0776328	484.488	459.106
Ptpn9	ENSMUSG00000032290	Ptpn9	0.0152338	0.286487	7.30228	7.30228	2.86835	7.55447	1.03454
Tpcn1	ENSMUSG00000032741	Tpcn1	0.0153199	0.287727	1	1	0	1.11267	1.11267
Smarca4	ENSMUSG00000032187	Smarca4	0.0153304	0.287727	1.04488	1.04488	0.063333	108.213	103.565
Pank2	ENSMUSG00000037514	Pank2	0.015457	0.289816	1.34182	1.34182	0.424193	38.7762	28.8982
Kdm1a	ENSMUSG00000036940	Kdm1a	0.0154889	0.290123	1.22179	1.22179	0.288995	37.1115	30.3747
Ran	ENSMUSG00000029430	Ran	0.0155654	0.291038	1.03909	1.03909	0.0553201	319.598	307.575
Cdc42ep1	ENSMUSG00000049521	Cdc42ep1	0.0155687	0.291038	1	1	0	1.021	1.021
Psip1	ENSMUSG00000028484	Psip1	0.0157193	0.293562	1.11212	1.11212	0.153317	114.469	102.929
Stat3	ENSMUSG00000004040	Stat3	0.0157558	0.29372	1	1	0	1.00465	1.00465
Slc7a8	ENSMUSG00000022180	Slc7a8	0.015764	0.29372	0.0607355	-16.4648	-4.04132	1.02122	16.8143
G3bp1	ENSMUSG00000018583	G3bp1	0.0157774	0.29372	1.18028	1.18028	0.23913	58.1996	49.31
Cox5a	ENSMUSG00000000088	Cox5a	0.0157949	0.29372	1.03623	1.03623	0.05135	695.521	671.201
Txnl1	ENSMUSG00000024583	Txnl1	0.0158059	0.29372	1.12903	1.12903	0.17509	109.864	97.3075
Adgrb2	ENSMUSG00000028782	Adgrb2	0.0159015	0.295069	0.940034	-1.06379	-0.0892148	368.529	392.038
Mrps7	ENSMUSG00000046756	Mrps7	0.0159098	0.295069	1.13121	1.13121	0.177864	87.0873	76.9861
Sel1l3	ENSMUSG00000029189	Sel1l3	0.0159526	0.29532	1	1	0	1.00145	1.00145
Gpr22	ENSMUSG00000044067	Gpr22	0.0159548	0.29532	1.14535	1.14535	0.195791	78.102	68.1904
Rasgrf1	ENSMUSG00000032356	Rasgrf1	0.0159742	0.29539	0.929331	-1.07604	-0.105735	373.921	402.355
Tbc1d14	ENSMUSG00000029192	Tbc1d14	0.0160116	0.295519	1.14664	1.14664	0.197414	62.4694	54.4804
Mydgf	ENSMUSG00000019579	Mydgf	0.0160274	0.295519	1.1274	1.1274	0.173002	73.8297	65.4865
Kcnj10	ENSMUSG00000044708	Kcnj10	0.0160284	0.295519	0.788619	-1.26804	-0.342599	33.79	42.8471
Sfmbt1	ENSMUSG00000006527	Sfmbt1	0.0160839	0.296252	1	1	0	1.03633	1.03633
Mpst	ENSMUSG00000071711	Mpst	0.0161429	0.297048	1	1	0	1.02222	1.02222
Mtus2	ENSMUSG00000029651	Mtus2	0.0161598	0.297068	1	1	0	1.03993	1.03993
Ndst3	ENSMUSG00000027977	Ndst3	0.0163766	0.300761	1	1	0	1.00148	1.00148
Rps6ka3	ENSMUSG00000031309	Rps6ka3	0.0164794	0.302353	1	1	0	1.00836	1.00836
Glt8d1	ENSMUSG00000021916	Glt8d1	0.0165177	0.302759	16.6065	16.6065	4.05367	16.9965	1.02349
Ccl27a	ENSMUSG00000073888,ENSMUSG00000095247,ENSMUSG00000093828	Ccl27a	0.0165558	0.303163	1.10648	1.10648	0.145984	39.7177	35.8954
Nup98	ENSMUSG00000063550	Nup98	0.0165824	0.303269	1	1	0	1.08422	1.08422
Dyrk3	ENSMUSG00000016526	Dyrk3	0.0166083	0.303269	1	1	0	1.01137	1.01137
Hdgfl3	ENSMUSG00000025104	Hdgfl3	0.0166341	0.303269	0.832091	-1.20179	-0.265187	55.1812	66.3163
Arl6ip5	ENSMUSG00000035199	Arl6ip5	0.016639	0.303269	1.16889	1.16889	0.22514	180.876	154.741
Orc6	ENSMUSG00000031697	Orc6	0.0166422	0.303269	1	1	0	1.01559	1.01559
Mfsd14a	ENSMUSG00000089911	Mfsd14a	0.0166743	0.303405	22.3813	22.3813	4.48422	24.5119	1.0952
Trabd	ENSMUSG00000015363	Trabd	0.016682	0.303405	1	1	0	1.03945	1.03945
Csnk1g3	ENSMUSG00000073563	Csnk1g3	0.0167079	0.303492	1.22938	1.22938	0.297933	50.4975	41.0755
Shisa6	ENSMUSG00000053930	Shisa6	0.016719	0.303492	1.16932	1.16932	0.225664	79.6927	68.1533
Depdc7	ENSMUSG00000027173	Depdc7	0.0167734	0.304187	1	1	0	1.02239	1.02239
Pnrc2	ENSMUSG00000028675	Pnrc2	0.0167928	0.304245	1.32261	1.32261	0.403391	31.2105	23.5976
Rgs17	ENSMUSG00000019775	Rgs17	0.016833	0.304678	1	1	0	1.1898	1.1898
Git2	ENSMUSG00000041890	Git2	0.0168664	0.304977	1	1	0	1.05356	1.05356
Amer3	ENSMUSG00000045174	Amer3	0.0168898	0.304977	1	1	0	1.04147	1.04147
Rgl2	ENSMUSG00000041354	Rgl2	0.0168981	0.304977	1	1	0	1.03637	1.03637
Prkab1	ENSMUSG00000029513	Prkab1	0.0169205	0.305088	1	1	0	1.01825	1.01825
Slc17a6	ENSMUSG00000030500	Slc17a6	0.0169489	0.305308	1	1	0	1.06689	1.06689
Sgpp1	ENSMUSG00000021054	Sgpp1	0.0170018	0.305968	1.40225	1.40225	0.487743	23.9196	17.058
Peg3	ENSMUSG00000002265	Peg3	0.0170228	0.306034	1.09799	1.09799	0.134866	75.7446	68.9848
Svop	ENSMUSG00000042078	Svop	0.0170381	0.306034	1.08807	1.08807	0.121768	141.049	129.632
Pkib	ENSMUSG00000019876	Pkib	0.0171322	0.307431	1	1	0	1.14057	1.14057
Ndufb5	ENSMUSG00000027673	Ndufb5	0.0171582	0.307604	1.04451	1.04451	0.062825	401.57	384.458
4930453N24Rik	ENSMUSG00000059920	4930453N24Rik	0.0171843	0.307779	6.93299	6.93299	2.79348	7.42443	1.07088
Gm17066	ENSMUSG00000091509	Gm17066	0.0172769	0.308985	1	1	0	1.08816	1.08816
Nsmce1	ENSMUSG00000030750	Nsmce1	0.0172845	0.308985	1	1	0	1.05576	1.05576
Rraga	ENSMUSG00000070934	Rraga	0.0173142	0.309188	0.868139	-1.15189	-0.204001	57.7879	66.5652
Ranbp1	ENSMUSG00000005732	Ranbp1	0.0173389	0.309188	1.09952	1.09952	0.136872	98.8646	89.9163
Lin37	ENSMUSG00000036845	Lin37	0.0173452	0.309188	20.2215	20.2215	4.33782	21.0578	1.04136
Psmc5	ENSMUSG00000020708	Psmc5	0.0173741	0.309195	1.09028	1.09028	0.124695	146.379	134.259
Eif5b	ENSMUSG00000026083	Eif5b	0.0173785	0.309195	1.16231	1.16231	0.216998	52.5023	45.1705
Pygb	ENSMUSG00000033059	Pygb	0.0174242	0.309286	1.13173	1.13173	0.178536	117.865	104.146
Klhl7	ENSMUSG00000028986	Klhl7	0.0174287	0.309286	1.24793	1.24793	0.319536	33.0245	26.4634
Pfdn4	ENSMUSG00000052033	Pfdn4	0.0174386	0.309286	1.11914	1.11914	0.162392	81.1383	72.5005
Plpp3	ENSMUSG00000028517	Plpp3	0.0174605	0.309286	0.817202	-1.22369	-0.291236	93.2304	114.085
Caprin1	ENSMUSG00000027184	Caprin1	0.0174804	0.309286	1.08533	1.08533	0.118135	119.078	109.716
Galnt9	ENSMUSG00000033316	Galnt9	0.0174822	0.309286	1.09552	1.09552	0.13161	87.6322	79.9917
Sin3a	ENSMUSG00000042557	Sin3a	0.0175328	0.309889	1	1	0	1.02008	1.02008
Rb1cc1	ENSMUSG00000025907	Rb1cc1	0.0175955	0.310675	1.14436	1.14436	0.194547	54.4991	47.6239
Ano8	ENSMUSG00000034863	Ano8	0.0176144	0.310675	0.0468075	-21.3641	-4.41712	1.01332	21.6486
Clint1	ENSMUSG00000006169	Clint1	0.0176393	0.310675	1.22155	1.22155	0.288709	34.9948	28.6479
Shank1	ENSMUSG00000038738	Shank1	0.0176434	0.310675	0.756256	-1.3223	-0.403053	62.5189	82.669
Foxk2	ENSMUSG00000039275	Foxk2	0.0176769	0.310975	1.28239	1.28239	0.358835	35.8336	27.9429
Gm2000	ENSMUSG00000078193	Gm2000	0.0177172	0.311393	12.5427	12.5427	3.64877	15.7031	1.25197
Rpl17	ENSMUSG00000062328	Rpl17	0.0178663	0.313658	1.03798	1.03798	0.0537782	1254.91	1208.99
Ndrg4	ENSMUSG00000036564	Ndrg4	0.0178893	0.313658	1.05518	1.05518	0.0774839	912.004	864.315
Hivep2	ENSMUSG00000015501	Hivep2	0.0178962	0.313658	1.07001	1.07001	0.0976234	104.574	97.7323
Slc35f4	ENSMUSG00000021852	Slc35f4	0.0179441	0.314206	1	1	0	1.03929	1.03929
Strn4	ENSMUSG00000030374	Strn4	0.0180474	0.315721	0.91388	-1.09424	-0.129924	166.016	181.661
Brinp2	ENSMUSG00000004031	Brinp2	0.0180797	0.315939	1.38332	1.38332	0.468139	38.3739	27.7403
Atp1a2	ENSMUSG00000007097	Atp1a2	0.0180935	0.315939	0.881928	-1.13388	-0.181268	233.556	264.825
Baiap2	ENSMUSG00000025372	Baiap2	0.0181229	0.316159	1.05232	1.05232	0.0735776	311.074	295.606
Ctxn2	ENSMUSG00000074872	Ctxn2	0.0181483	0.316309	1.13525	1.13525	0.183014	45.7566	40.3052
Zfp189	ENSMUSG00000039634	Zfp189	0.0181987	0.316894	1	1	0	1.00913	1.00913
Zfp414	ENSMUSG00000073423	Zfp414	0.0182475	0.317211	1	1	0	1.04863	1.04863
S100a16	ENSMUSG00000074457	S100a16	0.0182507	0.317211	0.807189	-1.23887	-0.309022	47.8939	59.3343
Pmpca	ENSMUSG00000026926	Pmpca	0.0182856	0.317524	0.822319	-1.21607	-0.28223	43.976	53.478
Slf2	ENSMUSG00000036097	Slf2	0.0183839	0.318937	1	1	0	1.06058	1.06058
Atp6v0e	ENSMUSG00000015575	Atp6v0e	0.0184554	0.319882	1.1837	1.1837	0.243301	47.7301	40.3228
Ate1	ENSMUSG00000030850	Ate1	0.0184743	0.319916	1.36492	1.36492	0.448816	35.4541	25.9752
Inpp5j	ENSMUSG00000034570	Inpp5j	0.0185172	0.320364	1.2832	1.2832	0.359744	54.1676	42.213
Kcnn2	ENSMUSG00000054477	Kcnn2	0.0185817	0.321183	1.39699	1.39699	0.482325	47.195	33.7832
Klhl42	ENSMUSG00000040102	Klhl42	0.018626	0.321653	1	1	0	1.01854	1.01854
Lrrc10b	ENSMUSG00000090291	Lrrc10b	0.0186685	0.322091	1.09826	1.09826	0.135216	70.188	63.9085
Sike1	ENSMUSG00000027854	Sike1	0.0186942	0.32224	18.7789	18.7789	4.23104	18.9279	1.00793
Mtfp1	ENSMUSG00000004748	Mtfp1	0.0187413	0.322422	1.09983	1.09983	0.137278	101.043	91.8718
Snca	ENSMUSG00000025889	Snca	0.0187546	0.322422	1.11373	1.11373	0.155404	565.372	507.637
Firre	ENSMUSG00000085396	Firre	0.0187574	0.322422	1	1	0	1.04017	1.04017
Timm8a1	ENSMUSG00000048007	Timm8a1	0.0187734	0.322422	1.4432	1.4432	0.529269	32.3278	22.4001
Chn1	ENSMUSG00000056486	Chn1	0.0188394	0.323169	1.1039	1.1039	0.142605	1457.27	1320.11
Aff4	ENSMUSG00000049470	Aff4	0.0188608	0.323169	1.11355	1.11355	0.155161	105.454	94.7007
Vps4a	ENSMUSG00000031913	Vps4a	0.0188684	0.323169	1.08819	1.08819	0.121935	83.7842	76.9938
Cd34	ENSMUSG00000016494	Cd34	0.0189153	0.323394	1	1	0	1.00433	1.00433
Hist1h4i	ENSMUSG00000060639	.	0.0189454	0.323394	1	1	0	1.04281	1.04281
Shoc2	ENSMUSG00000024976	Shoc2	0.0189487	0.323394	1	1	0	1.02358	1.02358
Tctn3	ENSMUSG00000025008	Tctn3	0.0189503	0.323394	1	1	0	1.03412	1.03412
Ccnk	ENSMUSG00000021258	Ccnk	0.0189692	0.323422	1	1	0	1.04046	1.04046
Ppib	ENSMUSG00000032383	Ppib	0.0191199	0.324892	1.09084	1.09084	0.125436	159.131	145.88
Nemf	ENSMUSG00000020982	Nemf	0.0191309	0.324892	1.27408	1.27408	0.34946	29.6846	23.2988
Snhg20	ENSMUSG00000086859	Snhg20	0.0191332	0.324892	0.845169	-1.1832	-0.242689	57.955	68.5721
Rgs10	ENSMUSG00000030844	Rgs10	0.0191517	0.324892	1.10014	1.10014	0.137693	56.3288	51.2013
Btbd2	ENSMUSG00000003344	Btbd2	0.0191731	0.324892	0.887798	-1.12638	-0.171697	62.4607	70.3546
Agfg1	ENSMUSG00000026159	Agfg1	0.019176	0.324892	1.1073	1.1073	0.14704	59.776	53.9838
Cenpa	ENSMUSG00000029177	Cenpa	0.0191854	0.324892	1	1	0	1.01791	1.01791
Sec31a	ENSMUSG00000035325	Sec31a	0.0192067	0.324892	0.83993	-1.19058	-0.25166	44.3119	52.7566
Ppp1r1b	ENSMUSG00000061718	Ppp1r1b	0.0192109	0.324892	0.71424	-1.40009	-0.485519	17.5278	24.5405
Utp18	ENSMUSG00000054079	Utp18	0.0192611	0.325448	1	1	0	1.04176	1.04176
Pank4	ENSMUSG00000029056	Pank4	0.019371	0.327012	1	1	0	1.01843	1.01843
Itpr1	ENSMUSG00000030102	Itpr1	0.0193891	0.327024	0.868982	-1.15077	-0.202601	163.148	187.746
Ago2	ENSMUSG00000036698	Ago2	0.0194836	0.328323	1.13918	1.13918	0.187993	27.9366	24.5235
Nek6	ENSMUSG00000026749	Nek6	0.0195018	0.328336	1.62272	1.62272	0.698417	36.9662	22.7803
Nadk	ENSMUSG00000029063	Nadk	0.0195789	0.329187	1.42347	1.42347	0.509409	37.7782	26.5395
Crat	ENSMUSG00000026853	Crat	0.0195874	0.329187	0.0427997	-23.3646	-4.54626	1.00424	23.4637
Osbpl9	ENSMUSG00000028559	Osbpl9	0.0197271	0.331131	1	1	0	1.00802	1.00802
Mypop	ENSMUSG00000048481	Mypop	0.0197382	0.331131	1.30699	1.30699	0.38625	30.2848	23.1714
Ddx19b	ENSMUSG00000033658	Ddx19b	0.0197895	0.331521	1	1	0	1.02448	1.02448
Prkag2	ENSMUSG00000028944	Prkag2	0.0197968	0.331521	1.09123	1.09123	0.125961	88.2359	80.8588
Chuk	ENSMUSG00000025199	Chuk	0.019848	0.332083	1	1	0	1.00815	1.00815
Crnkl1	ENSMUSG00000001767	Crnkl1	0.0198798	0.332274	1	1	0	1.02857	1.02857
Rps27rt	ENSMUSG00000050621	Rps27rt	0.0198948	0.332274	1	1	0	1.10919	1.10919
Rnf7	ENSMUSG00000051234	Rnf7	0.0199381	0.332702	1.13934	1.13934	0.188203	151.673	133.123
Zfp948	ENSMUSG00000067931	Zfp948	0.0199614	0.332797	1	1	0	1.00664	1.00664
Ksr1	ENSMUSG00000018334	Ksr1	0.0200297	0.333307	1.09725	1.09725	0.13389	68.0266	61.9974
Senp6	ENSMUSG00000034252	Senp6	0.0200403	0.333307	1.23364	1.23364	0.302927	41.709	33.8096
Rnf185	ENSMUSG00000020448	Rnf185	0.0200452	0.333307	1	1	0	1.03751	1.03751
Klhdc2	ENSMUSG00000020978	Klhdc2	0.0201269	0.333942	1.0675	1.0675	0.0942319	96.6613	90.5495
Uchl5	ENSMUSG00000018189	Uchl5	0.020132	0.333942	1.24076	1.24076	0.311221	49.7425	40.0904
Tatdn1	ENSMUSG00000050891	Tatdn1	0.0201367	0.333942	1.25383	1.25383	0.326345	23.7077	18.9082
Matk	ENSMUSG00000004933	Matk	0.0202058	0.333965	0.944664	-1.05858	-0.0821274	183.021	193.742
Zfp667	ENSMUSG00000054893	Zfp667	0.020207	0.333965	1	1	0	1.02294	1.02294
Tysnd1	ENSMUSG00000020087	Tysnd1	0.0202106	0.333965	1	1	0	1.00043	1.00043
Strap	ENSMUSG00000030224	Strap	0.0202128	0.333965	1.07217	1.07217	0.100534	116.937	109.066
Mapk1	ENSMUSG00000063358	Mapk1	0.0202268	0.333965	1.10489	1.10489	0.143905	417.896	378.224
Agap1	ENSMUSG00000055013	Agap1	0.0202447	0.333967	1.65998	1.65998	0.731163	24.8085	14.9451
Pcgf3	ENSMUSG00000033623	Pcgf3	0.02032	0.334915	1	1	0	1.0286	1.0286
Pelo	ENSMUSG00000042275	Pelo	0.0203734	0.335501	1	1	0	1.0031	1.0031
Ctnnd2	ENSMUSG00000022240	Ctnnd2	0.0204459	0.336327	0.855563	-1.16882	-0.225053	76.1672	89.0258
Ppp3ca	ENSMUSG00000028161	Ppp3ca	0.0204593	0.336327	1.0462	1.0462	0.0651601	2115.28	2021.86
Fhl2	ENSMUSG00000008136	Fhl2	0.0204923	0.336575	0.893055	-1.11975	-0.163179	48.6532	54.4795
Dock11	ENSMUSG00000031093	Dock11	0.0205586	0.33737	1	1	0	1.00295	1.00295
Acvr1	ENSMUSG00000026836	Acvr1	0.0205948	0.337453	1.35279	1.35279	0.43594	30.342	22.4292
Ikbkb	ENSMUSG00000031537	Ikbkb	0.0206014	0.337453	20.3011	20.3011	4.34349	22.6047	1.11347
Fcgr3	ENSMUSG00000059498	Fcgr3	0.0206175	0.337453	1	1	0	1.05349	1.05349
AC156546.1	ENSMUSG00000118018	AC156546.1	0.020642	0.337559	1	1	0	1.02692	1.02692
Ublcp1	ENSMUSG00000041231	Ublcp1	0.0207123	0.338415	0.779016	-1.28367	-0.360276	28.6322	36.7543
Abce1	ENSMUSG00000058355	Abce1	0.0207937	0.339241	1.13422	1.13422	0.181701	62.1178	54.767
Fam222b	ENSMUSG00000037750	Fam222b	0.0207989	0.339241	1	1	0	1.00756	1.00756
Akr1c18	ENSMUSG00000021214	Akr1c18	0.0208228	0.339321	1	1	0	1.01255	1.01255
Inpp4a	ENSMUSG00000026113	Inpp4a	0.0208533	0.339321	1.12562	1.12562	0.170723	68.3399	60.7129
Ccdc93	ENSMUSG00000026339	Ccdc93	0.020858	0.339321	1	1	0	1.03047	1.03047
Plppr2	ENSMUSG00000040563	Plppr2	0.0209151	0.339956	0.928518	-1.07698	-0.106998	186.943	201.335
Slmap	ENSMUSG00000021870	Slmap	0.0210242	0.340964	1.10917	1.10917	0.149479	72.1696	65.0664
Gm47204	ENSMUSG00000110980	Gm47204	0.0210419	0.340964	1	1	0	1.00997	1.00997
Kctd21	ENSMUSG00000044952	Kctd21	0.0210444	0.340964	1	1	0	1.02124	1.02124
Usp9x	ENSMUSG00000031010	Usp9x	0.0210527	0.340964	1.06848	1.06848	0.095556	115.106	107.729
Grpel1	ENSMUSG00000029198	Grpel1	0.0210809	0.340964	1.09938	1.09938	0.136689	99.7966	90.7754
Arhgef11	ENSMUSG00000041977	Arhgef11	0.0210892	0.340964	1	1	0	1.35022	1.35022
Tab2	ENSMUSG00000015755	Tab2	0.021104	0.340964	0.0450149	-22.2148	-4.47345	1.0439	23.19
Lmo7	ENSMUSG00000033060	Lmo7	0.0211382	0.341223	0.824742	-1.2125	-0.277985	46.8397	56.7931
Mtmr1	ENSMUSG00000015214	Mtmr1	0.0211793	0.341594	1.25931	1.25931	0.332632	31.5463	25.0505
Pigyl	ENSMUSG00000010607	Pigyl	0.0211977	0.341598	0.861826	-1.16033	-0.214531	79.5094	92.2569
Pwwp3a	ENSMUSG00000020156	Pwwp3a	0.0213344	0.343506	1	1	0	1.03654	1.03654
Rgs3	ENSMUSG00000059810	Rgs3	0.0213884	0.344081	1	1	0	1.11241	1.11241
Slain1	ENSMUSG00000055717	Slain1	0.0214361	0.344553	0.808988	-1.23611	-0.305809	26.8957	33.2461
Adam17	ENSMUSG00000052593	Adam17	0.0215452	0.346011	1	1	0	1.00572	1.00572
Unc13b	ENSMUSG00000028456	Unc13b	0.0215872	0.346389	1	1	0	1.01514	1.01514
Gad1	ENSMUSG00000070880	Gad1	0.0216311	0.346673	1.08647	1.08647	0.119647	179.385	165.109
Pgp	ENSMUSG00000043445	Pgp	0.0216417	0.346673	1.08607	1.08607	0.119115	94.7113	87.2056
Glt8d2	ENSMUSG00000020251	Glt8d2	0.0217675	0.348392	1	1	0	1.02211	1.02211
Fam89b	ENSMUSG00000024939	Fam89b	0.0219398	0.350851	21.5216	21.5216	4.42771	22.4211	1.0418
Ciao2a	ENSMUSG00000032381	Ciao2a	0.0220055	0.351039	19.7005	19.7005	4.30016	22.5405	1.14416
Rchy1	ENSMUSG00000029397	Rchy1	0.0220056	0.351039	1.10899	1.10899	0.14924	50.1756	45.2446
Prr36	ENSMUSG00000064125	Prr36	0.0220201	0.351039	1	1	0	1.06514	1.06514
Ptk2b	ENSMUSG00000059456	Ptk2b	0.0220376	0.351039	1.0757	1.0757	0.105269	749.415	696.68
Tmem59	ENSMUSG00000028618	Tmem59	0.022045	0.351039	0.908236	-1.10104	-0.13886	165.283	181.982
Gnaq	ENSMUSG00000024639	Gnaq	0.0221269	0.351763	0.865748	-1.15507	-0.207981	72.1313	83.3167
1500009C09Rik	ENSMUSG00000068099	1500009C09Rik	0.0221278	0.351763	0.770034	-1.29864	-0.377005	36.0486	46.8143
Cdk10	ENSMUSG00000033862	Cdk10	0.0221577	0.351941	0.776803	-1.28733	-0.364379	29.9004	38.4916
Prrg3	ENSMUSG00000033361	Prrg3	0.0222382	0.352454	1	1	0	1.04827	1.04827
Proser1	ENSMUSG00000049504	Proser1	0.0222488	0.352454	1	1	0	1.00683	1.00683
Exoc5	ENSMUSG00000061244	Exoc5	0.0222589	0.352454	1.2252	1.2252	0.293017	46.9307	38.3045
Pak7	ENSMUSG00000039913	Pak7	0.0222736	0.352454	1	1	0	1.05901	1.05901
Syt13	ENSMUSG00000027220	Syt13	0.0222838	0.352454	1.15703	1.15703	0.210431	150.231	129.842
Plekhg5	ENSMUSG00000039713	Plekhg5	0.0223121	0.352606	0.917258	-1.09021	-0.1246	80.781	88.0679
Psmc6	ENSMUSG00000021832	Psmc6	0.0223733	0.353277	1.08165	1.08165	0.11323	116.905	108.081
Mylip	ENSMUSG00000038175	Mylip	0.0224121	0.353592	1	1	0	1.00929	1.00929
Epn2	ENSMUSG00000001036	Epn2	0.0224998	0.354376	1.1183	1.1183	0.161304	106.306	95.0601
Ube2s	ENSMUSG00000060860	Ube2s	0.0225016	0.354376	1.06893	1.06893	0.0961722	183.936	172.075
Hemk1	ENSMUSG00000032579	Hemk1	0.0225183	0.354376	1	1	0	1.03788	1.03788
2810459M11Rik	ENSMUSG00000026227	2810459M11Rik	0.0226117	0.355312	1	1	0	1.00117	1.00117
Brd9	ENSMUSG00000057649	Brd9	0.0226232	0.355312	0.924655	-1.08148	-0.113013	72.5246	78.4342
Sf3b4	ENSMUSG00000068856	Sf3b4	0.0226345	0.355312	1.35211	1.35211	0.435215	46.3924	34.311
Pin4	ENSMUSG00000079480	Pin4	0.0226707	0.355584	1.16289	1.16289	0.217715	99.9306	85.9329
Maoa	ENSMUSG00000025037	Maoa	0.0227966	0.356975	1	1	0	1.04512	1.04512
Klf7	ENSMUSG00000025959	Klf7	0.0227973	0.356975	1	1	0	1.17376	1.17376
Zfp36l1	ENSMUSG00000021127	Zfp36l1	0.0228412	0.357363	1	1	0	1.05839	1.05839
Zmat5	ENSMUSG00000009076	Zmat5	0.022899	0.357968	0.84529	-1.18303	-0.242482	36.2072	42.8341
Uchl3	ENSMUSG00000022111	Uchl3	0.0229179	0.357968	1.13537	1.13537	0.183161	69.7145	61.4025
Pnpo	ENSMUSG00000018659	Pnpo	0.0229823	0.358676	0.0490128	-20.4028	-4.3507	1.05771	21.5803
Pgam5	ENSMUSG00000029500	Pgam5	0.0230301	0.359124	1.25038	1.25038	0.322368	46.7617	37.3979
Aopep	ENSMUSG00000021458	Aopep	0.0231261	0.360095	1.3422	1.3422	0.424601	32.1731	23.9704
Parl	ENSMUSG00000033918	Parl	0.0231306	0.360095	0.728761	-1.37219	-0.456482	19.0123	26.0885
Relb	ENSMUSG00000002983	Relb	0.0231596	0.360248	1	1	0	1.00044	1.00044
Ankrd50	ENSMUSG00000044864	Ankrd50	0.0231875	0.360384	1	1	0	1.03082	1.03082
Erh	ENSMUSG00000021131	Erh	0.0232073	0.360394	1.17654	1.17654	0.234556	62.0212	52.7147
Hdac4	ENSMUSG00000026313	Hdac4	0.0232479	0.360727	1.37363	1.37363	0.457998	28.53	20.7697
Spock2	ENSMUSG00000058297	Spock2	0.0232993	0.360803	0.909132	-1.09995	-0.137438	119.31	131.235
Cbs	ENSMUSG00000024039	Cbs	0.0233058	0.360803	1	1	0	1.05758	1.05758
Pmch	ENSMUSG00000035383	Pmch	0.0233104	0.360803	1	1	0	1.32886	1.32886
Sparc	ENSMUSG00000018593	Sparc	0.0233776	0.361333	0.896238	-1.11578	-0.158047	85.5782	95.4861
Nacc2	ENSMUSG00000026932	Nacc2	0.0233917	0.361333	0.0539591	-18.5325	-4.21199	1.01539	18.8178
Ech1	ENSMUSG00000053898	Ech1	0.0234023	0.361333	0.863667	-1.15785	-0.211452	54.1893	62.7433
Mrpl20	ENSMUSG00000029066	Mrpl20	0.023461	0.361942	1.06292	1.06292	0.0880299	208.24	195.913
Rpn2	ENSMUSG00000027642	Rpn2	0.0235249	0.362631	0.899412	-1.11184	-0.152946	95.0575	105.688
Nob1	ENSMUSG00000003848	Nob1	0.0236631	0.364338	1.34331	1.34331	0.42579	29.4531	21.9258
Smg7	ENSMUSG00000042772	Smg7	0.0236744	0.364338	1.27912	1.27912	0.355156	32.4548	25.3727
Trir	ENSMUSG00000041203	Trir	0.0236967	0.364383	1.08251	1.08251	0.114384	161.316	149.02
Tmem126a	ENSMUSG00000030615	Tmem126a	0.0237515	0.36474	1.11986	1.11986	0.163321	77.1214	68.8669
Arhgef40	ENSMUSG00000004562	Arhgef40	0.0237587	0.36474	1	1	0	1.01936	1.01936
B4gat1	ENSMUSG00000047379	B4gat1	0.0238185	0.365127	0.91854	-1.08868	-0.122585	139.402	151.765
Yipf4	ENSMUSG00000024072	Yipf4	0.023832	0.365127	1.15401	1.15401	0.206652	78.4692	67.9972
Hax1	ENSMUSG00000027944	Hax1	0.0238422	0.365127	1.27799	1.27799	0.353874	54.8866	42.9477
Slc25a29	ENSMUSG00000021265	Slc25a29	0.0238755	0.365257	1	1	0	1.01552	1.01552
Gltp	ENSMUSG00000011884	Gltp	0.0238895	0.365257	1	1	0	1.16933	1.16933
Fbxo28	ENSMUSG00000047539	Fbxo28	0.0241036	0.368146	22.3275	22.3275	4.48075	22.4505	1.00551
Fut9	ENSMUSG00000055373	Fut9	0.0241281	0.368146	1.23961	1.23961	0.309889	38.6341	31.1663
Epha5	ENSMUSG00000029245	Epha5	0.0241675	0.368146	1.10374	1.10374	0.142399	93.9084	85.0821
Ddx56	ENSMUSG00000004393	Ddx56	0.0241717	0.368146	0.0498688	-20.0526	-4.32572	1.00365	20.1258
Ppp1r3g	ENSMUSG00000050423	Ppp1r3g	0.0241763	0.368146	1	1	0	1.00283	1.00283
Timp2	ENSMUSG00000017466	Timp2	0.0242133	0.368411	0.795434	-1.25718	-0.330186	28.5124	35.8451
Psmb1	ENSMUSG00000014769	Psmb1	0.0242651	0.368901	0.930618	-1.07455	-0.103739	252.683	271.521
Kcmf1	ENSMUSG00000055239	Kcmf1	0.0243365	0.369391	1.19205	1.19205	0.253448	59.7102	50.0902
Ptbp1	ENSMUSG00000006498	Ptbp1	0.0243424	0.369391	1	1	0	1.00989	1.00989
Cct4	ENSMUSG00000007739	Cct4	0.02436	0.369391	1.08655	1.08655	0.119761	122.024	112.304
Jade2	ENSMUSG00000020387	Jade2	0.0243759	0.369391	19.8094	19.8094	4.30811	20.1218	1.01577
Isca1	ENSMUSG00000044792	Isca1	0.024409	0.369539	1.29031	1.29031	0.367713	48.2301	37.3789
Kcnip2	ENSMUSG00000025221	Kcnip2	0.0244305	0.369539	1.05504	1.05504	0.0773009	259.146	245.626
Prkcb	ENSMUSG00000052889	Prkcb	0.024462	0.369539	0.953399	-1.04888	-0.0688476	368.888	386.918
Phf2	ENSMUSG00000038025	Phf2	0.0244643	0.369539	1	1	0	1.01413	1.01413
Zfp810	ENSMUSG00000066829	Zfp810	0.0246655	0.371379	1	1	0	1.04186	1.04186
Pptc7	ENSMUSG00000038582	Pptc7	0.0246662	0.371379	1.2405	1.2405	0.310926	32.3959	26.1151
Myrip	ENSMUSG00000041794	Myrip	0.0246693	0.371379	1	1	0	1.08249	1.08249
Arxes1	ENSMUSG00000048355	Arxes1	0.0246783	0.371379	1.28209	1.28209	0.358496	36.117	28.1704
Ndfip1	ENSMUSG00000024425	Ndfip1	0.0246849	0.371379	1.04896	1.04896	0.0689661	756.418	721.11
Cux1	ENSMUSG00000029705	Cux1	0.0248048	0.372885	1	1	0	1.01173	1.01173
Mettl7a1	ENSMUSG00000054619	Mettl7a1	0.0248329	0.37301	1	1	0	1.03113	1.03113
Rce1	ENSMUSG00000024889	Rce1	0.0248811	0.373434	1	1	0	1.08374	1.08374
Gm13205	ENSMUSG00000086606	Gm13205	0.0249039	0.373479	1	1	0	1.10909	1.10909
Bod1	ENSMUSG00000044502	Bod1	0.0249285	0.37355	1.12055	1.12055	0.164208	137.809	122.984
Nin	ENSMUSG00000021068	Nin	0.0249737	0.373929	17.9177	17.9177	4.16331	19.0018	1.06051
Synj1	ENSMUSG00000022973	Synj1	0.0251089	0.375655	1.07551	1.07551	0.105019	269.173	250.275
Pdrg1	ENSMUSG00000027472	Pdrg1	0.0251646	0.376189	1.47815	1.47815	0.563791	33.8213	22.8809
Timm10	ENSMUSG00000027076	Timm10	0.0252248	0.376789	1.13843	1.13843	0.187047	100.375	88.1696
Gm2415	ENSMUSG00000086119	Gm2415	0.0252757	0.37702	1	1	0	1.04281	1.04281
Serinc1	ENSMUSG00000019877	Serinc1	0.0252804	0.37702	1.04784	1.04784	0.0674168	794.941	758.649
Ndrg1	ENSMUSG00000005125	Ndrg1	0.0253208	0.377324	1	1	0	1.1056	1.1056
Cst3	ENSMUSG00000027447	Cst3	0.0253583	0.377583	0.864803	-1.15633	-0.209557	2900.69	3354.16
Unc119b	ENSMUSG00000046562	Unc119b	0.0254008	0.377918	1	1	0	1.01969	1.01969
Tceal3	ENSMUSG00000044550	Tceal3	0.0256138	0.380785	0.924163	-1.08206	-0.113781	158.989	172.036
Polr3k	ENSMUSG00000038628	Polr3k	0.0256366	0.380823	1.34688	1.34688	0.429618	45.197	33.5569
Cox6a1	ENSMUSG00000041697	Cox6a1	0.0256983	0.381431	1.0209	1.0209	0.029846	1178.31	1154.19
Ip6k1	ENSMUSG00000032594	Ip6k1	0.0257181	0.381431	1.11003	1.11003	0.1506	134.05	120.762
Chac2	ENSMUSG00000020309	Chac2	0.0258811	0.383546	1	1	0	1.10431	1.10431
Rtn3	ENSMUSG00000024758	Rtn3	0.0259254	0.383899	0.950373	-1.05222	-0.0734342	746.577	785.562
Gpm6b	ENSMUSG00000031342	Gpm6b	0.026005	0.384409	0.949381	-1.05332	-0.0749415	473.829	499.093
Nfyc	ENSMUSG00000032897	Nfyc	0.0260374	0.384409	1.37572	1.37572	0.460182	34.664	25.197
Arpc4	ENSMUSG00000079426	Arpc4	0.0260436	0.384409	1.07391	1.07391	0.102877	204.157	190.106
Hs2st1	ENSMUSG00000040151	Hs2st1	0.0260531	0.384409	1.26928	1.26928	0.34401	45.7199	36.0204
Msh6	ENSMUSG00000005370	Msh6	0.026062	0.384409	1	1	0	1.00603	1.00603
Slc9a3r1	ENSMUSG00000020733	Slc9a3r1	0.0262304	0.38659	1	1	0	1.07985	1.07985
Spice1	ENSMUSG00000043065	Spice1	0.0262871	0.387122	1	1	0	1.02496	1.02496
Sdhaf2	ENSMUSG00000024668	Sdhaf2	0.0264368	0.388822	1.17329	1.17329	0.230554	58.9197	50.2177
Hint2	ENSMUSG00000028470	Hint2	0.0264651	0.388822	0.910198	-1.09866	-0.135747	60.5673	66.5429
Crhbp	ENSMUSG00000021680	Crhbp	0.0264828	0.388822	1	1	0	1.0191	1.0191
Dph5	ENSMUSG00000033554	Dph5	0.0264852	0.388822	1	1	0	1.00059	1.00059
Msmo1	ENSMUSG00000031604	Msmo1	0.0265301	0.389176	1.12226	1.12226	0.166401	62.0464	55.2872
Rab1b	ENSMUSG00000024870	Rab1b	0.0265597	0.389307	0.908979	-1.10014	-0.137681	96.2057	105.839
Entr1	ENSMUSG00000026927	Entr1	0.026688	0.390883	1.14145	1.14145	0.190866	54.0327	47.3369
Adcy5	ENSMUSG00000022840	Adcy5	0.0267186	0.391027	0.848855	-1.17806	-0.23641	21.8531	25.7442
Tbc1d9	ENSMUSG00000031709	Tbc1d9	0.0267551	0.391257	0.830381	-1.20427	-0.268155	25.9781	31.2846
AU022252	ENSMUSG00000078584	AU022252	0.0268145	0.391617	1	1	0	1.01244	1.01244
Cops2	ENSMUSG00000027206	Cops2	0.0268214	0.391617	1.19179	1.19179	0.253126	83.965	70.4531
Tent4b	ENSMUSG00000036779	Tent4b	0.0268552	0.391807	18.8088	18.8088	4.23334	18.9917	1.00973
Pnrc1	ENSMUSG00000040128	Pnrc1	0.026924	0.392282	1.1114	1.1114	0.152378	40.3415	36.298
Pex3	ENSMUSG00000019809	Pex3	0.0269337	0.392282	1	1	0	1.02806	1.02806
Sec14l2	ENSMUSG00000003585	Sec14l2	0.0269504	0.392282	1.31916	1.31916	0.399623	30.7106	23.2803
Sec61b	ENSMUSG00000053317	Sec61b	0.0270756	0.393784	1.09727	1.09727	0.133919	131.174	119.545
Smarcd2	ENSMUSG00000078619	Smarcd2	0.0270954	0.393784	1	1	0	1.00865	1.00865
Tcof1	ENSMUSG00000024613	Tcof1	0.0271475	0.39417	1	1	0	1.10037	1.10037
Tesc	ENSMUSG00000029359	Tesc	0.0271639	0.39417	1.05326	1.05326	0.0748611	160.576	152.456
Baz2a	ENSMUSG00000040054	Baz2a	0.0272186	0.39437	1	1	0	1.00225	1.00225
Syap1	ENSMUSG00000031357	Syap1	0.0272213	0.39437	1	1	0	1.0714	1.0714
Tmem14c	ENSMUSG00000021361	Tmem14c	0.0272532	0.39437	1.06808	1.06808	0.0950157	93.1892	87.2495
Slc35f3	ENSMUSG00000057060	Slc35f3	0.0272615	0.39437	1.28929	1.28929	0.366582	37.1081	28.7817
Lyrm9	ENSMUSG00000072640	Lyrm9	0.0273397	0.395196	1	1	0	1.0573	1.0573
Tril	ENSMUSG00000043496	Tril	0.0273915	0.39564	1	1	0	1.0073	1.0073
Gpr37l1	ENSMUSG00000026424	Gpr37l1	0.0275906	0.39742	0.833509	-1.19975	-0.262731	121.912	146.264
Sdc3	ENSMUSG00000025743	Sdc3	0.0276139	0.39742	0.900213	-1.11085	-0.151661	42.8454	47.5947
Etf1	ENSMUSG00000024360	Etf1	0.0276166	0.39742	1.20405	1.20405	0.267894	50.8552	42.2368
Drap1	ENSMUSG00000024914	Drap1	0.0276251	0.39742	1.1114	1.1114	0.152376	247.688	222.862
Fam171a2	ENSMUSG00000034685	Fam171a2	0.0276491	0.39742	0.0606666	-16.4835	-4.04295	1.09721	18.0858
Cox18	ENSMUSG00000035505	Cox18	0.0276536	0.39742	1	1	0	1.04339	1.04339
Dact3	ENSMUSG00000078794	Dact3	0.0277042	0.39742	0.876745	-1.14058	-0.189771	58.3569	66.5608
Fastkd2	ENSMUSG00000025962	Fastkd2	0.0277184	0.39742	1	1	0	1.02505	1.02505
Tmem230	ENSMUSG00000027341	Tmem230	0.0277712	0.39742	1.31177	1.31177	0.39152	26.6142	20.2887
Gas5	ENSMUSG00000053332	Gas5	0.0277827	0.39742	1.06588	1.06588	0.0920397	753.034	706.493
Eno1	ENSMUSG00000063524	Eno1	0.0277925	0.39742	0.909199	-1.09987	-0.137332	219.957	241.924
Psmg4	ENSMUSG00000071451	Psmg4	0.0277929	0.39742	1.18081	1.18081	0.239771	48.601	41.1592
Dctn2	ENSMUSG00000025410	Dctn2	0.0277972	0.39742	0.929753	-1.07555	-0.105081	230.061	247.443
Kxd1	ENSMUSG00000055553	Kxd1	0.0278105	0.39742	0.818414	-1.22188	-0.289098	34.5698	42.24
Thap1	ENSMUSG00000037214	Thap1	0.0278889	0.398101	1	1	0	1.01775	1.01775
Blcap	ENSMUSG00000067787	Blcap	0.0279188	0.398101	1.16028	1.16028	0.214477	63.65	54.8573
Elavl3	ENSMUSG00000003410	Elavl3	0.0279217	0.398101	1.05709	1.05709	0.080095	111.262	105.254
Nol4l	ENSMUSG00000061411	Nol4l	0.0279715	0.398112	1	1	0	1.00106	1.00106
Nit2	ENSMUSG00000022751	Nit2	0.0279817	0.398112	1	1	0	1.02349	1.02349
Rpl15	ENSMUSG00000012405	Rpl15	0.027986	0.398112	1.06337	1.06337	0.088645	702.103	660.262
Fa2h	ENSMUSG00000033579	Fa2h	0.028066	0.398949	1	1	0	1.01338	1.01338
G6pc3	ENSMUSG00000034793	G6pc3	0.0281711	0.40014	0.0468922	-21.3255	-4.41451	1.01908	21.7324
Snx32	ENSMUSG00000056185	Snx32	0.0282034	0.400296	0.881262	-1.13474	-0.182357	52.3742	59.4309
Kdelr1	ENSMUSG00000002778	Kdelr1	0.0283613	0.402234	0.924756	-1.08137	-0.112855	55.7261	60.2604
Rdx	ENSMUSG00000032050	Rdx	0.0284055	0.402558	0.0505816	-19.77	-4.30524	1.00064	19.7827
Lgi4	ENSMUSG00000036560	Lgi4	0.0284727	0.402803	1	1	0	1.05135	1.05135
Rcan2	ENSMUSG00000039601	Rcan2	0.0284801	0.402803	0.764321	-1.30835	-0.387749	30.4925	39.8949
Ccdc71l	ENSMUSG00000090946	Ccdc71l	0.0284898	0.402803	1.16942	1.16942	0.225794	24.7349	21.1514
Kmt2a	ENSMUSG00000002028	Kmt2a	0.0285085	0.402803	1.28666	1.28666	0.363633	36.5119	28.3772
Fndc3a	ENSMUSG00000033487	Fndc3a	0.0286292	0.404204	19.5653	19.5653	4.29022	19.7525	1.00957
Atp6v1c1	ENSMUSG00000022295	Atp6v1c1	0.0286881	0.404732	1.06763	1.06763	0.0944148	288.164	269.909
Prkcq	ENSMUSG00000026778	Prkcq	0.0288506	0.406719	1	1	0	1.02595	1.02595
Pold3	ENSMUSG00000030726	Pold3	0.0289194	0.407384	1	1	0	1.02693	1.02693
Gm43672	ENSMUSG00000106019	Gm43672	0.0289504	0.407516	1	1	0	1.02758	1.02758
Sppl3	ENSMUSG00000029550	Sppl3	0.029022	0.407761	1.10301	1.10301	0.14145	64.0232	58.0439
Odc1	ENSMUSG00000011179	Odc1	0.0290223	0.407761	0.900442	-1.11057	-0.151294	62.206	69.0838
2410022M11Rik	ENSMUSG00000100017	2410022M11Rik	0.0290417	0.407761	1	1	0	1.05367	1.05367
Crlf3	ENSMUSG00000017561	Crlf3	0.0290556	0.407761	1	1	0	1.00275	1.00275
Srek1	ENSMUSG00000032621	Srek1	0.0290763	0.407761	1.26298	1.26298	0.336827	43.9995	34.8379
Mical2	ENSMUSG00000038244	Mical2	0.0293955	0.411931	1.0907	1.0907	0.125259	162.2	148.711
Ncl	ENSMUSG00000026234	Ncl	0.0294879	0.412919	0.885872	-1.12883	-0.174829	126.359	142.638
Atp6v0a2	ENSMUSG00000038023	Atp6v0a2	0.0295303	0.413086	1.23578	1.23578	0.305426	22.9597	18.5791
Gm3510	ENSMUSG00000096936	Gm3510	0.0295438	0.413086	1	1	0	1.01941	1.01941
Vgf	ENSMUSG00000037428	Vgf	0.029612	0.413732	1.11173	1.11173	0.152806	103.029	92.6749
Cep83	ENSMUSG00000020024	Cep83	0.0296481	0.413929	1	1	0	1.04845	1.04845
Ncoa7	ENSMUSG00000039697	Ncoa7	0.0296947	0.414272	1.28867	1.28867	0.365888	49.0947	38.097
Madd	ENSMUSG00000040687	Madd	0.0297856	0.415231	1.08088	1.08088	0.112205	121.794	112.681
Ddrgk1	ENSMUSG00000068290	Ddrgk1	0.0298076	0.415231	0.882521	-1.13312	-0.180297	54.3988	61.6402
Ccdc184	ENSMUSG00000029875	Ccdc184	0.0298846	0.415995	1	1	0	1.10317	1.10317
Rgs7bp	ENSMUSG00000021719	Rgs7bp	0.0299751	0.416922	1.09417	1.09417	0.129838	143.279	130.947
Mlx	ENSMUSG00000017801	Mlx	0.0299955	0.416922	1.29895	1.29895	0.377348	28.5577	21.9852
Plppr5	ENSMUSG00000033342	Plppr5	0.0300747	0.417363	1.21099	1.21099	0.27619	54.2518	44.7995
Pex10	ENSMUSG00000029047	Pex10	0.0300882	0.417363	1	1	0	1.01249	1.01249
Cnot6	ENSMUSG00000020362	Cnot6	0.0301418	0.417363	14.6575	14.6575	3.87357	14.6738	1.00111
Arl1	ENSMUSG00000060904	Arl1	0.0301498	0.417363	1.08523	1.08523	0.118002	189.741	174.84
Nicn1	ENSMUSG00000032606	Nicn1	0.0301952	0.417363	0.905079	-1.10488	-0.143885	70.3183	77.693
Chic2	ENSMUSG00000029229	Chic2	0.0302	0.417363	1	1	0	1.0749	1.0749
Disp3	ENSMUSG00000041544	Disp3	0.0302078	0.417363	1	1	0	1.00264	1.00264
Pip4k2a	ENSMUSG00000026737	Pip4k2a	0.0302226	0.417363	0.863397	-1.15822	-0.211904	37.2996	43.201
Prpf3	ENSMUSG00000015748	Prpf3	0.030227	0.417363	1	1	0	1.03505	1.03505
Gabrg2	ENSMUSG00000020436	Gabrg2	0.030331	0.418493	0.879323	-1.13724	-0.185535	158.393	180.131
Tcta	ENSMUSG00000039461	Tcta	0.0303799	0.418756	1	1	0	1.08176	1.08176
2900076A07Rik	ENSMUSG00000097277	2900076A07Rik	0.0303947	0.418756	1	1	0	1.03488	1.03488
Bcdin3d	ENSMUSG00000037525	Bcdin3d	0.0304763	0.419573	1	1	0	1.02708	1.02708
Coq4	ENSMUSG00000026798	Coq4	0.0305233	0.419913	1	1	0	1.01139	1.01139
Stard10	ENSMUSG00000030688	Stard10	0.0305595	0.420103	0.0458551	-21.8078	-4.44678	1.02429	22.3376
Ano3	ENSMUSG00000074968	Ano3	0.0306293	0.420756	1.12804	1.12804	0.173819	63.8276	56.5827
Crcp	ENSMUSG00000025532	Crcp	0.030779	0.421954	1.48199	1.48199	0.567538	31.6104	21.3297
Reep2	ENSMUSG00000038555	Reep2	0.0307959	0.421954	0.902502	-1.10803	-0.147997	99.7731	110.552
Rhog	ENSMUSG00000073982	Rhog	0.0308077	0.421954	1	1	0	1.05015	1.05015
Gstp1	ENSMUSG00000060803	Gstp1	0.0308111	0.421954	0.84995	-1.17654	-0.23455	51.674	60.7965
Tdrd7	ENSMUSG00000035517	Tdrd7	0.0308287	0.421954	1	1	0	1.04323	1.04323
Pde7a	ENSMUSG00000069094	Pde7a	0.0310775	0.42505	1	1	0	1.02025	1.02025
Smim10l2a	ENSMUSG00000054850	Smim10l2a	0.0312714	0.427391	1	1	0	1.01423	1.01423
Pomt1	ENSMUSG00000039254	Pomt1	0.031308	0.427581	1	1	0	1.02402	1.02402
Pno1	ENSMUSG00000020116	Pno1	0.0313386	0.427687	1.26886	1.26886	0.343534	30.9583	24.3985
Snx25	ENSMUSG00000038291	Snx25	0.0314574	0.428735	1.20612	1.20612	0.270375	38.0399	31.539
Kif21a	ENSMUSG00000022629	Kif21a	0.031461	0.428735	1.08334	1.08334	0.115488	101.368	93.5702
Oga	ENSMUSG00000025220	Oga	0.0315175	0.429194	1.0962	1.0962	0.132515	156.144	142.441
Higd2a	ENSMUSG00000025868	Higd2a	0.0315583	0.429439	1.04887	1.04887	0.0688292	260.352	248.222
Mrpl39	ENSMUSG00000022889	Mrpl39	0.031611	0.429553	0.0496613	-20.1364	-4.33173	1.07995	21.7463
Atxn7	ENSMUSG00000021738	Atxn7	0.0316123	0.429553	1	1	0	1.02151	1.02151
Sys1	ENSMUSG00000045503	Sys1	0.0317402	0.430979	0.930456	-1.07474	-0.10399	95.948	103.119
Pnmal2	ENSMUSG00000070802	Pnmal2	0.0319178	0.433078	1.06254	1.06254	0.0875218	209.746	197.4
Bmpr1a	ENSMUSG00000021796	Bmpr1a	0.0319579	0.43331	1.20801	1.20801	0.272634	35.0794	29.0389
Pdk3	ENSMUSG00000035232	Pdk3	0.0320256	0.433915	1.32314	1.32314	0.403969	32.2195	24.3507
Znhit1	ENSMUSG00000059518	Znhit1	0.0320508	0.433943	1.10702	1.10702	0.146676	116.299	105.057
Usp45	ENSMUSG00000040455	Usp45	0.0320817	0.433947	1.2752	1.2752	0.350724	35.8095	28.0815
Ebpl	ENSMUSG00000021928	Ebpl	0.0320972	0.433947	0.819112	-1.22083	-0.287868	41.3109	50.4338
Itpkb	ENSMUSG00000038855	Itpkb	0.0321749	0.434684	1	1	0	1.02625	1.02625
Pigf	ENSMUSG00000024145	Pigf	0.0322157	0.434924	1	1	0	1.12358	1.12358
Aig1	ENSMUSG00000019806	Aig1	0.0322453	0.435012	1.14339	1.14339	0.193318	45.0523	39.4024
Actr6	ENSMUSG00000019948	Actr6	0.0323114	0.435433	1	1	0	1.02132	1.02132
Gm21781	ENSMUSG00000095123	Gm21781	0.0323229	0.435433	1	1	0	1.01632	1.01632
Phf5a	ENSMUSG00000061360	Phf5a	0.0323909	0.435733	1.12497	1.12497	0.16989	64.6294	57.4498
Gm26782	ENSMUSG00000097431	Gm26782	0.0323915	0.435733	1	1	0	1.07723	1.07723
Zfp931	ENSMUSG00000078861	Zfp931	0.0324686	0.436007	1	1	0	1.1195	1.1195
Ankrd34a	ENSMUSG00000049097	Ankrd34a	0.0324856	0.436007	0.784754	-1.27429	-0.349688	33.3445	42.4904
Pigk	ENSMUSG00000039047	Pigk	0.0324931	0.436007	0.796798	-1.25502	-0.327714	24.8331	31.1661
Mdn1	ENSMUSG00000058006	Mdn1	0.0325046	0.436007	1	1	0	1.04467	1.04467
Dcps	ENSMUSG00000032040	Dcps	0.0325291	0.436025	1	1	0	1.05961	1.05961
Sema5b	ENSMUSG00000052133	Sema5b	0.0326693	0.437446	1	1	0	1.02493	1.02493
Adamts10	ENSMUSG00000024299	Adamts10	0.0326973	0.437446	1	1	0	1.02433	1.02433
Exo5	ENSMUSG00000028629	Exo5	0.0327049	0.437446	1	1	0	1.00498	1.00498
Ntm	ENSMUSG00000059974	Ntm	0.0327314	0.437489	0.763306	-1.31009	-0.389667	55.1592	72.2636
Acot7	ENSMUSG00000028937	Acot7	0.0327647	0.437623	1.08775	1.08775	0.121347	257.544	236.768
Rab3gap2	ENSMUSG00000039318	Rab3gap2	0.032862	0.438357	1.32687	1.32687	0.408028	42.6837	32.1687
H2-D1	ENSMUSG00000073411	H2-D1	0.0328663	0.438357	1	1	0	1.01165	1.01165
Psmb2	ENSMUSG00000028837	Psmb2	0.0329763	0.439269	0.937855	-1.06626	-0.0925629	139.238	148.465
Ccny	ENSMUSG00000024286	Ccny	0.0329814	0.439269	1.1213	1.1213	0.16517	91.9671	82.0184
Atxn7l1	ENSMUSG00000020564	Atxn7l1	0.0330437	0.43954	1	1	0	1.04275	1.04275
Gstm6	ENSMUSG00000068762	Gstm6	0.0330484	0.43954	1	1	0	1.02007	1.02007
Rad23b	ENSMUSG00000028426	Rad23b	0.0330719	0.439541	1.08274	1.08274	0.114684	125.073	115.515
Wdr3	ENSMUSG00000033285	Wdr3	0.0331304	0.439916	1	1	0	1.01872	1.01872
Ythdf2	ENSMUSG00000040025	Ythdf2	0.0331666	0.439916	22.7281	22.7281	4.5064	22.8499	1.00536
Trp53rka	ENSMUSG00000039725	Trp53rka	0.0331703	0.439916	1	1	0	1.01166	1.01166
Nfic	ENSMUSG00000055053	Nfic	0.0332599	0.440732	0.0840975	-11.891	-3.57179	1.19643	14.2267
Tspan7	ENSMUSG00000058254	Tspan7	0.0332952	0.440732	1.05355	1.05355	0.0752611	940.498	892.693
Fam91a1	ENSMUSG00000037119	Fam91a1	0.0333021	0.440732	1.29403	1.29403	0.371868	29.8974	23.1042
St13	ENSMUSG00000022403	St13	0.0333691	0.441254	1.10761	1.10761	0.147445	118.125	106.649
Glg1	ENSMUSG00000003316	Glg1	0.0333885	0.441254	1	1	0	1.25398	1.25398
Cox6b1	ENSMUSG00000036751	Cox6b1	0.0334467	0.441333	1.03058	1.03058	0.0434541	743.441	721.382
Aldh18a1	ENSMUSG00000025007	Aldh18a1	0.0334598	0.441333	1	1	0	1.03533	1.03533
Ncbp1	ENSMUSG00000028330	Ncbp1	0.0334649	0.441333	1.2627	1.2627	0.336517	32.199	25.5
Ttc32	ENSMUSG00000066637	Ttc32	0.0336013	0.442513	1	1	0	1.09528	1.09528
Ahdc1	ENSMUSG00000037692	Ahdc1	0.0336015	0.442513	1	1	0	1.12598	1.12598
Fcsk	ENSMUSG00000033703	Fcsk	0.0336266	0.442535	1	1	0	1.00021	1.00021
Pygm	ENSMUSG00000032648	Pygm	0.0337471	0.443401	1	1	0	1.10258	1.10258
Idnk	ENSMUSG00000050002	Idnk	0.0337479	0.443401	1.39169	1.39169	0.476833	32.5224	23.3691
Plec	ENSMUSG00000022565	Plec	0.0337632	0.443401	0.832929	-1.20058	-0.263735	37.8909	45.4912
Csgalnact2	ENSMUSG00000042042	Csgalnact2	0.0340473	0.44682	1	1	0	1.04818	1.04818
Myg1	ENSMUSG00000001285	Myg1	0.034289	0.449678	19.6992	19.6992	4.30007	20.1133	1.02102
Amd2	ENSMUSG00000063953	Amd2	0.0344038	0.45087	1	1	0	1.03526	1.03526
Ninj1	ENSMUSG00000037966	Ninj1	0.0344384	0.451009	1	1	0	1.19086	1.19086
Strip1	ENSMUSG00000014601	Strip1	0.0345134	0.451677	1.10976	1.10976	0.150249	69.5291	62.6523
Tmem63a	ENSMUSG00000026519	Tmem63a	0.0345595	0.45188	1	1	0	1.01173	1.01173
Cd63	ENSMUSG00000025351	Cd63	0.034577	0.45188	0.821981	-1.21657	-0.282823	46.3048	56.3331
Mplkip	ENSMUSG00000012429	Mplkip	0.0346134	0.452042	1	1	0	1.07752	1.07752
Zwint	ENSMUSG00000019923	Zwint	0.0346596	0.452156	1.04649	1.04649	0.0655626	508.373	485.787
Top3b	ENSMUSG00000022779	Top3b	0.0346703	0.452156	1	1	0	1.05078	1.05078
Tmem125	ENSMUSG00000050854	Tmem125	0.0348911	0.4541	1	1	0	1.07728	1.07728
B3gnt9	ENSMUSG00000069920	B3gnt9	0.0349	0.4541	0.978125	-1.02236	-0.0319086	0.989002	1.01112
Nwd1	ENSMUSG00000048148	Nwd1	0.0349108	0.4541	1	1	0	1.12846	1.12846
Mprip	ENSMUSG00000005417	Mprip	0.0349159	0.4541	0.915872	-1.09186	-0.126781	146.483	159.938
Mturn	ENSMUSG00000038065	Mturn	0.0349687	0.454473	0.888609	-1.12535	-0.170379	40.2246	45.2669
Acvr2a	ENSMUSG00000052155	Acvr2a	0.0349937	0.454483	1	1	0	1.08876	1.08876
Sfswap	ENSMUSG00000029439	Sfswap	0.035028	0.454615	1.20544	1.20544	0.269564	53.2755	44.1957
Ddit4l	ENSMUSG00000046818	Ddit4l	0.0351306	0.455632	1	1	0	1.02002	1.02002
Nucks1	ENSMUSG00000026434	Nucks1	0.0351693	0.455819	0.916493	-1.09112	-0.125805	118.924	129.759
Gpt	ENSMUSG00000022546	Gpt	0.0352322	0.456321	1	1	0	1.05166	1.05166
Cpsf2	ENSMUSG00000041781	Cpsf2	0.0353079	0.456986	1.29129	1.29129	0.368817	35.212	27.2688
Fbxo44	ENSMUSG00000029001	Fbxo44	0.0353392	0.457076	0.917126	-1.09036	-0.124808	72.5434	79.0987
Fbxo22	ENSMUSG00000032309	Fbxo22	0.0353879	0.457337	0.0698152	-14.3235	-3.84031	1.09986	15.7539
Aldoa	ENSMUSG00000030695,ENSMUSG00000114515	Aldoa	0.035408	0.457337	1.04048	1.04048	0.05725	899.486	864.491
Zc3h6	ENSMUSG00000042851	Zc3h6	0.0354752	0.457891	1	1	0	1.03196	1.03196
Golt1b	ENSMUSG00000030245	Golt1b	0.0355631	0.458489	1	1	0	1.03994	1.03994
Mcat	ENSMUSG00000048755	Mcat	0.0355703	0.458489	1	1	0	1.03621	1.03621
Mrpl12	ENSMUSG00000039640	Mrpl12	0.0357078	0.459559	1.0865	1.0865	0.119693	159.337	146.652
Mfap3	ENSMUSG00000020522	Mfap3	0.0357112	0.459559	1	1	0	1.07422	1.07422
Nfyb	ENSMUSG00000020248	Nfyb	0.0357266	0.459559	0.852737	-1.17269	-0.229828	43.8798	51.4576
Siah1a	ENSMUSG00000036840	Siah1a	0.0358046	0.460141	1	1	0	1.10672	1.10672
Nudcd1	ENSMUSG00000038736	Nudcd1	0.0358208	0.460141	1	1	0	1.05781	1.05781
Rab3gap1	ENSMUSG00000036104	Rab3gap1	0.0359256	0.461172	1.17528	1.17528	0.233005	31.5906	26.8792
Eloc	ENSMUSG00000079658	Eloc	0.0360279	0.462083	1.05786	1.05786	0.0811437	244.86	231.468
Gpr135	ENSMUSG00000043398	Gpr135	0.0360515	0.462083	1	1	0	1.00324	1.00324
Midn	ENSMUSG00000035621	Midn	0.0360703	0.462083	1	1	0	1.07398	1.07398
Lamtor1	ENSMUSG00000030842	Lamtor1	0.0362703	0.464086	1.07366	1.07366	0.102532	135.951	126.625
Snap47	ENSMUSG00000009894	Snap47	0.036276	0.464086	1.08405	1.08405	0.116434	349.909	322.779
Ywhag	ENSMUSG00000051391	Ywhag	0.0363399	0.464587	1.05673	1.05673	0.0796108	569.989	539.388
Zhx3	ENSMUSG00000035877	Zhx3	0.0364017	0.465062	16.1374	16.1374	4.01234	17.1824	1.06476
Abhd16a	ENSMUSG00000007036	Abhd16a	0.0364655	0.46556	0.934139	-1.0705	-0.0982902	53.2065	56.9577
3830406C13Rik	ENSMUSG00000033111	3830406C13Rik	0.0365495	0.466317	1	1	0	1.12678	1.12678
Arl3	ENSMUSG00000025035	Arl3	0.0366053	0.466689	1.0528	1.0528	0.0742297	177.314	168.421
Snx10	ENSMUSG00000038301	Snx10	0.0366284	0.466689	1.05251	1.05251	0.0738304	131.973	125.389
Eif4ebp2	ENSMUSG00000020091	Eif4ebp2	0.0366537	0.466695	1	1	0	1.05587	1.05587
Slc8a1	ENSMUSG00000054640	Slc8a1	0.0367952	0.46787	0.838847	-1.19211	-0.25352	96.2448	114.735
Tnks2	ENSMUSG00000024811	Tnks2	0.0367992	0.46787	1.10062	1.10062	0.138318	83.6749	76.0252
Ccnh	ENSMUSG00000021548	Ccnh	0.0368206	0.46787	1.10061	1.10061	0.138307	57.9461	52.6489
Fbn1	ENSMUSG00000027204	Fbn1	0.0369509	0.469209	1	1	0	1.01001	1.01001
Smurf2	ENSMUSG00000018363	Smurf2	0.0370019	0.46954	1	1	0	1.00137	1.00137
Nudt3	ENSMUSG00000024213	Nudt3	0.0370514	0.469593	0.970425	-1.03048	-0.0433108	202.694	208.871
F3	ENSMUSG00000028128	F3	0.0370561	0.469593	1	1	0	1.03182	1.03182
Lpar1	ENSMUSG00000038668	Lpar1	0.0370944	0.469763	1	1	0	1.03336	1.03336
Ncald	ENSMUSG00000051359	Ncald	0.0371404	0.470028	1.14599	1.14599	0.196596	227.029	198.107
Phgdh	ENSMUSG00000053398	Phgdh	0.0372168	0.47047	0.790094	-1.26567	-0.339904	28.8492	36.5136
Ppil2	ENSMUSG00000022771	Ppil2	0.0372253	0.47047	0.855928	-1.16832	-0.224439	56.1551	65.6073
Mia3	ENSMUSG00000056050	Mia3	0.0372565	0.470548	1.13518	1.13518	0.182917	62.8147	55.3347
Cyth1	ENSMUSG00000017132	Cyth1	0.0373026	0.470814	1.16021	1.16021	0.214391	59.1485	50.9807
Zmym2	ENSMUSG00000021945	Zmym2	0.0373747	0.470933	1.1167	1.1167	0.159236	55.408	49.6178
Hmgxb3	ENSMUSG00000024622	Hmgxb3	0.0373758	0.470933	19.3964	19.3964	4.27771	19.5119	1.00596
Psmd7	ENSMUSG00000039067	Psmd7	0.0373872	0.470933	1.09182	1.09182	0.126731	88.8428	81.3716
D030056L22Rik	ENSMUSG00000047044	D030056L22Rik	0.0375663	0.472872	1.45259	1.45259	0.538628	25.5744	17.6061
Lin7c	ENSMUSG00000027162	Lin7c	0.0375931	0.472894	1.13453	1.13453	0.182098	85.7963	75.6226
Grk3	ENSMUSG00000042249	Grk3	0.0376496	0.473288	1	1	0	1.00528	1.00528
Pde1b	ENSMUSG00000022489	Pde1b	0.0379329	0.476248	0.904099	-1.10607	-0.145447	64.7703	71.6407
8430429K09Rik	ENSMUSG00000034587	8430429K09Rik	0.0379358	0.476248	1	1	0	1.01869	1.01869
Pcsk1	ENSMUSG00000021587	Pcsk1	0.038081	0.477753	1	1	0	1.0083	1.0083
Alkbh8	ENSMUSG00000025899	Alkbh8	0.038156	0.478375	1	1	0	1.01942	1.01942
Parp8	ENSMUSG00000021725	Parp8	0.038215	0.478794	1	1	0	1.06318	1.06318
D3Ertd751e	ENSMUSG00000025766	D3Ertd751e	0.038381	0.480555	1	1	0	1.01113	1.01113
Ndufa7	ENSMUSG00000041881	Ndufa7	0.0384591	0.481212	1.02284	1.02284	0.0325817	386.61	377.977
Phc2	ENSMUSG00000028796	Phc2	0.0385175	0.481623	1.16112	1.16112	0.21552	63.914	55.045
Ctnnbip1	ENSMUSG00000028988	Ctnnbip1	0.0385571	0.481723	17.658	17.658	4.14225	18.3357	1.03838
Puf60	ENSMUSG00000002524	Puf60	0.0385826	0.481723	0.893225	-1.11954	-0.162904	121.563	136.095
Zfp692	ENSMUSG00000037243	Zfp692	0.0386123	0.481723	1	1	0	1.0475	1.0475
Zcchc10	ENSMUSG00000018239	Zcchc10	0.0386363	0.481723	1	1	0	1.04861	1.04861
Mcee	ENSMUSG00000033429	Mcee	0.0386536	0.481723	1.0959	1.0959	0.132119	67.6515	61.7314
Gm12258	ENSMUSG00000072915	Gm12258	0.0386793	0.481724	1	1	0	1.04866	1.04866
Ndufb3	ENSMUSG00000026032	Ndufb3	0.0387571	0.482309	1.04678	1.04678	0.0659568	312.646	298.674
Kcnj4	ENSMUSG00000044216	Kcnj4	0.0387776	0.482309	0.82067	-1.21852	-0.285127	38.1397	46.4739
Lix1l	ENSMUSG00000049288	Lix1l	0.038818	0.482492	1	1	0	1.05928	1.05928
Dpm2	ENSMUSG00000026810	Dpm2	0.0388739	0.482753	1.09953	1.09953	0.136881	88.262	80.2728
Usb1	ENSMUSG00000031792	Usb1	0.0388903	0.482753	1	1	0	1.00423	1.00423
Sdcbp	ENSMUSG00000028249	Sdcbp	0.0389347	0.482985	1.05322	1.05322	0.0748105	281.047	266.845
Commd9	ENSMUSG00000027163	Commd9	0.0390314	0.483866	0.722088	-1.38487	-0.469753	22.0666	30.5595
Akr7a5	ENSMUSG00000028743	Akr7a5	0.0390729	0.484061	23.742	23.742	4.56937	24.0455	1.01278
4933407L21Rik	ENSMUSG00000026224	4933407L21Rik	0.0392147	0.485498	0.930835	-1.0743	-0.103403	0.964798	1.03649
2810468N07Rik	ENSMUSG00000091475	.	0.0393445	0.486784	1	1	0	1.15286	1.15286
Nedd4	ENSMUSG00000032216	Nedd4	0.0394017	0.487172	1.06698	1.06698	0.0935299	198.577	186.112
Luzp1	ENSMUSG00000001089	Luzp1	0.0395383	0.487886	1.34264	1.34264	0.425073	40.3027	30.0175
Lratd1	ENSMUSG00000020607	Lratd1	0.0395417	0.487886	1.1624	1.1624	0.217106	69.592	59.8692
Kansl1l	ENSMUSG00000026004	Kansl1l	0.0395555	0.487886	1	1	0	1.01172	1.01172
Trappc4	ENSMUSG00000032112	Trappc4	0.0395632	0.487886	1.12991	1.12991	0.176206	95.0273	84.1017
Klhdc1	ENSMUSG00000051890	Klhdc1	0.039626	0.48834	1	1	0	1.02848	1.02848
Kcng2	ENSMUSG00000059852	Kcng2	0.0396647	0.488497	20.7554	20.7554	4.37542	20.8104	1.00265
Kif1a	ENSMUSG00000014602	Kif1a	0.0397372	0.48907	0.947036	-1.05593	-0.0785087	197.383	208.422
Pde4dip	ENSMUSG00000038170	Pde4dip	0.0398094	0.489638	1.05758	1.05758	0.080767	91.8472	86.8466
Rprml	ENSMUSG00000046215	Rprml	0.0398406	0.489701	0.901274	-1.10954	-0.149963	186.874	207.345
Gabarapl2	ENSMUSG00000031950	Gabarapl2	0.039909	0.490222	1.05454	1.05454	0.0766091	369.361	350.259
Gm5914	ENSMUSG00000098120	Gm5914	0.0399956	0.490554	1	1	0	1.11231	1.11231
Gdpd5	ENSMUSG00000035314	Gdpd5	0.0400356	0.490554	1	1	0	1.02037	1.02037
Tbp	ENSMUSG00000014767	Tbp	0.0400887	0.490554	1	1	0	1.00974	1.00974
Adgrb1	ENSMUSG00000034730	Adgrb1	0.0401049	0.490554	1.07677	1.07677	0.106708	244.022	226.624
Plekhb1	ENSMUSG00000030701	Plekhb1	0.0401303	0.490554	0.879577	-1.13691	-0.185118	74.9165	85.1734
Grin2c	ENSMUSG00000020734	Grin2c	0.040135	0.490554	1	1	0	1.02276	1.02276
Syt16	ENSMUSG00000044912	Syt16	0.0401375	0.490554	0.800803	-1.24875	-0.320481	42.6932	53.3131
Arid1a	ENSMUSG00000007880	Arid1a	0.0401448	0.490554	1.19736	1.19736	0.25986	59.9749	50.0892
Kcnd3	ENSMUSG00000040896	Kcnd3	0.0402798	0.491776	1	1	0	1.02015	1.02015
1500026H17Rik	ENSMUSG00000097383	1500026H17Rik	0.0402971	0.491776	1	1	0	1.12788	1.12788
Gabpa	ENSMUSG00000008976	Gabpa	0.0403973	0.492449	1	1	0	1.00109	1.00109
Gabra2	ENSMUSG00000000560	Gabra2	0.040415	0.492449	1.15287	1.15287	0.205234	37.9849	32.9481
AW047730	ENSMUSG00000097428	AW047730	0.0404541	0.492449	0.811836	-1.23178	-0.300739	32.5818	40.1335
Dcp1a	ENSMUSG00000021962	Dcp1a	0.0404614	0.492449	1	1	0	1.02128	1.02128
Pi4ka	ENSMUSG00000041720	Pi4ka	0.0404831	0.492449	1.0514	1.0514	0.072308	182.371	173.456
Nup88	ENSMUSG00000040667	Nup88	0.0405869	0.493353	1.3271	1.3271	0.408281	25.8871	19.5065
Snx6	ENSMUSG00000005656	Snx6	0.04061	0.493353	1.27628	1.27628	0.35194	24.5559	19.2403
Cstf2	ENSMUSG00000031256	Cstf2	0.040661	0.493476	0.742342	-1.34709	-0.429844	18.7784	25.2961
Clybl	ENSMUSG00000025545	Clybl	0.0406725	0.493476	1	1	0	1.14248	1.14248
Ppp1cb	ENSMUSG00000014956	Ppp1cb	0.0407676	0.49431	1.03634	1.03634	0.0514921	280.445	270.612
Ctdnep1	ENSMUSG00000018559	Ctdnep1	0.0408421	0.494596	1.09713	1.09713	0.133733	84.4015	76.9294
4930402H24Rik	ENSMUSG00000027309	4930402H24Rik	0.0408437	0.494596	0.832513	-1.20118	-0.264455	37.6796	45.2601
Ccne1	ENSMUSG00000002068	Ccne1	0.0409682	0.495718	1	1	0	1.00813	1.00813
Tob2	ENSMUSG00000048546	Tob2	0.0409891	0.495718	1	1	0	1.00563	1.00563
Tm2d3	ENSMUSG00000078681	Tm2d3	0.0410307	0.495902	1.09913	1.09913	0.13636	62.8754	57.2047
Timm29	ENSMUSG00000048429	Timm29	0.0410714	0.496075	1.24997	1.24997	0.321889	55.1766	44.1425
Zbtb1	ENSMUSG00000033454	Zbtb1	0.0411328	0.496144	1	1	0	1.00272	1.00272
Ldb3	ENSMUSG00000021798	Ldb3	0.0411434	0.496144	1	1	0	1.00481	1.00481
Dcakd	ENSMUSG00000020935	Dcakd	0.0411563	0.496144	1.09989	1.09989	0.137365	55.9613	50.8788
Ybx1	ENSMUSG00000028639	Ybx1	0.0412717	0.497217	1.04152	1.04152	0.0586889	177.184	170.121
Elmsan1	ENSMUSG00000042507	Elmsan1	0.0413326	0.497632	1	1	0	1.06897	1.06897
Cdh11	ENSMUSG00000031673	Cdh11	0.0413666	0.497722	0.79734	-1.25417	-0.326732	32.0939	40.2512
Bcor	ENSMUSG00000040363	Bcor	0.0414617	0.498547	1	1	0	1.0535	1.0535
Naxd	ENSMUSG00000031505	Naxd	0.0414975	0.498659	0.885885	-1.12881	-0.174808	64.4084	72.7052
C1galt1	ENSMUSG00000042460	C1galt1	0.0415619	0.499114	1	1	0	1.00252	1.00252
Grsf1	ENSMUSG00000044221	Grsf1	0.0415999	0.499203	1.10936	1.10936	0.149727	58.0133	52.2944
Qk	ENSMUSG00000062078	Qk	0.0416266	0.499203	0.884816	-1.13018	-0.17655	94.6955	107.023
Taf3	ENSMUSG00000025782	Taf3	0.0416489	0.499203	1	1	0	1.05479	1.05479
Sesn1	ENSMUSG00000038332	Sesn1	0.0417878	0.500261	1.09722	1.09722	0.13385	61.3938	55.9541
Dipk1b	ENSMUSG00000036186	Dipk1b	0.0417904	0.500261	1.08847	1.08847	0.122296	92.6625	85.1313
Gng2	ENSMUSG00000043004	Gng2	0.0419091	0.501363	1.05441	1.05441	0.0764424	182.665	173.238
Fads2	ENSMUSG00000024665	Fads2	0.0419512	0.501547	0.855434	-1.169	-0.225271	37.7609	44.1424
Papss1	ENSMUSG00000028032	Papss1	0.0419882	0.50167	0.892384	-1.12059	-0.164263	47.138	52.8225
Lin54	ENSMUSG00000035310	Lin54	0.0420522	0.502117	1	1	0	1.01425	1.01425
Tafa1	ENSMUSG00000059187	Tafa1	0.0421547	0.503021	1.19762	1.19762	0.260173	52.2455	43.6244
B230209E15Rik	ENSMUSG00000109006	B230209E15Rik	0.0422386	0.503703	1	1	0	1.22696	1.22696
Prxl2a	ENSMUSG00000021792	Prxl2a	0.0423103	0.503895	0.895119	-1.11717	-0.159849	94.2801	105.327
L2hgdh	ENSMUSG00000020988	L2hgdh	0.04232	0.503895	1	1	0	1.02155	1.02155
Spty2d1	ENSMUSG00000049516	Spty2d1	0.0423533	0.503895	1	1	0	1.00052	1.00052
Rpap3	ENSMUSG00000022466	Rpap3	0.0423619	0.503895	1	1	0	1.02843	1.02843
Hspb3	ENSMUSG00000051456	Hspb3	0.0424087	0.504132	0.981645	-1.0187	-0.0267262	0.99078	1.00931
Prkcz	ENSMUSG00000029053	Prkcz	0.0424838	0.504477	0.973185	-1.02755	-0.0392133	114.494	117.648
Dmwd	ENSMUSG00000030410	Dmwd	0.0424919	0.504477	0.900001	-1.11111	-0.152001	103.224	114.693
Gal3st1	ENSMUSG00000049721	Gal3st1	0.0425182	0.504477	1	1	0	1.07432	1.07432
Alox12b	ENSMUSG00000032807	Alox12b	0.0425944	0.505063	1	1	0	1.00766	1.00766
Polr2f	ENSMUSG00000033020	Polr2f	0.0429317	0.50828	1.09256	1.09256	0.127717	171.211	156.706
Ube2e3	ENSMUSG00000027011	Ube2e3	0.0429637	0.50828	1.11846	1.11846	0.161517	121.998	109.077
Usp25	ENSMUSG00000022867	Usp25	0.0429681	0.50828	1	1	0	1.02419	1.02419
Dnase1l2	ENSMUSG00000024136	Dnase1l2	0.0429894	0.50828	1	1	0	1.00737	1.00737
Mirg	ENSMUSG00000097391	Mirg	0.0430008	0.50828	1	1	0	1.00415	1.00415
Elk4	ENSMUSG00000026436	Elk4	0.0430922	0.508809	1	1	0	1.05737	1.05737
Dbt	ENSMUSG00000000340	Dbt	0.0431056	0.508809	1	1	0	1.06879	1.06879
Mrps27	ENSMUSG00000041632	Mrps27	0.0431268	0.508809	1	1	0	1.00066	1.00066
Camta1	ENSMUSG00000014592	Camta1	0.0431921	0.509073	1.0709	1.0709	0.098818	184.564	172.345
Klhdc3	ENSMUSG00000063576	Klhdc3	0.0432033	0.509073	0.894234	-1.11828	-0.161276	110.549	123.624
Rrn3	ENSMUSG00000022682	Rrn3	0.0432313	0.509084	1.31089	1.31089	0.390547	33.5766	25.6136
Gaa	ENSMUSG00000025579	Gaa	0.0432918	0.509477	0.966256	-1.03492	-0.0495219	229.921	237.95
Slc39a11	ENSMUSG00000041654	Slc39a11	0.043372	0.509699	1	1	0	1.01906	1.01906
Ulk1	ENSMUSG00000029512	Ulk1	0.0434108	0.509699	1.28713	1.28713	0.364157	28.1332	21.8573
Gstm4	ENSMUSG00000027890	Gstm4	0.0434149	0.509699	1	1	0	1.02636	1.02636
Ppcs	ENSMUSG00000028636	Ppcs	0.043419	0.509699	1	1	0	1.06697	1.06697
Fam135b	ENSMUSG00000036800	Fam135b	0.0435757	0.511107	18.7715	18.7715	4.23048	18.9009	1.00689
Prr14l	ENSMUSG00000054280	Prr14l	0.0435933	0.511107	1	1	0	1.03538	1.03538
Tet2	ENSMUSG00000040943	Tet2	0.0436297	0.511215	1	1	0	1.02346	1.02346
Rhno1	ENSMUSG00000048668	Rhno1	0.0437409	0.512199	1	1	0	1.0834	1.0834
Mrpl33	ENSMUSG00000106918	Mrpl33	0.0438845	0.512358	1.06669	1.06669	0.0931431	147.653	138.421
Traip	ENSMUSG00000032586	Traip	0.0439122	0.512358	18.0189	18.0189	4.17144	18.3612	1.01899
Ndufaf4	ENSMUSG00000028261	Ndufaf4	0.0439704	0.512358	1.29281	1.29281	0.37051	30.2489	23.3978
Tbc1d22a	ENSMUSG00000051864	Tbc1d22a	0.0439743	0.512358	1	1	0	1.03545	1.03545
Rc3h1	ENSMUSG00000040423	Rc3h1	0.0440254	0.512358	1	1	0	1.03401	1.03401
Gnpnat1	ENSMUSG00000037722	Gnpnat1	0.044026	0.512358	1	1	0	1.07539	1.07539
Rcsd1	ENSMUSG00000040723	Rcsd1	0.0440445	0.512358	1	1	0	1.00653	1.00653
Sh3rf3	ENSMUSG00000037990	Sh3rf3	0.0440479	0.512358	1	1	0	1.03499	1.03499
C030006K11Rik	ENSMUSG00000116138	C030006K11Rik	0.0440564	0.512358	1	1	0	1.02841	1.02841
Med22	ENSMUSG00000015776	Med22	0.0440675	0.512358	1.26179	1.26179	0.335474	24.185	19.1672
Pcbp4	ENSMUSG00000023495	Pcbp4	0.0440675	0.512358	0.917125	-1.09036	-0.124809	75.6493	82.4853
Vamp4	ENSMUSG00000026696	Vamp4	0.0440886	0.512358	1.08869	1.08869	0.122588	87.9275	80.7648
Llph	ENSMUSG00000020224	Llph	0.0441697	0.512358	1.10945	1.10945	0.149845	87.4893	78.8582
Slitrk1	ENSMUSG00000075478	Slitrk1	0.044172	0.512358	0.885525	-1.12927	-0.175395	47.7606	53.9348
Timm10b	ENSMUSG00000089847	Timm10b	0.0441795	0.512358	1.06634	1.06634	0.0926661	143.381	134.461
Rbm15b	ENSMUSG00000074102	Rbm15b	0.0441904	0.512358	1.23229	1.23229	0.301344	23.953	19.4378
Chkb	ENSMUSG00000022617	Chkb	0.0442566	0.512607	1	1	0	1.05558	1.05558
Tm6sf2	ENSMUSG00000036151	Tm6sf2	0.0443321	0.512607	1	1	0	1.00172	1.00172
Med31	ENSMUSG00000020801	Med31	0.0443651	0.512607	1.34135	1.34135	0.423689	30.8958	23.0333
Gsk3b	ENSMUSG00000022812	Gsk3b	0.0443802	0.512607	0.869571	-1.14999	-0.201625	72.7173	83.6243
Zfp346	ENSMUSG00000021481	Zfp346	0.0443894	0.512607	1	1	0	1.02245	1.02245
Atrip	ENSMUSG00000025646	Atrip	0.0444153	0.512607	1	1	0	1.01421	1.01421
Zfp658	ENSMUSG00000056592	Zfp658	0.0444264	0.512607	1	1	0	1.00204	1.00204
Ppme1	ENSMUSG00000030718	Ppme1	0.0444409	0.512607	1.02961	1.02961	0.0420951	86.4931	84.0059
Hsf2	ENSMUSG00000019878	Hsf2	0.0444638	0.512607	1	1	0	1.00131	1.00131
Idh2	ENSMUSG00000030541	Idh2	0.0444844	0.512607	1	1	0	1.05429	1.05429
Bmt2	ENSMUSG00000042742	Bmt2	0.044515	0.512645	1	1	0	1.07387	1.07387
Ddah1	ENSMUSG00000028194	Ddah1	0.0445967	0.513271	0.0542392	-18.4369	-4.20452	1.1036	20.3469
Cdh8	ENSMUSG00000036510	Cdh8	0.0446613	0.5137	1	1	0	1.01951	1.01951
Rab4b	ENSMUSG00000053291	Rab4b	0.0447147	0.514001	0.882411	-1.13326	-0.180477	85.6126	97.0212
Nelfa	ENSMUSG00000029111	Nelfa	0.0447828	0.514469	1	1	0	1.00095	1.00095
Impa1	ENSMUSG00000027531	Impa1	0.0448472	0.514602	1.07875	1.07875	0.109363	71.0167	65.8323
Rps6kl1	ENSMUSG00000019235	Rps6kl1	0.0448761	0.514602	1.17554	1.17554	0.233319	31.8091	27.0593
Ndufa10	ENSMUSG00000026260	Ndufa10	0.0448765	0.514602	0.946049	-1.05703	-0.0800139	202.348	213.888
Gabra4	ENSMUSG00000029211	Gabra4	0.0449116	0.514691	1.06178	1.06178	0.0864844	69.5932	65.5439
Elovl1	ENSMUSG00000006390	Elovl1	0.0449797	0.515098	1	1	0	1.02187	1.02187
Ik	ENSMUSG00000024474	Ik	0.0450019	0.515098	0.910698	-1.09806	-0.134955	78.2202	85.8904
Snx1	ENSMUSG00000032382	Snx1	0.0450353	0.515125	1.16754	1.16754	0.223466	52.1791	44.6916
Rerg	ENSMUSG00000030222	Rerg	0.0450591	0.515125	1	1	0	1.00214	1.00214
A230057D06Rik	ENSMUSG00000109394	A230057D06Rik	0.0451113	0.515409	1	1	0	1.01598	1.01598
Idi1	ENSMUSG00000058258	Idi1	0.0451611	0.515423	1	1	0	1.092	1.092
Atp6v1b2	ENSMUSG00000006273	Atp6v1b2	0.0451673	0.515423	1.01629	1.01629	0.0233088	466.884	459.402
Zfp788	ENSMUSG00000074165	Zfp788	0.0452543	0.515799	1	1	0	1.01037	1.01037
Utp15	ENSMUSG00000041747	Utp15	0.0452552	0.515799	1	1	0	1.009	1.009
Trmt2a	ENSMUSG00000022721	Trmt2a	0.0453407	0.516461	1	1	0	1.00597	1.00597
Cfap36	ENSMUSG00000020462	Cfap36	0.0456531	0.519385	1.06683	1.06683	0.093328	95.8508	89.8466
Golga7b	ENSMUSG00000042532	Golga7b	0.0456543	0.519385	0.891622	-1.12155	-0.165495	41.0386	46.0269
Tnfrsf21	ENSMUSG00000023915	Tnfrsf21	0.045694	0.519385	1.12914	1.12914	0.175218	69.0271	61.1327
Traf3	ENSMUSG00000021277	Traf3	0.0457079	0.519385	1	1	0	1.07286	1.07286
Nsd2	ENSMUSG00000057406	Nsd2	0.0458466	0.52046	0.842781	-1.18655	-0.246771	36.2985	43.0699
Mgat4a	ENSMUSG00000026110	Mgat4a	0.0458578	0.52046	1	1	0	1.02282	1.02282
Bola2	ENSMUSG00000047721	Bola2	0.045904	0.520669	1.04365	1.04365	0.0616396	171.089	163.933
Akip1	ENSMUSG00000031023	Akip1	0.0459604	0.520996	1	1	0	1.04026	1.04026
Sept11	ENSMUSG00000058013	.	0.0459976	0.521103	0.826716	-1.2096	-0.274536	35.6967	43.1789
B4galt7	ENSMUSG00000021504	B4galt7	0.0460505	0.521172	1	1	0	1.07026	1.07026
Cyp46a1	ENSMUSG00000021259	Cyp46a1	0.0461068	0.521172	0.958506	-1.04329	-0.06114	115.374	120.369
Fbxo21	ENSMUSG00000032898	Fbxo21	0.0461118	0.521172	1.15195	1.15195	0.204082	67.8325	58.8848
Icam5	ENSMUSG00000032174	Icam5	0.0461146	0.521172	0.909516	-1.09949	-0.136828	239.756	263.608
Lrrc1	ENSMUSG00000032352	Lrrc1	0.0461515	0.521277	1	1	0	1.02382	1.02382
Sowaha	ENSMUSG00000044352	Sowaha	0.0462378	0.521666	1.13814	1.13814	0.186678	113.348	99.5908
Map6d1	ENSMUSG00000041205	Map6d1	0.0462415	0.521666	1.27966	1.27966	0.355755	28.8657	22.5574
Cetn3	ENSMUSG00000021537	Cetn3	0.0462924	0.521741	0.922922	-1.08352	-0.11572	87.1954	94.4776
Ube2j1	ENSMUSG00000028277	Ube2j1	0.0463036	0.521741	1.09162	1.09162	0.126472	58.8369	53.8987
Azin1	ENSMUSG00000037458	Azin1	0.0463457	0.5218	1.11504	1.11504	0.157094	96.6116	86.6442
Polr2k	ENSMUSG00000045996	Polr2k	0.0463643	0.5218	1.02221	1.02221	0.0316939	148.597	145.368
Sptan1	ENSMUSG00000057738	Sptan1	0.0464078	0.521977	0.930822	-1.07432	-0.103422	359.919	386.668
Kdm5b	ENSMUSG00000042207	Kdm5b	0.0464938	0.522449	18.9485	18.9485	4.24401	19.6483	1.03693
Tspan5	ENSMUSG00000028152	Tspan5	0.0465302	0.522449	1.04957	1.04957	0.0697958	156.625	149.228
Pcnx	ENSMUSG00000021140	Pcnx	0.0465721	0.522449	1	1	0	1.03424	1.03424
4933404O12Rik	ENSMUSG00000097908	4933404O12Rik	0.046611	0.522449	1	1	0	1.00222	1.00222
Hmgn2	ENSMUSG00000003038	Hmgn2	0.0466189	0.522449	0.869363	-1.15027	-0.20197	50.5274	58.1201
Mafk	ENSMUSG00000018143	Mafk	0.0466193	0.522449	1	1	0	1.02864	1.02864
Jph3	ENSMUSG00000025318	Jph3	0.0466602	0.522449	0.965282	-1.03597	-0.0509779	128.267	132.881
Dot1l	ENSMUSG00000061589	Dot1l	0.0467107	0.522449	0.702611	-1.42326	-0.509201	17.5104	24.9219
Rps24	ENSMUSG00000025290	Rps24	0.0467141	0.522449	1.03416	1.03416	0.0484638	1789.67	1730.55
Arl4d	ENSMUSG00000034936	Arl4d	0.0467276	0.522449	1	1	0	1.00045	1.00045
Rad21	ENSMUSG00000022314	Rad21	0.0468726	0.523645	1.12965	1.12965	0.175872	69.1293	61.1955
Faah	ENSMUSG00000034171	Faah	0.0468902	0.523645	0.945793	-1.05731	-0.0804041	114.658	121.229
Cited2	ENSMUSG00000039910	Cited2	0.0469181	0.523645	1.32707	1.32707	0.40824	24.8879	18.7541
Shkbp1	ENSMUSG00000089832	Shkbp1	0.0469622	0.523826	1	1	0	1.01582	1.01582
Sec11a	ENSMUSG00000025724	Sec11a	0.0470217	0.524179	1.12132	1.12132	0.165203	46.6989	41.6462
Tcf7l2	ENSMUSG00000024985	Tcf7l2	0.0470944	0.524316	1	1	0	1.0636	1.0636
Nkiras2	ENSMUSG00000017837	Nkiras2	0.0471425	0.524316	1	1	0	1.02199	1.02199
Rps17	ENSMUSG00000061787	Rps17	0.047154	0.524316	1.04874	1.04874	0.0686565	668.668	637.592
Cdk5	ENSMUSG00000028969	Cdk5	0.0471947	0.524316	0.931947	-1.07302	-0.10168	111.92	120.092
Canx	ENSMUSG00000020368	Canx	0.0472063	0.524316	1.05314	1.05314	0.0746927	243.784	231.484
Stmn4	ENSMUSG00000022044	Stmn4	0.047224	0.524316	1.07433	1.07433	0.103437	278.933	259.635
Tceal6	ENSMUSG00000031409	Tceal6	0.0472429	0.524316	0.92531	-1.08072	-0.111992	85.895	92.8284
Tsc22d4	ENSMUSG00000029723	Tsc22d4	0.047257	0.524316	0.914671	-1.09329	-0.128675	87.4965	95.659
Mllt6	ENSMUSG00000038437	Mllt6	0.0473831	0.525303	0.844925	-1.18354	-0.243104	21.6641	25.6402
Ccn3	ENSMUSG00000037362	Ccn3	0.0474018	0.525303	1	1	0	1.26236	1.26236
Cacna1a	ENSMUSG00000034656	Cacna1a	0.0475639	0.526788	1.15495	1.15495	0.207828	82.5202	71.4493
Eepd1	ENSMUSG00000036611	Eepd1	0.047695	0.527929	1	1	0	1.01321	1.01321
Zfand6	ENSMUSG00000030629	Zfand6	0.0477819	0.528044	0.894472	-1.11798	-0.160891	63.4657	70.9533
Ppp1cc	ENSMUSG00000004455	Ppp1cc	0.047791	0.528044	1.08914	1.08914	0.123187	200.228	183.841
Usp28	ENSMUSG00000032267	Usp28	0.0478097	0.528044	1	1	0	1.00876	1.00876
Mansc1	ENSMUSG00000032718	Mansc1	0.0478177	0.528044	1	1	0	1.00079	1.00079
Zfp746	ENSMUSG00000057691	Zfp746	0.0479416	0.528102	1	1	0	1.01392	1.01392
Xrcc4	ENSMUSG00000021615	Xrcc4	0.0479651	0.528102	1	1	0	1.01684	1.01684
0610009L18Rik	ENSMUSG00000043644	0610009L18Rik	0.0479662	0.528102	1	1	0	1.13871	1.13871
Lrrcc1	ENSMUSG00000027550	Lrrcc1	0.0479852	0.528102	1	1	0	1.01519	1.01519
Pprc1	ENSMUSG00000055491	Pprc1	0.04799	0.528102	1	1	0	1.015	1.015
Nedd4l	ENSMUSG00000024589	Nedd4l	0.0480125	0.528102	1.06091	1.06091	0.0852958	97.912	92.291
Wdr75	ENSMUSG00000025995	Wdr75	0.0480195	0.528102	1	1	0	1.00404	1.00404
Rpl24	ENSMUSG00000098274	Rpl24	0.0480622	0.528232	1.02519	1.02519	0.0358938	966.202	942.459
Chst10	ENSMUSG00000026080	Chst10	0.0480875	0.528232	0.878669	-1.13809	-0.186608	28.405	32.3273
Cenpv	ENSMUSG00000018509	Cenpv	0.0481345	0.52844	1.20664	1.20664	0.270993	54.1894	44.9095
Nmral1	ENSMUSG00000063445	Nmral1	0.0481795	0.528625	1	1	0	1.0756	1.0756
Tpp2	ENSMUSG00000041763	Tpp2	0.0482279	0.528847	1.27025	1.27025	0.345108	34.0163	26.7793
Rgs4	ENSMUSG00000038530	Rgs4	0.0482789	0.529058	0.895529	-1.11666	-0.159189	69.983	78.1472
Gm45716	ENSMUSG00000110344	Gm45716	0.0483033	0.529058	1	1	0	1.13812	1.13812
Actr5	ENSMUSG00000037761	Actr5	0.0484814	0.530343	1	1	0	1.00123	1.00123
Smim19	ENSMUSG00000031534	Smim19	0.0485452	0.530343	0.872573	-1.14604	-0.196652	38.0209	43.5733
C2cd3	ENSMUSG00000047248	C2cd3	0.0485716	0.530343	1	1	0	1.0286	1.0286
Crlf1	ENSMUSG00000007888	Crlf1	0.0485874	0.530343	30.0487	30.0487	4.90923	31.3479	1.04323
Aqp4	ENSMUSG00000024411	Aqp4	0.0485994	0.530343	0.0501513	-19.9397	-4.31757	1.05789	21.0939
Oxt	ENSMUSG00000027301	Oxt	0.048612	0.530343	1	1	0	1.07797	1.07797
Lrrc3b	ENSMUSG00000045201	Lrrc3b	0.0486557	0.530343	1	1	0	1.08493	1.08493
Gatd3a	ENSMUSG00000053329	Gatd3a	0.0487181	0.530343	0.927054	-1.07869	-0.109274	73.2699	79.0352
Prdx1	ENSMUSG00000028691	Prdx1	0.048721	0.530343	0.939185	-1.06475	-0.0905181	234.939	250.152
Bicral	ENSMUSG00000036568	Bicral	0.0487789	0.530343	0.047562	-21.0252	-4.39405	1.00652	21.1622
Pds5b	ENSMUSG00000034021	Pds5b	0.0488063	0.530343	1.08588	1.08588	0.118864	84.4004	77.7254
Usp33	ENSMUSG00000025437	Usp33	0.0488301	0.530343	1.09511	1.09511	0.13108	99.992	91.3074
Faap100	ENSMUSG00000025384	Faap100	0.0488365	0.530343	1	1	0	1.0211	1.0211
Plcl1	ENSMUSG00000038349	Plcl1	0.0488902	0.530343	1	1	0	1.03773	1.03773
Ndufb11	ENSMUSG00000031059	Ndufb11	0.0489484	0.530343	1.05967	1.05967	0.0836197	421.568	397.829
Dlg2	ENSMUSG00000052572	Dlg2	0.0489666	0.530343	0.907876	-1.10147	-0.139433	66.5785	73.3344
mt-Cytb	ENSMUSG00000064370	mt-Cytb	0.0489668	0.530343	0.893531	-1.11916	-0.162411	10763.3	12045.9
Tek	ENSMUSG00000006386	Tek	0.0489738	0.530343	1	1	0	1.00738	1.00738
Mmp24	ENSMUSG00000027612	Mmp24	0.0489812	0.530343	1	1	0	1.03886	1.03886
Ndufv2	ENSMUSG00000024099	Ndufv2	0.0489847	0.530343	1.03466	1.03466	0.0491588	364.45	352.24
Slc30a9	ENSMUSG00000029221	Slc30a9	0.0490152	0.530368	1.0541	1.0541	0.0760065	104.861	99.4797
Rnf24	ENSMUSG00000048911	Rnf24	0.0491051	0.5305	1	1	0	1.00399	1.00399
Tnpo2	ENSMUSG00000031691	Tnpo2	0.049125	0.5305	1.14685	1.14685	0.197672	35.6885	31.1188
Hnrnpk	ENSMUSG00000021546	Hnrnpk	0.0491676	0.5305	1.05397	1.05397	0.0758285	355.636	337.426
Gtf2e2	ENSMUSG00000031585	Gtf2e2	0.0491838	0.5305	1	1	0	1.05156	1.05156
Ccdc130	ENSMUSG00000004994	Ccdc130	0.0492201	0.5305	1	1	0	1.01014	1.01014
Fahd1	ENSMUSG00000045316	Fahd1	0.0492226	0.5305	0.0527898	-18.9431	-4.2436	1.07949	20.4489
Kctd20	ENSMUSG00000005936	Kctd20	0.0492248	0.5305	1.30864	1.30864	0.388073	26.9398	20.5861
Jag1	ENSMUSG00000027276	Jag1	0.0492765	0.530753	1	1	0	1.00045	1.00045
Bmi1	ENSMUSG00000026739	Bmi1	0.0493056	0.530762	1.24103	1.24103	0.311542	38.7553	31.2282
Evi2a	ENSMUSG00000078771	Evi2a	0.0493477	0.530911	1	1	0	1.12105	1.12105
Aprt	ENSMUSG00000006589	Aprt	0.0494315	0.531304	1.17403	1.17403	0.231467	85.7154	73.0097
Polr3gl	ENSMUSG00000028104	Polr3gl	0.0494407	0.531304	1	1	0	1.0192	1.0192
March2	ENSMUSG00000079557	.	0.0495406	0.532003	0.912357	-1.09606	-0.13233	58.4208	64.0328
Mkln1	ENSMUSG00000025609	Mkln1	0.0495623	0.532003	1.23956	1.23956	0.309824	36.4147	29.3772
Jagn1	ENSMUSG00000051256	Jagn1	0.049605	0.532157	1.19358	1.19358	0.255301	47.0541	39.4225
Ngrn	ENSMUSG00000047084	Ngrn	0.0497159	0.53297	0.806483	-1.23995	-0.310284	39.5081	48.9882
Btbd10	ENSMUSG00000038187	Btbd10	0.0497374	0.53297	1.13884	1.13884	0.187571	48.2899	42.4025
Sdhaf4	ENSMUSG00000026154	Sdhaf4	0.0498663	0.534047	1.12381	1.12381	0.168395	78.2265	69.6085
9930014A18Rik	ENSMUSG00000097493	9930014A18Rik	0.0499058	0.534166	1	1	0	1.0003	1.0003
Srpk2	ENSMUSG00000062604	Srpk2	0.0499795	0.53465	1.10989	1.10989	0.150422	118.744	106.986
A230051N06Rik	ENSMUSG00000117172	A230051N06Rik	0.0500496	0.534869	1	1	0	1.02539	1.02539
Tmem108	ENSMUSG00000042757	Tmem108	0.0500637	0.534869	1	1	0	1.0533	1.0533
Ubn1	ENSMUSG00000039473	Ubn1	0.0500853	0.534869	1	1	0	1.06167	1.06167
Bri3bp	ENSMUSG00000037905	Bri3bp	0.0501188	0.534888	0.901894	-1.10878	-0.148969	81.8541	90.7579
Cdc42	ENSMUSG00000006699	Cdc42	0.0501453	0.534888	1.0415	1.0415	0.058669	350.906	336.922
Lrrc42	ENSMUSG00000028617	Lrrc42	0.0501724	0.534888	1	1	0	1.02695	1.02695
Entpd7	ENSMUSG00000025192	Entpd7	0.0502973	0.535916	1	1	0	1.01456	1.01456
Anxa6	ENSMUSG00000018340	Anxa6	0.0503842	0.53593	1.0855	1.0855	0.118355	70.979	65.3885
Ddb2	ENSMUSG00000002109	Ddb2	0.0504005	0.53593	1	1	0	1.02983	1.02983
Fnip1	ENSMUSG00000035992	Fnip1	0.0504154	0.53593	1.24132	1.24132	0.311872	28.3659	22.8515
1700087I21Rik	ENSMUSG00000115099	1700087I21Rik	0.0504666	0.53593	1	1	0	1.00555	1.00555
Tpd52l2	ENSMUSG00000000827	Tpd52l2	0.0504803	0.53593	1.08732	1.08732	0.120782	58.6485	53.9384
Ighm	ENSMUSG00000076617	Ighm	0.050497	0.53593	1	1	0	1.06431	1.06431
Polr2d	ENSMUSG00000024258	Polr2d	0.0505044	0.53593	1	1	0	1.07444	1.07444
Mfsd2a	ENSMUSG00000028655	Mfsd2a	0.0505476	0.53593	1	1	0	1.07601	1.07601
Anp32e	ENSMUSG00000015749	Anp32e	0.0505551	0.53593	1.05572	1.05572	0.0782244	68.2631	64.6604
Blzf1	ENSMUSG00000026577	Blzf1	0.0506699	0.536844	1	1	0	1.00285	1.00285
Mfge8	ENSMUSG00000030605	Mfge8	0.0507266	0.537143	0.892807	-1.12006	-0.16358	56.2989	63.0583
Dusp14	ENSMUSG00000018648	Dusp14	0.0508109	0.537732	1.23006	1.23006	0.298727	47.3354	38.4822
Garem1	ENSMUSG00000042680	Garem1	0.0508971	0.538341	1	1	0	1.00616	1.00616
Caml	ENSMUSG00000021501	Caml	0.050982	0.538457	1.23147	1.23147	0.300376	40.2811	32.7099
Ntng1	ENSMUSG00000059857	Ntng1	0.0509921	0.538457	1	1	0	1.17911	1.17911
Hspb1	ENSMUSG00000004951	Hspb1	0.0509939	0.538457	1	1	0	1.01409	1.01409
Gphn	ENSMUSG00000047454	Gphn	0.0510506	0.538753	1.40121	1.40121	0.486672	44.1738	31.5255
Cc2d1b	ENSMUSG00000028582	Cc2d1b	0.0511203	0.539037	1	1	0	1.00795	1.00795
Slc9a8	ENSMUSG00000039463	Slc9a8	0.0511618	0.539037	1	1	0	1.04365	1.04365
Rrp8	ENSMUSG00000030888	Rrp8	0.0511635	0.539037	1	1	0	1.00915	1.00915
Stat5b	ENSMUSG00000020919	Stat5b	0.0512755	0.539914	1	1	0	1.07175	1.07175
Slc30a5	ENSMUSG00000021629	Slc30a5	0.0514461	0.541217	1	1	0	1.04754	1.04754
Tmem240	ENSMUSG00000084845	Tmem240	0.0514725	0.541217	0.591643	-1.69021	-0.757202	14.8878	25.1634
Gm43597	ENSMUSG00000107096	Gm43597	0.0515338	0.541217	1	1	0	1.0457	1.0457
Fam20c	ENSMUSG00000025854	Fam20c	0.0515417	0.541217	1	1	0	1.06063	1.06063
Bap1	ENSMUSG00000021901	Bap1	0.0515599	0.541217	1.06815	1.06815	0.0951148	79.1568	74.1064
Etfbkmt	ENSMUSG00000039958	Etfbkmt	0.0515905	0.541217	1	1	0	1.02175	1.02175
Cln6	ENSMUSG00000032245	Cln6	0.0516007	0.541217	1	1	0	1.00378	1.00378
Pigc	ENSMUSG00000026698	Pigc	0.0516469	0.541308	1	1	0	1.04174	1.04174
Jak2	ENSMUSG00000024789	Jak2	0.0516669	0.541308	1	1	0	1.0126	1.0126
Appl2	ENSMUSG00000020263	Appl2	0.0517465	0.54184	0.0510722	-19.5801	-4.29132	1.0807	21.1602
Otud5	ENSMUSG00000031154	Otud5	0.0517996	0.541849	0.830841	-1.2036	-0.267356	29.6215	35.6524
Myl6	ENSMUSG00000090841	Myl6	0.051805	0.541849	1.02852	1.02852	0.0405742	652.304	634.214
Cplx1	ENSMUSG00000033615	Cplx1	0.0518526	0.542045	0.899556	-1.11166	-0.152715	267.549	297.424
Lage3	ENSMUSG00000015289	Lage3	0.0519411	0.542669	0.794867	-1.25807	-0.331215	26.7316	33.6303
Phf20	ENSMUSG00000038116	Phf20	0.0520807	0.543825	0.852549	-1.17295	-0.230146	47.1611	55.3178
Mpdz	ENSMUSG00000028402	Mpdz	0.0521948	0.544649	1.37215	1.37215	0.456437	34.9833	25.4953
Selenoo	ENSMUSG00000035757	Selenoo	0.0522392	0.544649	1	1	0	1.00308	1.00308
Glyr1	ENSMUSG00000022536	Glyr1	0.0522465	0.544649	1.08812	1.08812	0.121833	113.324	104.147
Hunk	ENSMUSG00000053414	Hunk	0.0523022	0.544929	1	1	0	1.00498	1.00498
Lmbr1	ENSMUSG00000010721	Lmbr1	0.0524207	0.545853	1	1	0	1.01679	1.01679
Acyp2	ENSMUSG00000060923	Acyp2	0.0524709	0.545853	1.16142	1.16142	0.215889	47.2441	40.6779
Fam207a	ENSMUSG00000032977	Fam207a	0.052478	0.545853	17.4194	17.4194	4.12263	17.704	1.01634
Msantd4	ENSMUSG00000041124	Msantd4	0.0526614	0.547457	1.33056	1.33056	0.412033	35.3658	26.5796
Lrp3	ENSMUSG00000001802	Lrp3	0.0527998	0.548219	0.82902	-1.20624	-0.270521	40.3733	48.7
Tmem238	ENSMUSG00000030431	Tmem238	0.0528027	0.548219	1	1	0	1.05943	1.05943
Rbmx	ENSMUSG00000031134	Rbmx	0.0528633	0.548219	0.744544	-1.3431	-0.42557	17.9712	24.1372
Slc30a7	ENSMUSG00000054414	Slc30a7	0.052879	0.548219	1	1	0	1.01237	1.01237
Sntb2	ENSMUSG00000041308	Sntb2	0.0528804	0.548219	1	1	0	1.02233	1.02233
Stk4	ENSMUSG00000018209	Stk4	0.0529791	0.54864	1	1	0	1.02473	1.02473
Usp39	ENSMUSG00000056305	Usp39	0.0529893	0.54864	18.5004	18.5004	4.20949	19.5572	1.05712
Ncam1	ENSMUSG00000039542	Ncam1	0.0530086	0.54864	0.93981	-1.06405	-0.0895594	105.408	112.158
Scoc	ENSMUSG00000063253	Scoc	0.0530411	0.548675	1.05896	1.05896	0.082648	190.831	180.206
Rnf13	ENSMUSG00000036503	Rnf13	0.0530975	0.548956	0.93704	-1.06719	-0.0938177	66.8025	71.291
Hadh	ENSMUSG00000027984	Hadh	0.0531668	0.549371	1	1	0	1.03325	1.03325
Bysl	ENSMUSG00000023988	Bysl	0.0532099	0.549514	16.1762	16.1762	4.0158	16.3453	1.01045
Actr1b	ENSMUSG00000037351	Actr1b	0.0532836	0.549974	0.914117	-1.09395	-0.129549	162.691	177.976
Itsn1	ENSMUSG00000022957	Itsn1	0.0535342	0.552256	1.1668	1.1668	0.222553	60.4608	51.8178
Echs1	ENSMUSG00000025465	Echs1	0.0536283	0.552841	0.873136	-1.1453	-0.195722	57.7775	66.1724
Rora	ENSMUSG00000032238	Rora	0.0536496	0.552841	1	1	0	1.03755	1.03755
Ggact	ENSMUSG00000041625	Ggact	0.0536883	0.552868	1	1	0	1.01181	1.01181
Dmxl2	ENSMUSG00000041268	Dmxl2	0.0537111	0.552868	1.077	1.077	0.107014	105.102	97.5879
Cacnb3	ENSMUSG00000003352	Cacnb3	0.0537793	0.552896	1.0483	1.0483	0.0680478	126.386	120.563
Rbm5	ENSMUSG00000032580	Rbm5	0.0538084	0.552896	1.10735	1.10735	0.147112	87.5054	79.0223
Paxip1	ENSMUSG00000002221	Paxip1	0.0538274	0.552896	1	1	0	1.01036	1.01036
Nanos3	ENSMUSG00000056155	Nanos3	0.0538314	0.552896	1	1	0	1.03409	1.03409
Sox2	ENSMUSG00000074637	Sox2	0.053882	0.552962	1	1	0	1.02707	1.02707
Utp11	ENSMUSG00000028907	Utp11	0.0539042	0.552962	1	1	0	1.06622	1.06622
Prkcsh	ENSMUSG00000003402	Prkcsh	0.053926	0.552962	1.10709	1.10709	0.146773	64.2866	58.0681
Snf8	ENSMUSG00000006058	Snf8	0.054123	0.554477	1.08037	1.08037	0.111522	116.233	107.586
Tafa2	ENSMUSG00000044071	Tafa2	0.0541962	0.554477	1.48524	1.48524	0.570692	36.8366	24.8018
Akt2	ENSMUSG00000004056	Akt2	0.0542131	0.554477	0.866198	-1.15447	-0.207231	38.9716	44.9915
Olfm2	ENSMUSG00000032172	Olfm2	0.0542241	0.554477	1	1	0	1.01596	1.01596
Cmc4	ENSMUSG00000090110	Cmc4	0.0542503	0.554477	1	1	0	1.12512	1.12512
Ilrun	ENSMUSG00000056692	Ilrun	0.0542506	0.554477	0.938195	-1.06588	-0.0920406	79.6498	84.8968
Bcan	ENSMUSG00000004892	Bcan	0.054345	0.554705	0.88104	-1.13502	-0.18272	106.624	121.021
Bsdc1	ENSMUSG00000040859	Bsdc1	0.0543598	0.554705	1.18446	1.18446	0.244226	22.622	19.099
Clk2	ENSMUSG00000068917	Clk2	0.0543864	0.554705	1	1	0	1.01817	1.01817
Kcnab2	ENSMUSG00000028931	Kcnab2	0.054406	0.554705	0.972051	-1.02875	-0.0408968	274.479	282.371
Acbd4	ENSMUSG00000056938	Acbd4	0.0544446	0.554705	1	1	0	1.0548	1.0548
Rpl21	ENSMUSG00000041453	Rpl21	0.05445	0.554705	1.0399	1.0399	0.0564494	1828.68	1758.51
Nyap1	ENSMUSG00000045348	Nyap1	0.0545186	0.555104	1	1	0	1.06566	1.06566
Nim1k	ENSMUSG00000095930	Nim1k	0.0545543	0.555166	1	1	0	1.05917	1.05917
Wdr60	ENSMUSG00000042050	Wdr60	0.0546269	0.555286	1	1	0	1.01985	1.01985
Pdcd10	ENSMUSG00000027835	Pdcd10	0.054642	0.555286	1.10987	1.10987	0.150388	68.2933	61.5328
Shld1	ENSMUSG00000044991	Shld1	0.0546643	0.555286	1	1	0	1.07321	1.07321
Erp29	ENSMUSG00000029616	Erp29	0.0546841	0.555286	1.11658	1.11658	0.15909	106.557	95.4309
Uggt1	ENSMUSG00000037470	Uggt1	0.0547619	0.555775	1	1	0	1.05169	1.05169
Cog8	ENSMUSG00000031916	Cog8	0.0548133	0.555859	1.23535	1.23535	0.304925	40.0583	32.4266
Ist1	ENSMUSG00000031729	Ist1	0.0548292	0.555859	1.2478	1.2478	0.319391	45.2968	36.3012
Phf20l1	ENSMUSG00000072501	Phf20l1	0.0548717	0.55599	1.10958	1.10958	0.15002	58.3185	52.5589
Tsen15	ENSMUSG00000014980	Tsen15	0.0549247	0.556182	1.31928	1.31928	0.399748	37.4721	28.4035
Ctr9	ENSMUSG00000005609	Ctr9	0.0549815	0.556182	1.18261	1.18261	0.241973	28.2888	23.9207
Ivd	ENSMUSG00000027332	Ivd	0.0550074	0.556182	0.872728	-1.14583	-0.196397	44.8115	51.3465
Rgs19	ENSMUSG00000002458	Rgs19	0.0550089	0.556182	1.35014	1.35014	0.433108	31.3295	23.2046
Dcaf8	ENSMUSG00000026554	Dcaf8	0.0550525	0.556323	0.889481	-1.12425	-0.168964	62.3422	70.0883
Decr1	ENSMUSG00000028223	Decr1	0.0555199	0.559545	1	1	0	1.02184	1.02184
Gnb2	ENSMUSG00000029713	Gnb2	0.0555347	0.559545	0.974238	-1.02644	-0.0376536	363.364	372.972
Slc12a2	ENSMUSG00000024597	Slc12a2	0.0555528	0.559545	1	1	0	1.12948	1.12948
5430416N02Rik	ENSMUSG00000097772	5430416N02Rik	0.0555656	0.559545	1	1	0	1.11329	1.11329
Ddx51	ENSMUSG00000029504	Ddx51	0.0555666	0.559545	1	1	0	1.00455	1.00455
Kndc1	ENSMUSG00000066129	Kndc1	0.0556092	0.559545	0.897332	-1.11441	-0.156286	32.9602	36.7313
Kifap3	ENSMUSG00000026585	Kifap3	0.0556145	0.559545	1.06089	1.06089	0.0852757	238.017	224.356
Prex2	ENSMUSG00000048960	Prex2	0.0556549	0.559545	1	1	0	1.04106	1.04106
Dnaja2	ENSMUSG00000031701	Dnaja2	0.0557247	0.559545	1.07306	1.07306	0.10173	254.678	237.338
Taf1d	ENSMUSG00000031939	Taf1d	0.0557719	0.559545	1	1	0	1.03667	1.03667
Tspyl2	ENSMUSG00000041096	Tspyl2	0.055788	0.559545	1.32212	1.32212	0.402853	41.1055	31.0906
Commd7	ENSMUSG00000056941	Commd7	0.0557964	0.559545	1.39715	1.39715	0.482487	34.6081	24.7705
Scg3	ENSMUSG00000032181	Scg3	0.0557983	0.559545	0.880091	-1.13625	-0.184275	103.752	117.888
Ptgr2	ENSMUSG00000072946	Ptgr2	0.0558262	0.559545	1	1	0	1.05385	1.05385
Polr2g	ENSMUSG00000071662	Polr2g	0.0558639	0.559545	1.05574	1.05574	0.0782536	137.246	130
Fbxo25	ENSMUSG00000038365	Fbxo25	0.0558669	0.559545	1.10349	1.10349	0.142067	69.3946	62.8868
Dcun1d5	ENSMUSG00000032002	Dcun1d5	0.0558771	0.559545	1.08278	1.08278	0.114739	74.8454	69.1234
Ptprm	ENSMUSG00000033278	Ptprm	0.0559254	0.55973	1	1	0	1.07491	1.07491
Npy5r	ENSMUSG00000044014	Npy5r	0.0559561	0.55974	1	1	0	1.02386	1.02386
Polr3a	ENSMUSG00000025280	Polr3a	0.0560574	0.560455	1	1	0	1.02295	1.02295
Bex3	ENSMUSG00000046432	Bex3	0.0561527	0.560971	1.02162	1.02162	0.0308518	281.228	275.278
Efna1	ENSMUSG00000027954	Efna1	0.0561687	0.560971	1	1	0	1.03059	1.03059
Ube4b	ENSMUSG00000028960	Ube4b	0.0562884	0.561789	1.13907	1.13907	0.187851	51.525	45.2345
Ttyh2	ENSMUSG00000034714	Ttyh2	0.0563103	0.561789	1	1	0	1.05135	1.05135
Vapa	ENSMUSG00000024091	Vapa	0.05637	0.561897	0.942013	-1.06156	-0.0861812	146.328	155.336
Ptpro	ENSMUSG00000030223	Ptpro	0.0563987	0.561897	22.6111	22.6111	4.49896	23.387	1.03431
Cyp4f13	ENSMUSG00000024055	Cyp4f13	0.0564108	0.561897	1	1	0	1.00677	1.00677
Snapc5	ENSMUSG00000032398	Snapc5	0.0564877	0.562365	0.894972	-1.11735	-0.160086	38.051	42.5164
Mical1	ENSMUSG00000019823	Mical1	0.0565231	0.56242	1	1	0	1.00981	1.00981
Atp1b3	ENSMUSG00000032412	Atp1b3	0.0566252	0.562618	0.924195	-1.08202	-0.113731	57.6227	62.3491
Pitpnc1	ENSMUSG00000040430	Pitpnc1	0.0566629	0.562618	1.24633	1.24633	0.317681	31.1413	24.9865
Gls	ENSMUSG00000026103	Gls	0.0566712	0.562618	1.06472	1.06472	0.0904679	215.47	202.373
Gpcpd1	ENSMUSG00000027346	Gpcpd1	0.0566779	0.562618	0.827209	-1.20888	-0.273677	31.9523	38.6267
Med21	ENSMUSG00000030291	Med21	0.0566926	0.562618	1.08274	1.08274	0.114686	65.3756	60.3798
Elf2	ENSMUSG00000037174	Elf2	0.0567381	0.562772	1	1	0	1.05443	1.05443
Gpr176	ENSMUSG00000040133	Gpr176	0.0567897	0.562988	1	1	0	1.00336	1.00336
Slc35c2	ENSMUSG00000017664	Slc35c2	0.0568886	0.563535	1.1857	1.1857	0.245738	56.2222	47.4169
Scpep1	ENSMUSG00000000278	Scpep1	0.0569142	0.563535	1	1	0	1.06619	1.06619
Ermn	ENSMUSG00000026830	Ermn	0.0569348	0.563535	1	1	0	1.12001	1.12001
Gdap2	ENSMUSG00000027865	Gdap2	0.0569813	0.563663	1.35599	1.35599	0.439349	22.8589	16.8577
Lamtor5	ENSMUSG00000087260	Lamtor5	0.0570077	0.563663	1.08317	1.08317	0.115264	153.43	141.648
Agpat3	ENSMUSG00000001211	Agpat3	0.0570811	0.564092	0.911399	-1.09721	-0.133845	90.039	98.7921
Fau	ENSMUSG00000038274	Fau	0.0572586	0.565472	1.0293	1.0293	0.0416648	1539.75	1495.92
Atg16l1	ENSMUSG00000026289	Atg16l1	0.0572808	0.565472	1.30044	1.30044	0.378999	38.3528	29.4922
Tspan9	ENSMUSG00000030352	Tspan9	0.0573133	0.565495	1	1	0	1.01089	1.01089
Lmbr1l	ENSMUSG00000022999	Lmbr1l	0.0573819	0.565875	1	1	0	1.00379	1.00379
Gmps	ENSMUSG00000027823	Gmps	0.0575468	0.566947	1.23946	1.23946	0.309706	27.3012	22.0268
Nsun3	ENSMUSG00000050312	Nsun3	0.0575635	0.566947	1	1	0	1.07159	1.07159
Epn1	ENSMUSG00000035203	Epn1	0.057581	0.566947	0.957986	-1.04386	-0.0619236	322.643	336.793
Cul7	ENSMUSG00000038545	Cul7	0.057641	0.56724	1	1	0	1.02756	1.02756
Pde2a	ENSMUSG00000110195	Pde2a	0.0576789	0.567316	0.908642	-1.10054	-0.138216	174.432	191.969
Zfp335os	ENSMUSG00000085436	Zfp335os	0.0577125	0.56735	1	1	0	1.03574	1.03574
Smc2	ENSMUSG00000028312	Smc2	0.0578171	0.568082	1	1	0	1.01819	1.01819
Nebl	ENSMUSG00000053702	Nebl	0.0578811	0.568414	1.2864	1.2864	0.363334	24.0213	18.6733
Rapgefl1	ENSMUSG00000038020	Rapgefl1	0.0579174	0.56844	0.964961	-1.03631	-0.0514581	95.5416	99.0109
Ric1	ENSMUSG00000038658	Ric1	0.0579442	0.56844	1	1	0	1.02522	1.02522
Cdkn2d	ENSMUSG00000096472	Cdkn2d	0.0581094	0.569763	1.07461	1.07461	0.103812	98.9478	92.0779
Srcap	ENSMUSG00000053877	Srcap	0.0583286	0.571105	1	1	0	1.06101	1.06101
Zfp597	ENSMUSG00000039789	Zfp597	0.058344	0.571105	1	1	0	1.0084	1.0084
Prr14	ENSMUSG00000030822	Prr14	0.0583632	0.571105	1	1	0	1.03157	1.03157
Por	ENSMUSG00000005514	Por	0.0583678	0.571105	1.13493	1.13493	0.182605	68.8359	60.6521
Apbb2	ENSMUSG00000029207	Apbb2	0.0584871	0.571975	1	1	0	1.01652	1.01652
Nsf	ENSMUSG00000034187	Nsf	0.0585696	0.572003	1.06439	1.06439	0.090026	745.315	700.228
Hacd2	ENSMUSG00000035376	Hacd2	0.0585864	0.572003	21.5836	21.5836	4.43186	21.7848	1.00932
Tmpo	ENSMUSG00000019961	Tmpo	0.0585871	0.572003	1	1	0	1.05055	1.05055
Zdhhc2	ENSMUSG00000039470	Zdhhc2	0.0586116	0.572003	0.720586	-1.38776	-0.472757	27.2414	37.8044
Snhg8	ENSMUSG00000104960	Snhg8	0.0587329	0.57259	1.05734	1.05734	0.0804394	146.354	138.417
Rapgef5	ENSMUSG00000041992	Rapgef5	0.0587371	0.57259	1.08477	1.08477	0.117383	132.654	122.289
Dnaja3	ENSMUSG00000004069	Dnaja3	0.0587631	0.57259	0.803279	-1.2449	-0.316026	31.4629	39.1681
Npm3	ENSMUSG00000056209	Npm3	0.0589231	0.573238	1	1	0	1.04481	1.04481
Alg5	ENSMUSG00000036632	Alg5	0.0589333	0.573238	1	1	0	1.04344	1.04344
Dmap1	ENSMUSG00000009640	Dmap1	0.058947	0.573238	1	1	0	1.02382	1.02382
Gm15860	ENSMUSG00000087336	Gm15860	0.058978	0.573238	1	1	0	1.06524	1.06524
Sin3b	ENSMUSG00000031622	Sin3b	0.058982	0.573238	0.895492	-1.11671	-0.159248	62.3631	69.6411
Sec61a1	ENSMUSG00000030082	Sec61a1	0.0591957	0.575018	1.16215	1.16215	0.216801	48.7744	41.969
Macf1	ENSMUSG00000028649	Macf1	0.0592402	0.575152	0.909269	-1.09978	-0.137221	80.79	88.8516
1500004A13Rik	ENSMUSG00000098912	1500004A13Rik	0.0592807	0.575249	0.854779	-1.16989	-0.226376	43.6271	51.039
Smarcd3	ENSMUSG00000028949	Smarcd3	0.0593268	0.575399	0.913191	-1.09506	-0.131012	47.3361	51.836
Ednrb	ENSMUSG00000022122	Ednrb	0.0593725	0.575497	1	1	0	1.03324	1.03324
Csrnp3	ENSMUSG00000044647	Csrnp3	0.0594186	0.575497	1.17171	1.17171	0.228619	29.3381	25.0386
Bhlhe41	ENSMUSG00000030256	Bhlhe41	0.0594286	0.575497	1	1	0	1.03919	1.03919
Plxna2	ENSMUSG00000026640	Plxna2	0.0595487	0.575886	1.17175	1.17175	0.228669	27.9094	23.8185
Tbc1d15	ENSMUSG00000020130	Tbc1d15	0.0595538	0.575886	22.1229	22.1229	4.46747	23.5597	1.06494
Ube2k	ENSMUSG00000029203	Ube2k	0.0595607	0.575886	1.08837	1.08837	0.122174	122.48	112.535
Kansl3	ENSMUSG00000010453	Kansl3	0.0596524	0.576476	19.2097	19.2097	4.26376	19.5078	1.01552
Crocc	ENSMUSG00000040860	Crocc	0.0597525	0.577147	1	1	0	1.02969	1.02969
Fubp3	ENSMUSG00000026843	Fubp3	0.0598067	0.577375	1	1	0	1.03997	1.03997
Dnajc2	ENSMUSG00000029014	Dnajc2	0.0598813	0.577797	21.332	21.332	4.41494	21.5424	1.00986
Arih1	ENSMUSG00000025234	Arih1	0.0599242	0.577915	1.1332	1.1332	0.180396	49.4695	43.6549
Slc30a10	ENSMUSG00000026614	Slc30a10	0.0600017	0.578366	1	1	0	1.01676	1.01676
Olig2	ENSMUSG00000039830	Olig2	0.0600487	0.578522	1	1	0	1.02555	1.02555
Btbd17	ENSMUSG00000000202	Btbd17	0.0601146	0.578528	1	1	0	1.04189	1.04189
Naa15	ENSMUSG00000063273	Naa15	0.0601265	0.578528	1.26741	1.26741	0.341887	33.3277	26.2958
Spopl	ENSMUSG00000026771	Spopl	0.0601416	0.578528	1	1	0	1.00477	1.00477
Rai2	ENSMUSG00000043518	Rai2	0.0602386	0.578993	1	1	0	1.00931	1.00931
Tsc1	ENSMUSG00000026812	Tsc1	0.0602515	0.578993	1	1	0	1.02534	1.02534
Rps10	ENSMUSG00000052146	Rps10	0.0603276	0.579428	1.03844	1.03844	0.054412	1013.38	975.872
Zfhx2	ENSMUSG00000040721	Zfhx2	0.0604252	0.579891	1	1	0	1.0985	1.0985
Eif6	ENSMUSG00000027613	Eif6	0.0604375	0.579891	1.16477	1.16477	0.220041	53.0328	45.5308
9130024F11Rik	ENSMUSG00000087022	9130024F11Rik	0.0605022	0.580216	1	1	0	1.03463	1.03463
Opa1	ENSMUSG00000038084	Opa1	0.0605394	0.580277	0.902708	-1.10778	-0.147669	69.3475	76.8217
Car14	ENSMUSG00000038526	Car14	0.0605838	0.580407	1	1	0	1.06936	1.06936
Farsa	ENSMUSG00000003808	Farsa	0.0609034	0.58313	22.6272	22.6272	4.49999	22.9905	1.01606
Ncdn	ENSMUSG00000028833	Ncdn	0.0609377	0.58313	1.06442	1.06442	0.0900702	2020.12	1897.86
Ubqln1	ENSMUSG00000005312	Ubqln1	0.0609611	0.58313	1.06235	1.06235	0.0872574	111.436	104.896
Rab11a	ENSMUSG00000004771	Rab11a	0.0610778	0.583814	1.07441	1.07441	0.103544	112.835	105.02
Bdh1	ENSMUSG00000046598	Bdh1	0.0610947	0.583814	1.13051	1.13051	0.176976	29.6504	26.2274
Maged1	ENSMUSG00000025151	Maged1	0.0611457	0.584005	1.05492	1.05492	0.0771324	473.723	449.061
Tacc1	ENSMUSG00000065954	Tacc1	0.0612236	0.584453	1.13877	1.13877	0.187483	62.1864	54.6081
Cds1	ENSMUSG00000029330	Cds1	0.0612829	0.584722	0.690293	-1.44866	-0.53472	20.7507	30.0607
Fibcd1	ENSMUSG00000026841	Fibcd1	0.0613773	0.585326	0.656651	-1.52288	-0.606801	33.8289	51.5174
Pdcd2	ENSMUSG00000014771	Pdcd2	0.0614439	0.585663	1	1	0	1.10607	1.10607
Pikfyve	ENSMUSG00000025949	Pikfyve	0.0616026	0.586879	1	1	0	1.04718	1.04718
Nmd3	ENSMUSG00000027787	Nmd3	0.0616967	0.587168	1	1	0	1.02447	1.02447
Wdr73	ENSMUSG00000025722	Wdr73	0.061751	0.587168	0.0458882	-21.7921	-4.44573	1.0102	22.0143
Ide	ENSMUSG00000056999	Ide	0.0617524	0.587168	1.11046	1.11046	0.151154	24.5652	22.1217
Ash1l	ENSMUSG00000028053	Ash1l	0.0617579	0.587168	0.890329	-1.12318	-0.167589	43.5035	48.8623
Derl2	ENSMUSG00000018442	Derl2	0.0618009	0.587254	1	1	0	1.0565	1.0565
Rps28	ENSMUSG00000067288	Rps28	0.0618294	0.587254	1.05101	1.05101	0.071772	858.193	816.544
Cox5b	ENSMUSG00000061518	Cox5b	0.0619402	0.58801	1.02715	1.02715	0.0386508	1205.06	1173.21
Riok3	ENSMUSG00000024404	Riok3	0.062023	0.588144	1.24395	1.24395	0.314929	29.3819	23.6198
Dnajc10	ENSMUSG00000027006	Dnajc10	0.062061	0.588144	0.877297	-1.13987	-0.188863	25.9365	29.5641
Mc4r	ENSMUSG00000047259	Mc4r	0.0620963	0.588144	1	1	0	1.00036	1.00036
Kcnk9	ENSMUSG00000036760	Kcnk9	0.0621011	0.588144	1	1	0	1.0882	1.0882
Sf3a1	ENSMUSG00000002129	Sf3a1	0.0621613	0.588144	1.1672	1.1672	0.223048	47.3436	40.5618
Tada2b	ENSMUSG00000029196	Tada2b	0.0621662	0.588144	7.45871	7.45871	2.89893	7.52842	1.00935
Nsg2	ENSMUSG00000020297	Nsg2	0.0621733	0.588144	0.943172	-1.06025	-0.0844065	488.594	518.033
Hyou1	ENSMUSG00000032115	Hyou1	0.0622048	0.588146	1	1	0	1.0117	1.0117
Rras	ENSMUSG00000038387	Rras	0.0622747	0.588511	1	1	0	1.04849	1.04849
Npr2	ENSMUSG00000028469	Npr2	0.0624407	0.589478	1	1	0	1.02406	1.02406
Pdxdc1	ENSMUSG00000022680	Pdxdc1	0.0624938	0.589478	0.838313	-1.19287	-0.254439	27.0654	32.2856
Lpcat4	ENSMUSG00000027134	Lpcat4	0.0625171	0.589478	1	1	0	1.41517	1.41517
Napepld	ENSMUSG00000044968	Napepld	0.0625469	0.589478	1	1	0	1.02851	1.02851
Zbtb40	ENSMUSG00000060862	Zbtb40	0.0625583	0.589478	1	1	0	1.00157	1.00157
Zfas1	ENSMUSG00000074578	Zfas1	0.062565	0.589478	1.09962	1.09962	0.137004	106.96	97.2703
Jag2	ENSMUSG00000002799	Jag2	0.0626161	0.589663	1	1	0	1.01504	1.01504
Nhlrc1	ENSMUSG00000044231	Nhlrc1	0.0627521	0.590571	1	1	0	1.00258	1.00258
Gps1	ENSMUSG00000025156	Gps1	0.0627753	0.590571	1.05231	1.05231	0.0735573	153.18	145.566
[truncated: 16,807 more rows]
