# Supplementary material for: Mapping the spatial transcriptomic signature of the hippocampus during memory consolidation
Source: Nat Commun. 2023 Sep 29;14:6100. doi: 10.1038/s41467-023-41715-7 (PMC10541893; doi:10.1038/s41467-023-41715-7)
Supplement: Supplementary file 5 — Supplementary Data 2 [file 41467_2023_41715_MOESM5_ESM.xlsx]

## Sheet: Bulk RNA-seq (Learning vs HC)
Ensembl gene ID	Gene saymbol	logFC	logCPM	LR	PValue	FDR
ENSMUSG00000037868	Egr2	2.8172	2.1731	185.512	3.03358e-42	7.55605e-38
ENSMUSG00000022602	Arc	1.43054	7.40572	164.117	1.42631e-37	1.18422e-33
ENSMUSG00000003545	Fosb	1.83395	2.0977	120.89	4.03835e-28	2.51468e-24
ENSMUSG00000002831	Plin4	1.60203	2.98323	114.06	1.26428e-26	6.29812e-23
ENSMUSG00000019970	Sgk1	1.35564	6.59827	101.856	5.96998e-24	2.47834e-20
ENSMUSG00000042918	Mamstr	-1.73939	1.47828	82.0457	1.32973e-19	4.73157e-16
ENSMUSG00000055866	Per2	0.804431	4.76105	66.1	4.28619e-16	1.18623e-12
ENSMUSG00000034765	Dusp5	0.94659	3.68424	65.477	5.87947e-16	1.46446e-12
ENSMUSG00000105843	Gm19439	1.53143	1.82039	64.8747	7.98172e-16	1.80735e-12
ENSMUSG00000023034	Nr4a1	1.11976	4.81262	64.645	8.96855e-16	1.86157e-12
ENSMUSG00000021250	Fos	1.8794	3.06373	61.8211	3.76127e-15	6.53924e-12
ENSMUSG00000090877	Hspa1b	1.19901	4.45437	58.4711	2.06302e-14	3.2116e-11
ENSMUSG00000091971	Hspa1a	1.13557	4.43998	57.5543	3.28776e-14	4.54953e-11
ENSMUSG00000052837	Junb	0.761574	5.35288	56.2645	6.3349e-14	8.30472e-11
ENSMUSG00000021025	Nfkbia	0.806866	3.91774	55.1687	1.10616e-13	1.37761e-10
ENSMUSG00000020482	Ccdc117	0.712258	4.07859	50.8401	1.00208e-12	1.13453e-09
ENSMUSG00000005483	Dnajb1	0.76365	5.00331	49.7208	1.77259e-12	1.91763e-09
ENSMUSG00000019789	Hey2	0.904069	2.00071	49.6393	1.84772e-12	1.91763e-09
ENSMUSG00000098061	Gm26945	0.745801	3.75922	48.0649	4.12336e-12	4.10818e-09
ENSMUSG00000074170	Plekhf1	1.11434	2.36481	46.7839	7.92639e-12	7.31224e-09
ENSMUSG00000071341	Egr4	1.16263	1.69997	43.4209	4.41444e-11	3.79154e-08
ENSMUSG00000034738	Nostrin	1.08029	1.36776	38.8808	4.50495e-10	3.74031e-07
ENSMUSG00000034936	Arl4d	0.730855	3.15769	36.6139	1.44002e-09	1.15704e-06
ENSMUSG00000004328	Hif3a	1.80529	0.823482	36.1297	1.8461e-09	1.43696e-06
ENSMUSG00000032265	Fam46a	0.711546	3.21667	36.0087	1.96433e-09	1.48266e-06
ENSMUSG00000019960	Dusp6	0.585858	5.97834	35.489	2.565e-09	1.87909e-06
ENSMUSG00000038173	Enpp6	-0.675771	3.55551	34.5416	4.17237e-09	2.8088e-06
ENSMUSG00000038418	Egr1	1.08653	4.9477	34.4012	4.48447e-09	2.93945e-06
ENSMUSG00000030168	Adipor2	0.534007	5.85393	33.7554	6.24961e-09	3.79671e-06
ENSMUSG00000024136	Dnase1l2	1.01305	0.45811	33.526	7.03193e-09	4.17027e-06
ENSMUSG00000036052	Dnajb5	0.520058	6.74413	31.6166	1.8782e-08	9.95368e-06
ENSMUSG00000023067	Cdkn1a	0.807799	1.21761	30.7379	2.95346e-08	1.50132e-05
ENSMUSG00000019916	P4ha1	0.730548	6.26195	29.7377	4.94645e-08	2.46412e-05
ENSMUSG00000031431	Tsc22d3	0.643844	5.75594	29.6432	5.19356e-08	2.52291e-05
ENSMUSG00000040152	Thbs1	0.736415	2.24026	29.6159	5.26704e-08	2.52291e-05
ENSMUSG00000026864	Hspa5	0.612029	8.37845	29.0885	6.91464e-08	3.24962e-05
ENSMUSG00000022358	Fbxo32	-0.529486	4.74616	28.5849	8.9678e-08	3.91877e-05
ENSMUSG00000024793	Tnfrsf25	1.08247	1.45046	28.1493	1.1231e-07	4.82315e-05
ENSMUSG00000028967	Errfi1	0.56634	5.64395	28.0029	1.21131e-07	5.1138e-05
ENSMUSG00000043572	Pars2	-0.723524	2.68104	26.9515	2.08628e-07	7.87348e-05
ENSMUSG00000084390	Gm15425	1.08205	0.647624	26.3509	2.84685e-07	0.000105835
ENSMUSG00000109792	Gm45426	-0.712191	1.42685	26.293	2.93355e-07	0.000105897
ENSMUSG00000004951	Hspb1	0.999846	2.29995	26.2455	3.00652e-07	0.00010698
ENSMUSG00000099041	Gm28035	0.618105	2.64122	26.0697	3.29312e-07	0.000115528
ENSMUSG00000038866	Zcchc2	0.47533	4.52417	25.9385	3.52469e-07	0.000121311
ENSMUSG00000030711	Sult1a1	0.587716	2.31008	25.8607	3.66973e-07	0.000121874
ENSMUSG00000032548	Slco2a1	-0.708553	1.0429	25.6657	4.05979e-07	0.000129643
ENSMUSG00000034640	Tiparp	0.487945	4.54443	24.8726	6.1248e-07	0.000186044
ENSMUSG00000019947	Arid5b	0.466761	5.48041	24.3653	7.96915e-07	0.000233524
ENSMUSG00000024042	Sik1	0.773542	2.69115	24.2879	8.29605e-07	0.000240277
ENSMUSG00000029146	Snx17	0.432965	5.36772	24.1118	9.09035e-07	0.000260256
ENSMUSG00000022436	Sh3bp1	0.717304	2.73381	24.0272	9.49824e-07	0.000268843
ENSMUSG00000055413	H2-Q5	5.53331	0.451912	23.9958	9.65466e-07	0.0002702
ENSMUSG00000030087	Klf15	0.57832	4.40301	23.6053	1.18264e-06	0.000327302
ENSMUSG00000050423	Ppp1r3g	0.620213	2.3942	23.4868	1.25775e-06	0.000342514
ENSMUSG00000103101	Gm37048	0.753031	0.810655	22.9685	1.64676e-06	0.000422861
ENSMUSG00000069920	B3gnt9	-0.610274	1.69784	22.9268	1.6829e-06	0.000427732
ENSMUSG00000021903	Galnt15	0.824828	0.923261	22.7307	1.8637e-06	0.000454486
ENSMUSG00000025316	Banp	0.761198	5.15357	22.4461	2.16119e-06	0.000516863
ENSMUSG00000056962	Jmjd6	0.48269	4.59383	22.2801	2.3563e-06	0.000551257
ENSMUSG00000037621	Atoh8	0.788888	0.761406	22.2679	2.37138e-06	0.000551257
ENSMUSG00000035621	Midn	0.552158	4.17675	22.1154	2.56736e-06	0.000586678
ENSMUSG00000103622	Gm38391	-0.712814	0.630604	21.9472	2.80259e-06	0.000634608
ENSMUSG00000056749	Nfil3	0.602141	2.98849	21.7907	3.04069e-06	0.000676228
ENSMUSG00000034460	Six4	0.672065	1.4138	21.5673	3.41631e-06	0.000746435
ENSMUSG00000050121	Opalin	-0.493133	4.64727	21.2977	3.93202e-06	0.0008443
ENSMUSG00000047507	Baiap3	-1.40391	1.49415	21.118	4.31844e-06	0.000898821
ENSMUSG00000050721	Plekho2	-0.499094	3.42006	21.1015	4.35589e-06	0.000898821
ENSMUSG00000033792	Atp7a	0.496369	3.92496	21.0969	4.36636e-06	0.000898821
ENSMUSG00000028341	Nr4a3	0.504546	5.55412	20.8967	4.84739e-06	0.000965909
ENSMUSG00000053007	Creb5	-0.756881	2.50124	20.8797	4.89053e-06	0.000966772
ENSMUSG00000044534	Ackr2	-0.768985	0.410856	20.7849	5.13877e-06	0.000999973
ENSMUSG00000030494	Rhpn2	0.500923	2.92748	20.7026	5.36443e-06	0.00103579
ENSMUSG00000007617	Homer1	0.433644	7.56707	20.5983	5.66478e-06	0.00108537
ENSMUSG00000062563	Cys1	0.561732	3.38131	20.4903	5.99327e-06	0.00113091
ENSMUSG00000025353	Ormdl2	0.907637	0.921982	20.4035	6.27166e-06	0.00116578
ENSMUSG00000043822	Adamtsl5	0.702833	0.744521	20.122	7.26561e-06	0.00131139
ENSMUSG00000025981	Coq10b	0.457278	3.61743	19.9892	7.78799e-06	0.00139556
ENSMUSG00000071550	Cfap44	0.60636	3.21472	19.9109	8.11353e-06	0.00143327
ENSMUSG00000049649	Gpr3	0.784795	1.70075	19.8725	8.27807e-06	0.00145204
ENSMUSG00000024906	Mus81	-0.623396	3.82149	19.6809	9.15124e-06	0.00157199
ENSMUSG00000054204	Alkal2	0.824843	1.33192	19.5975	9.55929e-06	0.00161915
ENSMUSG00000026418	Tnni1	-0.674425	1.2905	19.2973	1.11862e-05	0.00184521
ENSMUSG00000020484	Xbp1	0.474969	5.89238	18.8686	1.4004e-05	0.00223598
ENSMUSG00000051341	Zfp52	0.471432	3.04686	18.8016	1.45046e-05	0.00227369
ENSMUSG00000049107	Ntf3	-0.46457	2.92508	18.5815	1.62789e-05	0.00251848
ENSMUSG00000096995	2810029C07Rik	-0.498074	3.061	18.5693	1.63834e-05	0.00251899
ENSMUSG00000017418	Arl5b	0.409884	5.44918	18.5114	1.68892e-05	0.0025651
ENSMUSG00000041695	Kcnj2	-0.651711	4.67084	18.3836	1.80604e-05	0.00270993
ENSMUSG00000074825	Itpripl1	0.649851	1.48064	18.2256	1.96219e-05	0.0029266
ENSMUSG00000097797	Gm26901	-0.661928	0.684711	18.1798	2.01003e-05	0.0029801
ENSMUSG00000027070	Lrp2	0.689728	2.01259	18.1063	2.08905e-05	0.00307894
ENSMUSG00000059991	Nptx2	0.423438	4.12966	17.9348	2.28605e-05	0.00331052
ENSMUSG00000028214	Gem	0.600762	1.19151	17.8283	2.41762e-05	0.00348081
ENSMUSG00000022769	Sdf2l1	0.636509	3.10491	17.7917	2.46453e-05	0.0035078
ENSMUSG00000094076	Gm4767	-5.4109	0.464264	17.769	2.49411e-05	0.00352974
ENSMUSG00000031770	Herpud1	0.559374	5.8323	17.6719	2.62473e-05	0.00368028
ENSMUSG00000019461	Plscr3	-0.757586	1.94154	17.6681	2.63004e-05	0.00368028
ENSMUSG00000028970	Abcb1b	-0.583126	2.15859	17.5874	2.74397e-05	0.00379705
ENSMUSG00000051590	Map3k19	0.425552	3.32046	17.5429	2.80894e-05	0.00386548
ENSMUSG00000026826	Nr4a2	0.38092	5.37616	17.0335	3.67256e-05	0.00489818
ENSMUSG00000041309	Nkx6-2	-0.447131	3.39946	17.031	3.67737e-05	0.00489818
ENSMUSG00000032846	Zswim6	0.386925	5.02775	17.0104	3.71753e-05	0.00492533
ENSMUSG00000043015	Nemp2	-0.499184	2.37736	16.8652	4.01297e-05	0.00526079
ENSMUSG00000020288	Ahsa2	0.440319	4.73315	16.7813	4.19438e-05	0.00546982
ENSMUSG00000050854	Tmem125	-0.525425	2.72761	16.451	4.99239e-05	0.00640982
ENSMUSG00000042599	Kdm7a	0.384498	7.344	16.396	5.13947e-05	0.00656481
ENSMUSG00000045664	Cdc42ep2	-0.477585	2.78531	16.174	5.77803e-05	0.00726864
ENSMUSG00000000126	Wnt9a	-0.743487	2.1316	16.1425	5.87499e-05	0.00731672
ENSMUSG00000040957	Cables1	0.446679	3.4805	16.0924	6.03268e-05	0.00743872
ENSMUSG00000021179	Nrde2	-0.391999	4.65243	16.0524	6.16126e-05	0.00752277
ENSMUSG00000015312	Gadd45b	0.46322	2.69245	16.039	6.20512e-05	0.00753937
ENSMUSG00000032575	Manf	0.645402	5.295	16.0044	6.3197e-05	0.0076044
ENSMUSG00000089889	0610040B10Rik	-0.718896	0.702343	15.8685	6.79006e-05	0.00807424
ENSMUSG00000049791	Fzd4	0.550154	3.39511	15.8576	6.82908e-05	0.00807424
ENSMUSG00000032501	Trib1	0.511314	2.38974	15.823	6.95522e-05	0.00817173
ENSMUSG00000041308	Sntb2	0.354088	5.62127	15.7878	7.0858e-05	0.00824734
ENSMUSG00000028655	Mfsd2a	0.46877	3.31441	15.7706	7.15062e-05	0.00828408
ENSMUSG00000029657	Hsph1	0.357262	7.92761	15.5769	7.92155e-05	0.00905092
ENSMUSG00000097204	Gm17690	-0.629881	1.44908	15.5555	8.01202e-05	0.00911248
ENSMUSG00000029521	Chek2	0.654688	0.863492	15.5311	8.11611e-05	0.00916626
ENSMUSG00000039634	Zfp189	0.381141	5.47583	15.4918	8.28631e-05	0.00916626
ENSMUSG00000018819	Lsp1	-0.652283	0.402578	15.4684	8.38943e-05	0.00916626
ENSMUSG00000097493	9930014A18Rik	-0.455722	2.68518	15.4642	8.40843e-05	0.00916626
ENSMUSG00000008384	Sertad1	0.454785	2.17972	15.4639	8.40972e-05	0.00916626
ENSMUSG00000007682	Dio2	0.348806	6.44424	15.4599	8.42731e-05	0.00916626
ENSMUSG00000032397	Tipin	-0.473208	3.24049	15.4223	8.59669e-05	0.00930984
ENSMUSG00000044548	Dact1	0.478641	2.08568	15.4126	8.64102e-05	0.00931734
ENSMUSG00000030528	Blm	-0.821486	2.24533	15.3329	9.01337e-05	0.0095534
ENSMUSG00000036362	P2ry13	-0.396031	3.38304	15.1619	9.86746e-05	0.0103268
ENSMUSG00000085741	5430405H02Rik	-0.484932	1.99023	14.9445	0.000110723	0.0113493
ENSMUSG00000031609	Sap30	0.450906	2.12149	14.8924	0.000113822	0.0115718
ENSMUSG00000039680	Mrps6	0.392801	3.14228	14.8785	0.00011466	0.0116096
ENSMUSG00000105434	Gm43359	0.52946	1.59035	14.7619	0.000121976	0.0123004
ENSMUSG00000066829	Zfp810	-0.399307	4.43769	14.7227	0.000124536	0.0124576
ENSMUSG00000025993	Slc40a1	-0.435922	2.65878	14.6896	0.000126743	0.0125774
ENSMUSG00000019577	Pdk4	0.459042	2.9519	14.6648	0.000128426	0.0126937
ENSMUSG00000023994	Nfya	0.452124	4.02263	14.4859	0.00014121	0.0135801
ENSMUSG00000110027	C030029H02Rik	-0.459436	2.71825	14.4778	0.000141824	0.0135867
ENSMUSG00000020893	Per1	0.634303	4.66976	14.4162	0.000146539	0.0139386
ENSMUSG00000032940	Rbm11	-0.403326	2.84205	14.3463	0.000152078	0.0143483
ENSMUSG00000043013	Onecut1	-0.640854	0.563063	14.3267	0.000153669	0.0144437
ENSMUSG00000070436	Serpinh1	0.529715	4.18192	14.2981	0.000156023	0.0145325
ENSMUSG00000116180	AC123724.2	-0.474646	2.13111	14.2566	0.000159498	0.0146597
ENSMUSG00000042851	Zc3h6	-0.390762	4.64122	14.2375	0.000161125	0.0147547
ENSMUSG00000031700	Gpt2	0.389965	6.3499	14.1983	0.000164523	0.0150107
ENSMUSG00000039304	Tnfsf10	-0.726399	0.436516	14.1848	0.000165706	0.0150635
ENSMUSG00000032840	2410131K14Rik	0.358808	4.49345	14.0286	0.000180048	0.0158468
ENSMUSG00000028017	Egf	-0.658469	0.714496	13.8828	0.000194571	0.0168277
ENSMUSG00000026121	Sema4c	-0.451177	2.89682	13.8464	0.000198374	0.0170383
ENSMUSG00000109771	Gm35315	-0.514886	1.01236	13.6731	0.000217549	0.0183686
ENSMUSG00000097601	Gm26660	-0.531858	0.878008	13.635	0.000222014	0.0185568
ENSMUSG00000111994	A330049N07Rik	-0.615715	0.91615	13.6196	0.000223831	0.0186461
ENSMUSG00000049521	Cdc42ep1	-0.39636	3.40329	13.5444	0.00023298	0.0190891
ENSMUSG00000032285	Dnaja4	0.361337	5.58015	13.4917	0.000239626	0.0195692
ENSMUSG00000028645	Slc2a1	0.381545	4.83475	13.4567	0.000244136	0.0198723
ENSMUSG00000043993	2900052L18Rik	-0.519128	1.20709	13.4364	0.000246791	0.019958
ENSMUSG00000038225	Primpol	-0.462747	1.75462	13.378	0.000254595	0.0203251
ENSMUSG00000109904	Gm45819	0.559649	1.21638	13.3589	0.000257199	0.0204499
ENSMUSG00000030409	Dmpk	0.447547	2.32772	13.3545	0.000257799	0.0204499
ENSMUSG00000046546	Fam43a	0.396858	2.58609	13.2699	0.000269696	0.0211911
ENSMUSG00000026478	Lamc1	0.369846	5.24872	13.2493	0.000272679	0.0212247
ENSMUSG00000019232	Etnppl	0.501138	3.88891	13.2276	0.000275858	0.0214052
ENSMUSG00000038894	Irs2	0.322417	5.78812	13.1284	0.00029086	0.0221043
ENSMUSG00000023272	Creld2	0.544596	3.608	13.1269	0.00029108	0.0221043
ENSMUSG00000039005	Tlr4	0.597353	0.887994	13.0811	0.000298296	0.0225834
ENSMUSG00000034751	Mast4	0.385753	6.07711	13.0661	0.000300685	0.0226954
ENSMUSG00000020571	Pdia6	0.403453	6.8599	13.0583	0.000301944	0.0227215
ENSMUSG00000034587	8430429K09Rik	-0.530115	2.39787	12.9743	0.00031579	0.0234797
ENSMUSG00000037922	Bank1	-0.61401	0.434217	12.9339	0.000322678	0.0238494
ENSMUSG00000024766	Lipo3	-0.420367	2.1064	12.8659	0.000334631	0.0246223
ENSMUSG00000107499	Ccdc142	-0.600894	0.5142	12.8576	0.000336114	0.0246233
ENSMUSG00000050211	Pla2g4e	-0.558495	1.35112	12.7248	0.000360837	0.0260038
ENSMUSG00000055541	Lair1	-0.402615	3.05929	12.705	0.000364677	0.0261769
ENSMUSG00000038612	Mcl1	0.307879	6.02459	12.6715	0.00037128	0.0264224
ENSMUSG00000042251	Pm20d1	0.688235	1.40695	12.6654	0.000372493	0.0264332
ENSMUSG00000030677	Kif22	-0.790654	1.13766	12.5451	0.000397239	0.0278716
ENSMUSG00000041324	Inhba	0.351414	3.69322	12.4768	0.000412045	0.028509
ENSMUSG00000039813	Tbc1d2	0.580889	1.46046	12.4194	0.0004249	0.0292964
ENSMUSG00000111212	Gm47087	0.482529	3.47908	12.4155	0.000425779	0.0292964
ENSMUSG00000027654	Fam83d	0.651239	0.582976	12.3677	0.000436833	0.0298099
ENSMUSG00000031024	St5	0.414404	4.12151	12.3268	0.000446502	0.0303037
ENSMUSG00000070425	Xntrpc	0.660812	0.488817	12.295	0.000454164	0.0306567
ENSMUSG00000092486	2610524H06Rik	-0.414778	3.07015	12.2413	0.00046743	0.0313821
ENSMUSG00000031838	Ifi30	0.567829	0.737726	12.2181	0.00047327	0.0316038
ENSMUSG00000037139	Myom3	-0.61497	0.710965	12.1398	0.000493566	0.0327833
ENSMUSG00000025902	Sox17	0.626245	1.20398	12.1096	0.000501636	0.0330446
ENSMUSG00000047161	Chst9	-0.496715	2.05123	11.9686	0.000541042	0.0349462
ENSMUSG00000067931	Zfp948	0.332894	3.73682	11.9572	0.000544369	0.0349462
ENSMUSG00000024427	Spry4	0.449239	2.95428	11.9442	0.000548171	0.0350969
ENSMUSG00000001128	Cfp	0.586061	1.01035	11.9348	0.000550943	0.0350969
ENSMUSG00000054404	Slfn5	0.451228	3.35226	11.9085	0.000558785	0.0353254
ENSMUSG00000025823	Pdia4	0.397082	6.38087	11.866	0.000571666	0.0360482
ENSMUSG00000030994	D7Ertd443e	-0.363095	2.72398	11.8004	0.000592177	0.0370602
ENSMUSG00000029135	Fosl2	0.44251	4.99674	11.7878	0.000596194	0.0372181
ENSMUSG00000057604	Lmcd1	-0.415984	2.16587	11.7655	0.000603401	0.0373281
ENSMUSG00000097736	9530059O14Rik	0.328514	4.69316	11.7519	0.000607797	0.0374145
ENSMUSG00000023336	Wfdc1	0.61029	1.84395	11.7291	0.000615311	0.0376174
ENSMUSG00000062376	Borcs7	-0.384974	2.53341	11.6468	0.000643129	0.0386795
ENSMUSG00000086006	Gm13293	-0.517774	1.23022	11.5968	0.000660637	0.0394549
ENSMUSG00000021287	Xrcc3	-0.470609	2.4812	11.5882	0.000663706	0.0394549
ENSMUSG00000020865	Abcc3	-0.585158	0.928135	11.5806	0.000666432	0.0395226
ENSMUSG00000037465	Klf10	0.392648	4.7997	11.4734	0.000705986	0.041406
ENSMUSG00000002910	Arrdc2	0.694117	3.20761	11.4629	0.000709987	0.0415126
ENSMUSG00000106384	Gm43188	0.465209	1.82491	11.4195	0.000726765	0.0421587
ENSMUSG00000004105	Angptl2	0.470539	2.78387	11.3893	0.000738688	0.0425908
ENSMUSG00000027371	Fahd2a	-0.444523	2.75327	11.3484	0.000755141	0.0433388
ENSMUSG00000114469	C730002L08Rik	-0.519857	0.59161	11.3437	0.000757041	0.043348
ENSMUSG00000066687	Zbtb16	0.32064	6.0693	11.3274	0.000763707	0.0436294
ENSMUSG00000102579	Gm37965	-0.451025	1.55719	11.2328	0.000803636	0.0454931
ENSMUSG00000021478	Drd1	-0.443733	2.34829	11.162	0.000834894	0.0468368
ENSMUSG00000052748	Swt1	0.334648	4.25417	11.1539	0.000838556	0.0468589
ENSMUSG00000030882	Dnhd1	0.68358	1.83627	11.1526	0.000839127	0.0468589
ENSMUSG00000028555	Ttc39a	-0.558451	0.623246	11.1135	0.000857016	0.0476486
ENSMUSG00000035711	Dok3	0.674683	1.5253	11.0662	0.000879179	0.0484482
ENSMUSG00000105864	Gm10484	0.538002	1.04066	11.0518	0.000886033	0.0486108
ENSMUSG00000004952	Rasa4	-0.578446	0.851311	11.0413	0.000891031	0.0487604
ENSMUSG00000075324	Fign	-0.654992	0.600988	11.0379	0.000892674	0.0487604
ENSMUSG00000020522	Mfap3	0.313744	5.08397	11.0338	0.000894672	0.0487626
ENSMUSG00000030269	Mtmr14	-0.442184	3.11532	11.0117	0.000905381	0.0492385
ENSMUSG00000112237	AC153911.1	-0.606311	0.595247	10.9802	0.000920901	0.0497566
ENSMUSG00000049907	Rasl11b	0.372958	4.39706	10.9723	0.000924863	0.0497642
ENSMUSG00000023951	Vegfa	0.449222	4.99708	10.9719	0.000925036	0.0497642
ENSMUSG00000032515	Csrnp1	0.506454	2.00601	10.9658	0.0009281	0.0498213
ENSMUSG00000030847	Bag3	0.452465	1.81971	10.9005	0.000961367	0.0511661
ENSMUSG00000022508	Bcl6	0.304815	5.56813	10.8954	0.000964034	0.0511987
ENSMUSG00000097615	Gm2061	-0.480393	1.16328	10.8779	0.00097321	0.0515103
ENSMUSG00000033542	Arhgef5	0.465944	1.95833	10.813	0.00100791	0.0530763
ENSMUSG00000040055	Gjb6	0.42988	5.08023	10.7458	0.00104519	0.0545776
ENSMUSG00000001627	Ifrd1	0.31863	4.74348	10.7393	0.00104885	0.0546544
ENSMUSG00000079022	Col22a1	-0.548396	1.08891	10.7277	0.00105543	0.0548825
ENSMUSG00000030878	Cdr2	0.462356	3.45499	10.7187	0.00106055	0.0549765
ENSMUSG00000034842	Art3	-0.465132	0.993811	10.6925	0.00107572	0.0554489
ENSMUSG00000106951	5930430L01Rik	-0.442593	1.50121	10.6079	0.00112608	0.0573589
ENSMUSG00000097842	9330104G04Rik	-0.409522	1.55631	10.5849	0.00114017	0.0578396
ENSMUSG00000042489	Clspn	-0.536558	1.06197	10.5427	0.0011665	0.0590554
ENSMUSG00000042190	Cmklr1	0.646026	1.22252	10.5313	0.00117372	0.0591698
ENSMUSG00000062960	Kdr	-0.372047	3.48116	10.5167	0.00118302	0.0591698
ENSMUSG00000029427	Zcchc8	0.367527	4.7529	10.5114	0.00118638	0.059219
ENSMUSG00000060862	Zbtb40	0.446018	3.58816	10.4758	0.00120951	0.0600128
ENSMUSG00000024049	Myom1	-0.623035	1.1491	10.4556	0.00122279	0.0605513
ENSMUSG00000029594	Rbm19	-0.575814	3.81858	10.4444	0.00123019	0.0606617
ENSMUSG00000038879	Nipal2	0.410001	2.47016	10.4418	0.00123193	0.0606617
ENSMUSG00000031562	Dctd	-0.450733	1.64787	10.4361	0.00123578	0.0606905
ENSMUSG00000067199	Frat1	-0.326951	4.10602	10.4331	0.00123779	0.0606905
ENSMUSG00000020108	Ddit4	0.427709	4.32147	10.4177	0.00124814	0.0610779
ENSMUSG00000019823	Mical1	-0.381313	2.96829	10.3909	0.00126641	0.0616658
ENSMUSG00000019768	Esr1	-0.61869	0.917393	10.3698	0.00128096	0.0619537
ENSMUSG00000041187	Prkd2	0.444182	1.32811	10.3591	0.0012884	0.0621929
ENSMUSG00000028776	Tinagl1	0.573232	1.79775	10.3232	0.00131371	0.0630481
ENSMUSG00000096929	A330023F24Rik	0.352101	5.94342	10.2522	0.00136522	0.0648949
ENSMUSG00000062980	Cped1	0.618491	1.90581	10.246	0.00136978	0.0649396
ENSMUSG00000107577	Gm44103	0.509918	0.6348	10.2149	0.00139309	0.065642
ENSMUSG00000045382	Cxcr4	-0.463716	1.35563	10.2101	0.00139675	0.065642
ENSMUSG00000085767	Gm13563	0.497344	1.08969	10.1535	0.00144031	0.067308
ENSMUSG00000079402	Gm3020	-0.537344	0.637875	10.1373	0.00145301	0.0675682
ENSMUSG00000096488	Gm10409	-0.537344	0.637875	10.1373	0.00145301	0.0675682
ENSMUSG00000030203	Dusp16	-0.339341	3.7725	10.1326	0.00145673	0.0675682
ENSMUSG00000054499	Dedd2	0.41932	3.72307	10.1101	0.00147461	0.0680175
ENSMUSG00000032135	Mcam	-0.345097	4.32371	10.1027	0.00148048	0.0681227
ENSMUSG00000020774	Aspa	-0.401508	4.33992	10.1004	0.00148236	0.0681227
ENSMUSG00000087231	E230016M11Rik	-0.617162	1.58841	10.0568	0.00151789	0.0691076
ENSMUSG00000021263	Degs2	-0.556839	0.518103	10.0537	0.00152043	0.0691076
ENSMUSG00000019851	Perp	0.497653	1.15893	10.0502	0.00152329	0.0691076
ENSMUSG00000003032	Klf4	0.595796	0.936293	10.047	0.00152598	0.0691076
ENSMUSG00000038342	Mlxip	0.359284	3.53562	10.0429	0.00152936	0.0691351
ENSMUSG00000021670	Hmgcr	0.296263	6.76538	10.0318	0.00153861	0.0694272
ENSMUSG00000037112	Sik2	0.362413	5.01923	9.98067	0.00158192	0.0708678
ENSMUSG00000031775	Pllp	-0.34867	5.4338	9.97345	0.00158814	0.0708913
ENSMUSG00000034898	Filip1	-0.311028	3.8862	9.95379	0.00160519	0.0713965
ENSMUSG00000040836	Gpr161	0.306997	6.91236	9.94077	0.00161658	0.0717749
ENSMUSG00000047867	Gimap6	0.401771	1.55109	9.91934	0.00163551	0.0722291
ENSMUSG00000041966	Dcaf17	-0.454808	3.73315	9.90367	0.00164949	0.0727178
ENSMUSG00000085586	Gm11613	-0.412141	2.30855	9.88771	0.00166387	0.0729733
ENSMUSG00000037447	Arid5a	0.433162	3.57199	9.87008	0.00167988	0.0733013
ENSMUSG00000060314	Zfp941	-0.437719	4.31205	9.854	0.00169463	0.0734085
ENSMUSG00000018401	Mtmr4	0.308435	6.58407	9.81162	0.00173413	0.0746006
ENSMUSG00000053914	Kdm4d	-0.492714	0.426044	9.79777	0.00174724	0.0747705
ENSMUSG00000038732	Mboat1	-0.518111	1.10086	9.79573	0.00174917	0.0747705
ENSMUSG00000020303	Stc2	0.480513	2.25888	9.79151	0.0017532	0.0747705
ENSMUSG00000045193	Cirbp	-0.447263	4.6735	9.74906	0.00179414	0.0754386
ENSMUSG00000009378	Slc16a12	0.801955	1.08768	9.72948	0.00181336	0.0755884
ENSMUSG00000031530	Dusp4	0.311181	4.32759	9.70361	0.00183906	0.0760921
ENSMUSG00000024843	Chka	0.281622	5.41434	9.67276	0.0018702	0.0769965
ENSMUSG00000044770	Scml4	-0.489667	0.949072	9.65886	0.0018844	0.0773077
ENSMUSG00000045761	Togaram2	-0.693531	0.724456	9.63635	0.00190763	0.0775435
ENSMUSG00000056174	Col8a2	0.814789	2.96587	9.63611	0.00190789	0.0775435
ENSMUSG00000046667	Rbm12b1	0.368775	3.97222	9.63211	0.00191205	0.0775658
ENSMUSG00000056481	Cd248	-0.505636	0.40259	9.6196	0.00192512	0.0778471
ENSMUSG00000026301	Iqca	0.918041	1.49939	9.61417	0.00193081	0.0778471
ENSMUSG00000029817	Tra2a	0.293345	6.15161	9.61353	0.00193149	0.0778471
ENSMUSG00000059824	Dbp	-0.319531	4.59986	9.60854	0.00193675	0.0779329
ENSMUSG00000037366	Pafah2	0.458995	1.91548	9.5598	0.00198885	0.0789869
ENSMUSG00000079470	Utp14b	0.356041	6.07064	9.5245	0.00202747	0.0800321
ENSMUSG00000025512	Chid1	-0.268731	5.70988	9.52063	0.00203175	0.080074
ENSMUSG00000078580	E430018J23Rik	-0.412158	2.73974	9.48539	0.00207115	0.081498
ENSMUSG00000031972	Acta1	-0.465155	1.87716	9.47471	0.00208324	0.081799
ENSMUSG00000039473	Ubn1	-0.468924	6.11383	9.46707	0.00209194	0.081799
ENSMUSG00000098123	Gm4518	0.82663	0.537175	9.40657	0.0021621	0.083794
ENSMUSG00000029641	Rasl11a	0.383682	2.82287	9.39785	0.0021724	0.083794
ENSMUSG00000022987	Zfp641	-0.349403	3.06074	9.37853	0.00219542	0.0845185
ENSMUSG00000042672	Dcst1	-0.555614	1.97222	9.37135	0.00220404	0.0847193
ENSMUSG00000016239	Lonrf3	0.296808	4.08421	9.34899	0.00223108	0.0856268
ENSMUSG00000037428	Vgf	0.301059	4.79321	9.33947	0.00224271	0.0859405
ENSMUSG00000022246	Rai14	0.447849	2.67103	9.30572	0.00228439	0.0874035
ENSMUSG00000040723	Rcsd1	0.391942	1.97074	9.27181	0.00232707	0.088536
ENSMUSG00000030616	Sytl2	-0.35354	5.1964	9.27092	0.00232821	0.088536
ENSMUSG00000042106	Fam212a	0.400157	1.88028	9.22697	0.00238476	0.0904105
ENSMUSG00000045871	Slitrk6	-0.561549	0.429962	9.20736	0.00241044	0.090831
ENSMUSG00000109015	Gm31024	-0.470371	0.788858	9.20259	0.00241673	0.0909305
ENSMUSG00000004360	9330159F19Rik	0.26715	6.06937	9.19179	0.00243103	0.091109
ENSMUSG00000006362	Cbfa2t3	0.411807	3.06091	9.17951	0.0024474	0.0915313
ENSMUSG00000052488	Cherp	0.404273	3.65522	9.17576	0.00245241	0.0915512
ENSMUSG00000002028	Kmt2a	0.451582	6.57176	9.16902	0.00246146	0.0915512
ENSMUSG00000041119	Pde9a	-0.39674	3.38992	9.16056	0.00247287	0.0917271
ENSMUSG00000063972	Nr6a1	0.373922	3.16685	9.15491	0.00248052	0.0917271
ENSMUSG00000071847	Apcdd1	-0.338669	3.53438	9.15374	0.0024821	0.0917271
ENSMUSG00000040410	Fbxl4	-0.296859	3.76201	9.12583	0.00252026	0.0929994
ENSMUSG00000022280	Rnf19a	0.305291	6.11005	9.11434	0.00253614	0.0934399
ENSMUSG00000028763	Hspg2	0.408043	1.67123	9.11177	0.0025397	0.0934399
ENSMUSG00000027540	Ptpn1	0.315005	5.21792	9.08133	0.00258232	0.094589
ENSMUSG00000091735	Gpr62	-0.352473	2.8217	9.06174	0.00261014	0.0952033
ENSMUSG00000083305	Gm13315	0.444459	0.829792	9.05876	0.00261439	0.0952037
ENSMUSG00000089774	Slc5a3	0.409459	6.13315	9.0489	0.00262852	0.0954391
ENSMUSG00000097415	AU020206	-0.493212	0.436507	9.0381	0.0026441	0.0957256
ENSMUSG00000075555	Gm10863	-0.501254	0.576445	9.02118	0.00266869	0.0963091
ENSMUSG00000050919	Zfp366	0.42598	1.42324	9.01045	0.0026844	0.0966176
ENSMUSG00000053907	Mat2a	0.291861	6.53538	9.00601	0.00269093	0.0966176
ENSMUSG00000023905	Tnfrsf12a	0.427133	1.07497	8.99666	0.00270474	0.0967956
ENSMUSG00000105304	Gm43696	0.445417	0.772753	8.9919	0.00271179	0.0969085
ENSMUSG00000026072	Il1r1	0.408038	3.98369	8.98131	0.00272755	0.0971632
ENSMUSG00000052798	Nup107	-0.413543	4.06349	8.97926	0.00273062	0.0971632
ENSMUSG00000038393	Txnip	0.486531	4.43268	8.97212	0.0027413	0.0972654
ENSMUSG00000051335	Gfod1	0.257944	7.23708	8.95566	0.00276611	0.0978668
ENSMUSG00000043110	Lrrn4	-0.479257	0.413245	8.93809	0.00279284	0.0984388
ENSMUSG00000024737	Slc15a3	-0.534862	0.604588	8.88024	0.00288274	0.100989
ENSMUSG00000022853	Ehhadh	-0.409734	1.51326	8.86405	0.00290841	0.101318
ENSMUSG00000047810	Ccdc88b	-0.404339	1.61332	8.85116	0.00292903	0.101776
ENSMUSG00000048706	Lurap1l	0.356749	4.47116	8.85074	0.0029297	0.101776
ENSMUSG00000020614	Fam20a	0.359722	3.1466	8.81536	0.00298705	0.103335
ENSMUSG00000030757	Zkscan2	-0.391447	3.49475	8.78208	0.00304205	0.104657
ENSMUSG00000027550	Lrrcc1	-0.322923	4.49928	8.76641	0.00306829	0.105269
ENSMUSG00000036934	4921524J17Rik	0.297923	3.59721	8.7564	0.00308518	0.105355
ENSMUSG00000005043	Sgsh	-0.397745	2.3938	8.75539	0.00308688	0.105355
ENSMUSG00000072770	Acrbp	0.416232	1.21009	8.74698	0.00310115	0.105668
ENSMUSG00000094230	Gm21847	-0.440557	2.24095	8.71939	0.00314843	0.106674
ENSMUSG00000050164	Mchr1	0.277258	4.1967	8.71632	0.00315373	0.106674
ENSMUSG00000021763	BC067074	0.616222	1.68729	8.71481	0.00315635	0.106674
ENSMUSG00000047415	Gpr68	0.314522	4.15959	8.69314	0.0031941	0.107222
ENSMUSG00000098120	Gm5914	-0.645281	0.432072	8.65788	0.0032565	0.108585
ENSMUSG00000026639	Lamb3	-0.541123	0.576264	8.64032	0.00328803	0.109198
ENSMUSG00000031671	Setd6	-0.296138	3.20312	8.62415	0.00331736	0.109879
ENSMUSG00000041440	Gk5	-0.377467	2.14875	8.62086	0.00332336	0.109931
ENSMUSG00000027580	Helz2	0.44035	1.42661	8.60094	0.0033599	0.110717
ENSMUSG00000038859	Baiap2l1	0.530866	0.422283	8.59406	0.00337261	0.110717
ENSMUSG00000042938	Gm14117	-1.79386	1.02523	8.58837	0.00338316	0.110844
ENSMUSG00000037762	Slc16a9	0.674745	1.66117	8.58656	0.00338654	0.110844
ENSMUSG00000057637	Prdm2	0.291068	5.6531	8.57004	0.00341739	0.111345
ENSMUSG00000025938	Slco5a1	-0.506089	1.90454	8.53355	0.0034866	0.112384
ENSMUSG00000030849	Fgfr2	-0.249787	6.07867	8.53295	0.00348774	0.112384
ENSMUSG00000087221	BC037032	-0.460033	0.52016	8.51676	0.0035189	0.11276
ENSMUSG00000001774	Chordc1	0.27063	6.7522	8.51501	0.00352229	0.11276
ENSMUSG00000004266	Ptpn6	-0.435132	1.98019	8.51279	0.00352659	0.11276
ENSMUSG00000021365	Nedd9	0.273755	4.15662	8.5028	0.00354601	0.113158
ENSMUSG00000104563	Gm43041	0.309805	3.66407	8.50171	0.00354812	0.113158
ENSMUSG00000040918	Slc19a2	0.300486	3.39338	8.49544	0.00356038	0.113306
ENSMUSG00000026604	Ptpn14	0.37208	3.2228	8.48864	0.0035737	0.113538
ENSMUSG00000053091	Lins1	-0.440649	2.73807	8.48377	0.00358328	0.113697
ENSMUSG00000031486	Adgra2	0.434311	2.18727	8.47686	0.00359692	0.113973
ENSMUSG00000070371	Prss36	-0.348513	2.27563	8.47244	0.00360568	0.113973
ENSMUSG00000055069	Rab39	0.584538	0.605756	8.46489	0.00362067	0.114301
ENSMUSG00000018906	P4ha2	0.459617	3.14437	8.45317	0.00364408	0.114842
ENSMUSG00000097280	AI849053	-0.377141	1.48305	8.45169	0.00364704	0.114842
ENSMUSG00000078651	Aoc2	0.414212	1.19172	8.42047	0.00371021	0.116319
ENSMUSG00000020639	Pfn4	-0.330072	2.69273	8.4193	0.00371259	0.116319
ENSMUSG00000026088	Mitd1	0.32166	2.5187	8.36847	0.00381787	0.118425
ENSMUSG00000097391	Mirg	0.333657	4.66952	8.36254	0.00383035	0.118517
ENSMUSG00000104861	3110039M20Rik	-0.47926	0.438663	8.34247	0.00387288	0.119685
ENSMUSG00000042604	Kcna4	-0.265723	6.29849	8.3368	0.003885	0.119726
ENSMUSG00000096056	Gm21986	0.607201	2.0289	8.29988	0.00396477	0.120846
ENSMUSG00000053158	Fes	-0.540312	1.25283	8.29772	0.00396949	0.120846
ENSMUSG00000006641	Slc5a6	0.311784	3.20304	8.26877	0.00403329	0.121643
ENSMUSG00000072572	Slc39a2	0.433069	1.47853	8.26866	0.00403353	0.121643
ENSMUSG00000114896	Gm34245	0.663119	1.41877	8.24998	0.00407525	0.122297
ENSMUSG00000021224	Numb	0.310201	4.47866	8.23897	0.00410003	0.122304
ENSMUSG00000020182	Ddc	-0.384294	2.36586	8.23543	0.00410805	0.122396
ENSMUSG00000073791	Efcab7	-0.481129	0.874976	8.23074	0.00411868	0.122407
ENSMUSG00000027167	Elp4	-0.319711	3.57484	8.22725	0.00412661	0.122407
ENSMUSG00000044243	Bhlha9	-0.46168	0.864303	8.22566	0.00413021	0.122407
ENSMUSG00000032290	Ptpn9	0.256075	4.95594	8.22445	0.00413298	0.122407
ENSMUSG00000107215	Gm43197	-0.360653	2.76793	8.21629	0.00415159	0.122812
ENSMUSG00000030103	Bhlhe40	0.333368	6.34539	8.18462	0.0042247	0.124091
ENSMUSG00000028868	Wasf2	0.316174	3.26695	8.16793	0.00426375	0.12465
ENSMUSG00000039787	Cercam	-0.450089	1.23495	8.15481	0.00429471	0.125095
ENSMUSG00000045954	Cavin2	0.393023	3.30404	8.14953	0.00430724	0.125095
ENSMUSG00000051495	Irf2bp2	0.254673	5.56203	8.14437	0.00431951	0.125105
ENSMUSG00000022463	Srebf2	0.266643	6.08573	8.13533	0.00434109	0.125584
ENSMUSG00000052056	Zfp217	-0.354108	1.85635	8.13273	0.00434732	0.125618
ENSMUSG00000045259	Klhdc9	-0.360434	2.17978	8.12563	0.00436438	0.125965
ENSMUSG00000029570	Lfng	0.393861	3.30497	8.10827	0.00440639	0.126528
ENSMUSG00000044583	Tlr7	0.51115	1.28714	8.10708	0.00440928	0.126528
ENSMUSG00000076617	Ighm	-0.404338	3.16579	8.10242	0.00442061	0.126568
ENSMUSG00000112150	9530018F02Rik	-0.499536	0.547628	8.0964	0.00443532	0.126692
ENSMUSG00000027351	Spred1	0.252193	7.08222	8.07395	0.00449062	0.127744
ENSMUSG00000051351	Zfp46	-0.303528	5.58595	8.07311	0.0044927	0.127744
ENSMUSG00000051705	Senp8	0.356408	3.274	8.06867	0.00450372	0.127912
ENSMUSG00000104651	Gm21168	-0.56961	1.68515	8.05079	0.00454837	0.128448
ENSMUSG00000095930	Nim1k	-0.296857	4.93416	8.04805	0.00455526	0.128496
ENSMUSG00000113440	Gm46404	-0.410009	1.30342	8.04249	0.00456928	0.128556
ENSMUSG00000024369	Nelfe	-0.37149	3.35976	8.03699	0.00458316	0.128556
ENSMUSG00000022414	Tab1	-0.29723	4.43023	8.02013	0.00462603	0.129612
ENSMUSG00000044244	Il20rb	0.453806	1.56494	8.01589	0.00463687	0.12977
ENSMUSG00000042608	Stk40	0.319779	3.71454	7.99457	0.00469177	0.130719
ENSMUSG00000007827	Ankrd26	0.256669	4.81761	7.98573	0.00471474	0.131066
ENSMUSG00000020261	Slc36a1	0.270982	4.26602	7.9764	0.00473911	0.13145
ENSMUSG00000020120	Plek	-0.277123	3.68814	7.96963	0.00475687	0.131795
ENSMUSG00000026321	Tnfrsf11a	-0.437327	0.890484	7.96762	0.00476215	0.131795
ENSMUSG00000079235	Ccdc13	-0.533086	2.2298	7.90541	0.00492871	0.135352
ENSMUSG00000045328	Cenpe	-0.500183	1.60849	7.89543	0.00495598	0.135951
ENSMUSG00000042359	Osbpl6	0.281185	6.30466	7.8886	0.00497473	0.136315
ENSMUSG00000098188	Sowahc	0.337179	4.37462	7.88518	0.00498414	0.136423
ENSMUSG00000032942	Ucp3	-0.453347	0.681322	7.87378	0.00501568	0.136835
ENSMUSG00000035914	Cd276	-0.342039	2.0388	7.86765	0.00503271	0.137
ENSMUSG00000090066	1110002E22Rik	-0.428555	2.10178	7.86272	0.00504643	0.137223
ENSMUSG00000067279	Ppp1r3c	0.248368	6.44128	7.85732	0.00506153	0.137484
ENSMUSG00000085894	Gm15832	0.446564	0.781148	7.85516	0.00506759	0.137498
ENSMUSG00000055200	Sertad3	0.433254	0.886305	7.8462	0.00509276	0.138031
ENSMUSG00000075511	1700001L05Rik	-0.425844	2.24667	7.8406	0.00510856	0.138159
ENSMUSG00000105957	Gm43254	-0.409226	0.931259	7.82141	0.0051631	0.139362
ENSMUSG00000038022	Mindy4	-0.495228	2.60289	7.79837	0.00522935	0.140093
ENSMUSG00000026831	1700007K13Rik	0.438955	0.581	7.7979	0.0052307	0.140093
ENSMUSG00000016028	Celsr1	0.917185	3.07225	7.79282	0.00524543	0.140336
ENSMUSG00000021327	Zkscan3	0.260835	5.12541	7.77925	0.00528499	0.140414
ENSMUSG00000097604	Gm17322	-0.372901	1.99021	7.77443	0.00529909	0.140414
ENSMUSG00000066637	Ttc32	0.444534	0.662211	7.77112	0.00530881	0.140523
ENSMUSG00000066892	Fbxl12	0.366284	2.29363	7.76003	0.00534152	0.140939
ENSMUSG00000100009	Gm7967	-0.544695	1.62962	7.75388	0.00535973	0.14127
ENSMUSG00000056459	Zbtb25	-0.617848	2.48299	7.74497	0.00538624	0.141819
ENSMUSG00000103636	Gm38331	0.494721	0.922534	7.73381	0.00541963	0.142397
ENSMUSG00000114172	Gm36298	-0.349684	1.85551	7.6825	0.0055759	0.145887
ENSMUSG00000027246	Ell3	0.434175	0.797515	7.6647	0.00563117	0.147179
ENSMUSG00000006344	Ggt5	-1.02275	0.735004	7.65965	0.00564696	0.147284
ENSMUSG00000074890	Lcmt2	-0.336188	2.4681	7.65962	0.00564704	0.147284
ENSMUSG00000035561	Aldh1b1	-0.283872	3.11211	7.65084	0.00567459	0.147693
ENSMUSG00000073680	Tmem88b	-0.308965	5.54944	7.64122	0.00570495	0.148155
ENSMUSG00000071317	Bves	0.36477	1.99015	7.63861	0.00571319	0.148155
ENSMUSG00000038982	Bloc1s5	-0.289971	3.4642	7.63476	0.00572539	0.148155
ENSMUSG00000041130	Zfp598	0.269312	4.32249	7.63022	0.00573982	0.148155
ENSMUSG00000083899	Gm12346	0.377803	1.2308	7.63019	0.00573992	0.148155
ENSMUSG00000063889	Crem	0.325604	3.32411	7.62414	0.00575922	0.1485
ENSMUSG00000073485	H3f3aos	-0.849074	0.630366	7.61651	0.00578362	0.148821
ENSMUSG00000022146	Osmr	0.372604	2.54932	7.61045	0.0058031	0.148863
ENSMUSG00000037965	Zc3h7a	0.266641	5.16995	7.60301	0.00582709	0.148863
ENSMUSG00000040010	Slc7a5	0.282343	4.1405	7.58318	0.00589154	0.149894
ENSMUSG00000029313	Aff1	0.326352	4.18738	7.56239	0.0059599	0.150901
ENSMUSG00000059839	Zfp874b	0.301592	3.82034	7.55963	0.00596902	0.15094
ENSMUSG00000035007	Rundc1	0.264714	4.84197	7.55436	0.00598651	0.151076
ENSMUSG00000069835	Sat2	-0.325893	2.8757	7.53045	0.00606648	0.152262
ENSMUSG00000037857	Nufip2	0.233586	6.74266	7.52471	0.00608582	0.152332
ENSMUSG00000092448	Gm20387	-0.418194	0.90107	7.51628	0.00611439	0.152755
ENSMUSG00000035126	Wdr78	0.267308	4.14216	7.51241	0.00612752	0.152914
ENSMUSG00000025350	Rdh5	0.494555	2.16247	7.49479	0.00618779	0.153818
ENSMUSG00000077714	Snord17	0.411667	4.3896	7.46096	0.00630514	0.156112
ENSMUSG00000028410	Dnaja1	0.2473	8.12243	7.4521	0.00633626	0.156472
ENSMUSG00000043448	Gjc2	-0.33459	2.10847	7.44293	0.00636861	0.156472
ENSMUSG00000021483	Cdk20	0.371924	1.95617	7.43985	0.0063795	0.156552
ENSMUSG00000057181	5730455P16Rik	-0.333497	6.39698	7.41519	0.00646755	0.15809
ENSMUSG00000115007	AC154276.1	-0.418272	0.547712	7.40778	0.00649423	0.15837
ENSMUSG00000022020	Naa16	0.284215	3.30199	7.40672	0.00649807	0.15837
ENSMUSG00000078853	Igtp	-0.3981	1.09858	7.39577	0.00653774	0.158715
ENSMUSG00000090272	Mndal	0.474795	2.27092	7.34192	0.0067365	0.162177
ENSMUSG00000033446	Lpar6	-0.335157	2.72012	7.32872	0.00678612	0.162707
ENSMUSG00000106928	Gm43860	0.423151	0.56758	7.32201	0.00681151	0.162866
ENSMUSG00000032595	Cdhr4	-0.531701	0.944394	7.32162	0.00681301	0.162866
ENSMUSG00000020653	Klf11	-0.340143	2.23999	7.31056	0.00685506	0.163393
ENSMUSG00000097350	4732491K20Rik	-0.385897	1.71874	7.29699	0.00690704	0.164339
ENSMUSG00000040717	Il17rd	-0.352741	2.9755	7.29661	0.00690847	0.164339
ENSMUSG00000097061	9330151L19Rik	-0.294712	3.06972	7.29504	0.00691453	0.164339
ENSMUSG00000116656		-0.326875	3.09771	7.28603	0.0069493	0.164694
ENSMUSG00000049571	Cfap46	-0.630806	1.27175	7.27644	0.00698648	0.165418
ENSMUSG00000049539	Hist1h1a	-0.30746	2.39171	7.24049	0.00712773	0.167964
ENSMUSG00000025810	Nrp1	0.25721	7.13691	7.2181	0.0072172	0.169423
ENSMUSG00000020990	Cdkl1	-0.302083	3.17561	7.21467	0.00723099	0.169435
ENSMUSG00000091890	A830073O21Rik	-0.460625	1.22029	7.20618	0.00726529	0.169919
ENSMUSG00000035898	Uba6	0.259126	5.34572	7.19129	0.00732582	0.170405
ENSMUSG00000034858	Fam214a	-0.252734	5.5481	7.18696	0.00734353	0.170405
ENSMUSG00000072676	Tmem254a	-0.780164	1.38305	7.18415	0.00735505	0.170405
ENSMUSG00000066150	Slc31a1	0.368773	4.03913	7.18222	0.00736295	0.170405
ENSMUSG00000095550	Gm21671	-0.48491	0.78525	7.18082	0.0073687	0.170405
ENSMUSG00000033949	Trim36	-0.387879	2.36141	7.16705	0.00742547	0.170937
ENSMUSG00000051067	Lingo3	0.267765	4.93258	7.1511	0.00749181	0.172146
ENSMUSG00000070056	Mfhas1	0.240772	5.34869	7.14712	0.00750846	0.172211
ENSMUSG00000075012	Fjx1	-0.240658	4.77341	7.14226	0.0075288	0.17236
ENSMUSG00000068859	Sp9	-0.573014	1.02604	7.13897	0.00754263	0.172518
ENSMUSG00000027883	Gpsm2	-0.416445	4.44316	7.12837	0.00758736	0.173375
ENSMUSG00000045211	Nudt18	-0.268374	3.42157	7.12532	0.00760026	0.173375
ENSMUSG00000029718	Pcolce	0.674392	2.35537	7.11941	0.00762538	0.173556
ENSMUSG00000037553	Zdhhc18	0.408556	3.59984	7.0973	0.00772003	0.174969
ENSMUSG00000078349	AW011738	-0.387768	0.780551	7.08887	0.0077564	0.174997
ENSMUSG00000022383	Ppara	0.424569	1.16518	7.08625	0.00776777	0.175095
ENSMUSG00000026694	Mettl13	-0.347999	3.34574	7.08201	0.00778616	0.175351
ENSMUSG00000088529	Gm26083	0.44109	1.1109	7.07605	0.00781212	0.175776
ENSMUSG00000009828	Ick	-0.243507	4.71806	7.06975	0.00783961	0.175937
ENSMUSG00000116579		0.331329	1.81292	7.03983	0.00797166	0.17776
ENSMUSG00000030235	Slco1c1	0.296267	5.55301	7.02269	0.00804835	0.179149
ENSMUSG00000052496	Pkdrej	-0.449644	0.769099	7.01759	0.00807129	0.1795
ENSMUSG00000022136	Dnajc3	0.279416	6.63298	7.01214	0.0080959	0.179606
ENSMUSG00000027935	Rab13	-0.353552	1.50933	7.01175	0.00809764	0.179606
ENSMUSG00000036432	Siah2	0.34764	2.74436	7.00716	0.00811842	0.179676
ENSMUSG00000021848	Otx2	0.943017	1.59012	7.00459	0.0081301	0.179676
ENSMUSG00000040690	Col16a1	-0.447772	2.68627	6.99794	0.00816035	0.179676
ENSMUSG00000092470	Gm20518	0.394155	1.1422	6.99526	0.00817259	0.179676
ENSMUSG00000033450	Tagap	0.453788	0.571291	6.99517	0.008173	0.179676
ENSMUSG00000034620	Tmem5	-0.258824	4.34673	6.96352	0.00831882	0.181439
ENSMUSG00000037845	Fdxacb1	-0.366457	2.53332	6.96296	0.00832141	0.181439
ENSMUSG00000051817	Sox12	-0.284459	3.35446	6.96292	0.00832161	0.181439
ENSMUSG00000032373	Car12	0.383785	4.86918	6.96197	0.00832601	0.181439
ENSMUSG00000049091	Sephs2	-0.234185	4.82722	6.94534	0.00840378	0.182813
ENSMUSG00000040495	Chrm4	0.371017	2.66384	6.93519	0.00845162	0.183694
ENSMUSG00000045903	Npas4	-0.439172	1.5652	6.92719	0.0084895	0.184196
ENSMUSG00000033685	Ucp2	0.663872	2.49728	6.91848	0.00853097	0.184773
ENSMUSG00000004347	Pde1c	-0.370516	3.65843	6.91495	0.00854781	0.184977
ENSMUSG00000031931	Ankrd49	-0.288826	3.95252	6.90873	0.00857759	0.185114
ENSMUSG00000051043	Gprc5c	-0.473166	1.56141	6.90498	0.0085956	0.185114
ENSMUSG00000019874	Fabp7	-0.278893	3.89361	6.8705	0.00876302	0.186714
ENSMUSG00000107272	Gm34583	0.284207	3.27557	6.86835	0.00877354	0.186779
ENSMUSG00000102644	Thap6	-0.410854	0.8936	6.84889	0.00886966	0.18795
ENSMUSG00000081487	Gm13689	0.40336	0.890842	6.84727	0.00887769	0.18795
ENSMUSG00000028420	Tmem38b	0.343281	2.64423	6.84404	0.00889377	0.18795
ENSMUSG00000070780	Rbm47	0.981883	0.605467	6.8435	0.00889645	0.18795
ENSMUSG00000114230	Gm48239	-0.423961	2.08763	6.8243	0.00899256	0.189295
ENSMUSG00000014813	Stc1	0.38628	1.0297	6.81609	0.00903403	0.18957
ENSMUSG00000103225	Gm37731	0.610047	1.17111	6.80408	0.00909497	0.18973
ENSMUSG00000079304	4933413G19Rik	-0.411414	0.597253	6.80209	0.00910511	0.189782
ENSMUSG00000032417	Rwdd2a	-0.26874	3.58871	6.79786	0.0091267	0.189819
ENSMUSG00000109401	Cpeb1os1	-0.42024	0.593435	6.7886	0.00917418	0.190359
ENSMUSG00000089857	Zfp882	0.278825	3.67537	6.78773	0.00917864	0.190359
ENSMUSG00000107379	Gm43126	0.474497	0.671119	6.77412	0.00924891	0.191067
ENSMUSG00000097343	9030407P20Rik	-0.428243	2.06816	6.77393	0.00924991	0.191067
ENSMUSG00000112639	AC134329.1	-0.404294	0.758824	6.74792	0.0093857	0.193046
ENSMUSG00000028980	H6pd	-0.477335	2.97248	6.73748	0.0094408	0.19382
ENSMUSG00000028128	F3	0.299048	5.00795	6.73359	0.00946138	0.193962
ENSMUSG00000023911	Flywch2	-0.327342	1.99241	6.73047	0.00947799	0.193983
ENSMUSG00000031520	Vegfc	0.382157	0.76447	6.71137	0.00958	0.195109
ENSMUSG00000073647	Gm10557	0.325073	1.73657	6.69124	0.00968877	0.196521
ENSMUSG00000053470	Kdm3a	0.253105	5.53629	6.68144	0.00974219	0.197123
ENSMUSG00000043290	Zfp784	-0.325844	1.7326	6.6795	0.00975282	0.197154
ENSMUSG00000019794	Katna1	0.273165	3.32125	6.67827	0.00975955	0.197154
ENSMUSG00000054517	Trim65	0.398543	1.82294	6.67031	0.00980324	0.197396
ENSMUSG00000018599	Mief2	0.36962	3.39011	6.66688	0.0098221	0.19759
ENSMUSG00000021000	Mia2	0.263598	5.49132	6.66568	0.00982871	0.19759
ENSMUSG00000064247	Plcxd1	-0.442891	2.54114	6.65956	0.00986252	0.197626
ENSMUSG00000003814	Calr	0.253698	8.93719	6.65892	0.00986609	0.197626
ENSMUSG00000030096	Slc6a6	-0.276756	6.34321	6.64467	0.00994532	0.198811
ENSMUSG00000038205	Prkab2	0.268264	5.19352	6.63955	0.00997393	0.199223
ENSMUSG00000029298	Gbp9	-0.369199	1.73344	6.60912	0.0101458	0.201661
ENSMUSG00000074457	S100a16	-0.274424	4.79365	6.60463	0.0101714	0.201661
ENSMUSG00000103375	Gm37181	-0.3833	0.902519	6.58833	0.0102649	0.202803
ENSMUSG00000020183	Cpm	0.303083	4.31933	6.57333	0.0103518	0.203667
ENSMUSG00000045757	Zfp764	-0.285243	2.50718	6.56549	0.0103975	0.204405
ENSMUSG00000104034	2900092N22Rik	0.322008	2.0351	6.55217	0.0104756	0.205226
ENSMUSG00000019558	Slc6a8	0.251013	5.09686	6.54311	0.0105291	0.205226
ENSMUSG00000046959	Slc26a1	-0.365928	1.62805	6.54289	0.0105304	0.205226
ENSMUSG00000038515	Grtp1	-0.490544	1.86828	6.5388	0.0105547	0.205226
ENSMUSG00000033594	Spata2l	0.25832	4.90386	6.53507	0.0105768	0.205226
ENSMUSG00000027434	Nkx2-2	-0.446266	1.18336	6.53468	0.0105791	0.205226
ENSMUSG00000036639	Nudt1	-0.379905	0.879767	6.53307	0.0105887	0.205226
ENSMUSG00000026437	Cdk18	-0.351792	3.08307	6.53037	0.0106048	0.205226
ENSMUSG00000016179	Camk1g	0.256622	4.10416	6.5289	0.0106136	0.205226
ENSMUSG00000026819	Slc25a25	0.269604	5.79539	6.52122	0.0106595	0.205226
ENSMUSG00000033863	Klf9	0.218627	7.37296	6.52094	0.0106612	0.205226
ENSMUSG00000021541	Trpc7	-0.429067	0.914568	6.52026	0.0106652	0.205226
ENSMUSG00000017756	Slc12a7	0.514027	1.68817	6.51947	0.01067	0.205226
ENSMUSG00000025498	Irf7	-0.669226	0.729894	6.51167	0.0107169	0.205701
ENSMUSG00000029716	Tfr2	-0.434788	1.21455	6.50988	0.0107277	0.205701
ENSMUSG00000022369	Mtbp	-0.371029	1.28972	6.50642	0.0107486	0.205943
ENSMUSG00000073119	Speer4a	-0.484892	1.65488	6.49823	0.0107982	0.206576
ENSMUSG00000103050	Gm38273	0.335222	1.55387	6.49496	0.0108181	0.206797
ENSMUSG00000021156	Zmynd11	0.352396	7.79197	6.49075	0.0108437	0.206998
ENSMUSG00000039316	Rftn1	-0.305387	3.13787	6.48761	0.0108629	0.206998
ENSMUSG00000033762	Recql4	0.373202	1.05744	6.48507	0.0108785	0.206998
ENSMUSG00000103309	BC037039	0.445388	1.37633	6.48139	0.010901	0.207268
ENSMUSG00000032058	Ppp2r1b	0.250318	3.69098	6.46556	0.0109985	0.208012
ENSMUSG00000020280	Pus10	-0.369874	3.43588	6.46548	0.010999	0.208012
ENSMUSG00000074227	Spint2	0.316154	2.72286	6.46132	0.0110248	0.208192
ENSMUSG00000030671	Pde3b	0.307611	4.24378	6.44507	0.0111261	0.209787
ENSMUSG00000071984	Fndc1	-0.493075	1.03061	6.44254	0.0111419	0.209905
ENSMUSG00000027936	Crtc2	0.317758	2.68462	6.44138	0.0111492	0.209905
ENSMUSG00000028807	Zbtb8a	-0.312735	2.14609	6.43429	0.0111938	0.210473
ENSMUSG00000031170	Slc38a5	-0.361536	1.29782	6.42969	0.0112228	0.210565
ENSMUSG00000095123	Gm21781	-0.268032	3.60576	6.4163	0.0113078	0.211196
ENSMUSG00000039911	Spsb1	0.259813	3.98197	6.41619	0.0113084	0.211196
ENSMUSG00000109336	Samd4b	0.269207	4.31809	6.41599	0.0113097	0.211196
ENSMUSG00000025193	Cutc	-0.314564	1.88896	6.41446	0.0113195	0.211196
ENSMUSG00000036555	Iqce	0.319492	3.99165	6.41149	0.0113384	0.21139
ENSMUSG00000024807	Syvn1	0.306177	3.67823	6.4059	0.0113742	0.211793
ENSMUSG00000061414	Cracr2a	-0.409365	0.578336	6.40212	0.0113984	0.211875
ENSMUSG00000041849	Card6	0.57252	1.20657	6.38585	0.0115033	0.213665
ENSMUSG00000023949	Tcte1	-0.344813	1.03754	6.38305	0.0115215	0.213843
ENSMUSG00000036676	Tmtc3	0.262602	4.42114	6.37924	0.0115463	0.214144
ENSMUSG00000048583	Igf2	0.647643	4.25907	6.37055	0.0116029	0.214856
ENSMUSG00000032679	Cd59a	0.49389	2.07059	6.36511	0.0116386	0.21504
ENSMUSG00000007570	Fance	-0.276771	3.07287	6.35508	0.0117046	0.215708
ENSMUSG00000059142	Zfp945	-0.259611	4.46312	6.35474	0.0117068	0.215708
ENSMUSG00000067916	Zfp991	-0.288112	2.96831	6.33821	0.0118164	0.21708
ENSMUSG00000031508	Ankrd10	0.236121	5.10249	6.3364	0.0118285	0.217114
ENSMUSG00000074024	4632427E13Rik	-0.249384	5.32796	6.32816	0.0118836	0.217484
ENSMUSG00000083827	Gm15712	0.44129	0.965478	6.32475	0.0119064	0.217742
ENSMUSG00000002458	Rgs19	0.281646	3.69262	6.30845	0.0120164	0.21927
ENSMUSG00000039194	Rlbp1	-0.317497	3.98267	6.30498	0.01204	0.219474
ENSMUSG00000048310	Pskh1	-0.274883	2.94499	6.30421	0.0120451	0.219474
ENSMUSG00000039323	Igfbp2	0.534561	4.36425	6.2941	0.012114	0.220085
ENSMUSG00000106892	Gm42791	-0.294555	2.52552	6.2764	0.0122356	0.22197
ENSMUSG00000110474	Gm45848	-0.400408	0.950368	6.27233	0.0122638	0.222145
ENSMUSG00000021549	Rasa1	-0.221713	6.32629	6.26923	0.0122852	0.222145
ENSMUSG00000100876	2810454H06Rik	-0.394507	0.574587	6.26261	0.0123313	0.222145
ENSMUSG00000041559	Fmod	0.653416	1.0217	6.26217	0.0123343	0.222145
ENSMUSG00000006517	Mvd	0.332724	3.53148	6.26213	0.0123346	0.222145
ENSMUSG00000033730	Egr3	0.323526	5.01247	6.26087	0.0123434	0.222145
ENSMUSG00000046834	Krt1	-0.607886	0.515892	6.25277	0.0123999	0.222563
ENSMUSG00000110156	Gm42067	0.437864	0.633112	6.24379	0.0124629	0.22319
ENSMUSG00000026034	Clk1	0.225488	6.97065	6.23808	0.0125032	0.223256
ENSMUSG00000084950	Gm5577	-0.388263	1.19953	6.23801	0.0125037	0.223256
ENSMUSG00000040124	Gorab	-0.259551	3.54591	6.23082	0.0125545	0.223523
ENSMUSG00000032558	Nphp3	-0.335699	2.17593	6.22854	0.0125707	0.223651
ENSMUSG00000035342	Lzts2	0.235639	4.76276	6.22014	0.0126305	0.224147
ENSMUSG00000072720	Myo18b	0.369012	1.25613	6.20126	0.012766	0.22589
ENSMUSG00000022807	Osbpl11	0.23207	4.80143	6.19708	0.0127961	0.225924
ENSMUSG00000017667	Zfp334	0.219202	5.21806	6.19625	0.0128021	0.225924
ENSMUSG00000019979	Apaf1	0.331416	3.98794	6.19617	0.0128027	0.225924
ENSMUSG00000030403	Vasp	-0.293151	2.58323	6.18714	0.0128682	0.226356
ENSMUSG00000098178	Gm42418	0.244626	6.47609	6.18222	0.012904	0.226636
ENSMUSG00000105852	Gm42890	0.385922	0.823291	6.16343	0.0130418	0.228282
ENSMUSG00000058174	Gm5148	-0.385588	1.98257	6.14078	0.0132099	0.230434
ENSMUSG00000052336	Cx3cr1	-0.232014	4.89681	6.13877	0.0132249	0.230436
ENSMUSG00000018372	Cep95	0.338074	3.48869	6.13642	0.0132425	0.230436
ENSMUSG00000030786	Itgam	-0.412748	4.46936	6.1344	0.0132576	0.230436
ENSMUSG00000028468	Rgp1	-0.303067	4.28208	6.13288	0.013269	0.230436
ENSMUSG00000095687	Rnaset2a	1.13211	2.11157	6.12887	0.0132992	0.230436
ENSMUSG00000036782	Klhl13	-0.24478	4.78545	6.12044	0.0133628	0.230818
ENSMUSG00000048572	Tmem252	0.379532	1.05453	6.10735	0.0134621	0.23189
ENSMUSG00000021823	Vcl	0.258629	5.13128	6.10233	0.0135004	0.232178
ENSMUSG00000091475	2810468N07Rik	-0.235499	4.24068	6.08819	0.0136089	0.233135
ENSMUSG00000070427	Il18bp	0.301646	2.33129	6.08328	0.0136467	0.233457
ENSMUSG00000026806	Ddx31	0.305398	2.52972	6.08166	0.0136593	0.233508
ENSMUSG00000028268	Gbp3	-0.293626	2.11831	6.07179	0.0137357	0.23404
ENSMUSG00000028035	Dnajb4	0.237702	5.81844	6.0716	0.0137372	0.23404
ENSMUSG00000052848	C130026L21Rik	-0.358539	0.813239	6.06762	0.0137682	0.234088
ENSMUSG00000041809	Efhc1	-0.384748	0.790512	6.05991	0.0138285	0.234837
ENSMUSG00000074358	Ccdc61	-0.426061	2.24516	6.05782	0.0138448	0.234837
ENSMUSG00000015217	Hmgb3	-0.309632	3.42606	6.05717	0.01385	0.234837
ENSMUSG00000040322	Slc25a24	-0.399082	1.01682	6.04957	0.0139097	0.235689
ENSMUSG00000037787	Apopt1	-0.250189	3.65381	6.04146	0.0139737	0.236322
ENSMUSG00000115360	AC116950.1	-0.395372	0.584163	6.04004	0.013985	0.236322
ENSMUSG00000014850	Msh3	-0.276943	5.09478	6.02306	0.0141201	0.237477
ENSMUSG00000034349	Smc4	0.30002	3.52658	6.0196	0.0141478	0.237623
ENSMUSG00000031808	Slc27a1	-0.214152	5.77047	6.01552	0.0141806	0.23794
ENSMUSG00000074102	Rbm15b	0.216439	6.06653	6.01487	0.0141858	0.23794
ENSMUSG00000035473	Galm	0.364954	0.965746	6.00587	0.0142584	0.238674
ENSMUSG00000047875	Gpr157	-0.377478	0.47389	5.99942	0.0143106	0.23892
ENSMUSG00000106049	Gm43019	0.392297	2.37667	5.99931	0.0143114	0.23892
ENSMUSG00000041378	Cldn5	-0.293102	4.65139	5.98039	0.0144658	0.240468
ENSMUSG00000036913	Trim67	0.338929	1.03521	5.9785	0.0144813	0.240468
ENSMUSG00000021994	Wnt5a	0.53091	2.88741	5.97488	0.0145111	0.240801
ENSMUSG00000079418	Atg4a	-0.303289	2.62924	5.96636	0.0145813	0.241806
ENSMUSG00000106662	Gm43034	-0.367928	0.738607	5.96219	0.0146159	0.242056
ENSMUSG00000075704	Txnrd2	-0.381644	2.52611	5.95985	0.0146353	0.242068
ENSMUSG00000021411	Pxdc1	0.29622	2.30677	5.95976	0.0146361	0.242068
ENSMUSG00000046561	Arsj	0.258645	3.29953	5.9506	0.0147123	0.242685
ENSMUSG00000028684	Urod	-0.379616	4.47883	5.93701	0.0148262	0.244239
ENSMUSG00000029576	Radil	-0.482123	1.94667	5.93405	0.0148511	0.244327
ENSMUSG00000021895	Arhgef3	0.232662	6.97229	5.9301	0.0148844	0.244391
ENSMUSG00000066278	Vps37b	-0.28171	3.65109	5.92353	0.01494	0.244438
ENSMUSG00000078897	Gm4724	-1.18729	3.46585	5.9228	0.0149462	0.244438
ENSMUSG00000072258	Taf1a	0.259849	3.25189	5.92118	0.01496	0.244503
ENSMUSG00000019890	Nts	-0.272117	2.66881	5.91712	0.0149945	0.244585
ENSMUSG00000070699	Sars2	-0.295053	2.42446	5.91249	0.0150339	0.244697
ENSMUSG00000106858	Gm43844	0.371164	1.07489	5.89847	0.015154	0.24606
ENSMUSG00000022558	Mroh1	0.499889	4.87841	5.89726	0.0151645	0.24607
ENSMUSG00000026616	Cr2	-0.637274	0.595496	5.8951	0.0151831	0.246211
ENSMUSG00000105624	Gm43187	0.430512	0.96533	5.8933	0.0151986	0.246302
ENSMUSG00000049225	Pdp1	0.225833	6.10382	5.88835	0.0152414	0.246515
ENSMUSG00000044468	Fam46c	0.400291	1.67927	5.88357	0.0152828	0.246753
ENSMUSG00000026791	Slc2a8	-0.31019	2.74807	5.88342	0.0152841	0.246753
ENSMUSG00000029759	Pon3	0.613531	0.552133	5.88322	0.0152858	0.246753
ENSMUSG00000091994	E130317F20Rik	-0.286526	2.10118	5.8744	0.0153626	0.247117
ENSMUSG00000033006	Sox10	-0.280058	4.84998	5.87387	0.0153672	0.247117
ENSMUSG00000093452	Zfhx2os	-0.35684	1.9073	5.87012	0.0154	0.247386
ENSMUSG00000025616	Usp16	-0.275873	4.91909	5.86039	0.0154854	0.247975
ENSMUSG00000024276	Zfp397	0.21251	5.75489	5.85849	0.0155021	0.247975
ENSMUSG00000039929	Urb1	0.345135	4.01547	5.85405	0.0155412	0.248301
ENSMUSG00000110702	Gm45767	-0.312065	2.03337	5.84414	0.015629	0.24867
ENSMUSG00000090307	1700071M16Rik	-0.361852	1.66536	5.84405	0.0156298	0.24867
ENSMUSG00000057895	Zfp105	-0.317914	2.46783	5.83758	0.0156874	0.249197
ENSMUSG00000032534	Cep63	-0.22851	4.34049	5.81771	0.0158656	0.250933
ENSMUSG00000052137	Rbm12b2	0.233796	5.18674	5.79933	0.0160323	0.252985
ENSMUSG00000074637	Sox2	-0.243608	3.65802	5.77991	0.0162104	0.254904
ENSMUSG00000037992	Rara	0.278439	3.45703	5.75983	0.0163967	0.256544
ENSMUSG00000010307	Tmem86a	-0.278335	2.39982	5.75911	0.0164034	0.256544
ENSMUSG00000039345	Mettl22	-0.263834	3.59399	5.7578	0.0164156	0.256544
ENSMUSG00000116652		-0.36914	1.00951	5.74316	0.016553	0.257689
ENSMUSG00000029034	Ints11	0.230319	4.33141	5.73936	0.0165888	0.257726
ENSMUSG00000020721	Helz	0.254218	5.71286	5.73817	0.0166001	0.257726
ENSMUSG00000020681	Ace	0.749166	4.02644	5.7374	0.0166073	0.257726
ENSMUSG00000117172		-0.284227	1.83021	5.72771	0.0166992	0.258511
ENSMUSG00000030218	Mgp	0.548018	2.35409	5.71617	0.0168094	0.259732
ENSMUSG00000108219	Gm44101	0.42327	0.426438	5.70988	0.0168697	0.260204
ENSMUSG00000020538	Srebf1	-0.330109	5.23187	5.70687	0.0168987	0.260204
ENSMUSG00000086212	Mkln1os	-0.314869	1.59555	5.70216	0.0169441	0.260204
ENSMUSG00000044968	Napepld	0.266068	5.06955	5.70048	0.0169602	0.260204
ENSMUSG00000040451	Sgms1	0.249317	5.34315	5.69995	0.0169654	0.260204
ENSMUSG00000031309	Rps6ka3	0.228138	4.90134	5.69927	0.016972	0.260204
ENSMUSG00000024856	Cdk2ap2	0.376364	3.26099	5.6973	0.016991	0.260278
ENSMUSG00000079109	Pms2	-0.249781	4.24652	5.68792	0.0170821	0.261018
ENSMUSG00000110710	C78859	0.231429	3.70701	5.67627	0.0171959	0.262109
ENSMUSG00000030880	Polr3e	0.221865	4.73281	5.67531	0.0172053	0.262109
ENSMUSG00000006235	Epor	-0.381606	1.31162	5.66276	0.0173288	0.263534
ENSMUSG00000029217	Tec	0.465321	1.08739	5.65607	0.0173951	0.263918
ENSMUSG00000029832	Nfe2l3	-0.266463	2.49366	5.65584	0.0173974	0.263918
ENSMUSG00000020228	Helb	-0.314342	2.46305	5.65481	0.0174076	0.263918
ENSMUSG00000027884	Clcc1	-0.242585	4.34234	5.65472	0.0174085	0.263918
ENSMUSG00000072647	Adam1a	0.251944	4.17008	5.65364	0.0174192	0.263918
ENSMUSG00000068396	Rpl34-ps1	-0.636793	1.35305	5.65149	0.0174405	0.263918
ENSMUSG00000074194	Zfp791	-0.324624	2.27437	5.6509	0.0174464	0.263918
ENSMUSG00000055884	Fancm	0.384265	4.11647	5.65054	0.01745	0.263918
ENSMUSG00000105891	A230001M10Rik	-0.365858	1.63799	5.6419	0.0175362	0.264541
ENSMUSG00000025402	Nab2	0.242403	4.63296	5.63701	0.0175851	0.264979
ENSMUSG00000060733	Ipmk	0.262158	5.69061	5.62616	0.0176944	0.265661
ENSMUSG00000034271	Jdp2	0.246204	4.98388	5.62159	0.0177406	0.266086
ENSMUSG00000073924	Olfr656	-0.308783	1.58127	5.61528	0.0178045	0.266511
ENSMUSG00000021703	Serinc5	-0.215719	6.49055	5.60355	0.0179241	0.267607
ENSMUSG00000097062	Gm17586	-0.38778	0.976615	5.60288	0.017931	0.267607
ENSMUSG00000115289	AC131029.2	-1.71811	0.959768	5.60258	0.017934	0.267607
ENSMUSG00000042138	Msantd2	0.332334	2.89911	5.60043	0.0179561	0.267607
ENSMUSG00000072969	Armcx5	-0.26912	4.93927	5.59934	0.0179672	0.267607
ENSMUSG00000022504	Ciita	0.36131	0.559752	5.59864	0.0179744	0.267607
ENSMUSG00000020137	Thap2	0.223579	4.03914	5.59731	0.017988	0.26765
ENSMUSG00000110720	Gm46223	0.343717	1.34704	5.56967	0.0182742	0.270424
ENSMUSG00000022940	Pigp	-0.260839	3.16717	5.56883	0.018283	0.270424
ENSMUSG00000004661	Arid3b	0.312096	1.76353	5.56372	0.0183364	0.270891
ENSMUSG00000058881	Zfp516	0.219617	4.71348	5.55446	0.0184336	0.271844
ENSMUSG00000032278	Paqr5	0.586488	1.3122	5.54973	0.0184835	0.272418
ENSMUSG00000096948	Gm4221	-0.399996	0.582351	5.54271	0.0185579	0.272552
ENSMUSG00000049516	Spty2d1	0.240955	4.90105	5.53541	0.0186354	0.273203
ENSMUSG00000079043	Fastkd5	0.234207	3.54936	5.53166	0.0186754	0.273627
ENSMUSG00000087177	E130307A14Rik	-0.241376	3.69918	5.52551	0.0187412	0.274173
ENSMUSG00000106450	Gm43018	0.415577	1.09071	5.5226	0.0187723	0.274173
ENSMUSG00000020638	Cmpk2	-0.227152	3.98356	5.52221	0.0187765	0.274173
ENSMUSG00000021803	Cdhr1	-0.357919	2.11825	5.52201	0.0187786	0.274173
ENSMUSG00000083773	Gm13394	0.24746	3.5976	5.5126	0.01888	0.275168
ENSMUSG00000002835	Chaf1a	-0.302874	2.24249	5.50888	0.0189202	0.275349
ENSMUSG00000101856	1700096K18Rik	-0.376453	0.477943	5.50885	0.0189205	0.275349
ENSMUSG00000092009	Myh15	-0.37748	0.728413	5.50436	0.0189691	0.275471
ENSMUSG00000050605	Zfp61	-0.381472	4.12357	5.50047	0.0190114	0.275471
ENSMUSG00000030560	Ctsc	0.243435	3.46461	5.48633	0.0191657	0.276987
ENSMUSG00000020672	Sntg2	-0.322974	1.10514	5.4858	0.0191716	0.276987
ENSMUSG00000103443	Gm37132	-0.500669	1.34953	5.48316	0.0192006	0.277245
ENSMUSG00000045817	Zfp36l2	-0.238322	3.11469	5.47209	0.0193225	0.278038
ENSMUSG00000040565	Btaf1	0.31379	6.71343	5.4665	0.0193844	0.278656
ENSMUSG00000028211	Trp53inp1	0.287343	4.4732	5.46519	0.019399	0.278656
ENSMUSG00000052397	Ezr	0.264884	6.44842	5.46037	0.0194525	0.278976
ENSMUSG00000025473	Adam8	0.429128	1.30074	5.45178	0.0195484	0.279835
ENSMUSG00000044707	Ccnjl	0.352875	2.48532	5.44597	0.0196135	0.280473
ENSMUSG00000018381	Abi3	0.626742	2.07818	5.43237	0.0197669	0.282283
ENSMUSG00000027472	Pdrg1	0.324058	3.27406	5.43073	0.0197854	0.282283
ENSMUSG00000109422	Gm45174	0.309375	1.82258	5.4293	0.0198017	0.282324
ENSMUSG00000045838	A430105I19Rik	-0.247552	3.52347	5.42205	0.019884	0.283007
ENSMUSG00000055805	Fmnl1	0.240747	4.59336	5.41295	0.0199879	0.283842
ENSMUSG00000033790	Tubgcp5	-0.213269	4.7605	5.40869	0.0200368	0.284326
ENSMUSG00000097282	5031415H12Rik	0.361983	1.38981	5.40381	0.0200929	0.284326
ENSMUSG00000017478	Zc3h18	0.236817	5.35016	5.40304	0.0201017	0.284326
ENSMUSG00000038007	Acer2	0.286316	2.12784	5.40219	0.0201116	0.284326
ENSMUSG00000039556	Ppp1r3f	-0.289044	3.55737	5.39507	0.0201938	0.285167
ENSMUSG00000110136	Gm45785	0.57161	1.01341	5.3949	0.0201957	0.285167
ENSMUSG00000097428	AW047730	-0.248117	3.3819	5.38894	0.0202647	0.285656
ENSMUSG00000022894	Adamts5	-0.400083	0.595274	5.38509	0.0203095	0.28604
ENSMUSG00000110895	Gm48822	0.418831	1.72512	5.38177	0.0203482	0.28604
ENSMUSG00000083633	Gm13312	0.428027	0.711269	5.36289	0.0205697	0.288254
ENSMUSG00000111971	Gm48678	0.295474	2.4636	5.362	0.0205801	0.288254
ENSMUSG00000024501	Dpysl3	-0.385875	5.59468	5.35719	0.020637	0.288617
ENSMUSG00000113679	Gm10432	-0.598602	1.65401	5.34692	0.0207589	0.289286
ENSMUSG00000046230	Vps13a	0.196524	7.39937	5.34631	0.0207661	0.289286
ENSMUSG00000103885	Gm37006	0.396597	1.40392	5.34327	0.0208025	0.289436
ENSMUSG00000054477	Kcnn2	0.207519	5.56889	5.33629	0.0208859	0.290305
ENSMUSG00000015656	Hspa8	0.236036	11.4554	5.33352	0.0209191	0.290506
ENSMUSG00000025188	Hps1	-0.373683	2.26984	5.32541	0.0210167	0.29131
ENSMUSG00000039616	Mocos	-0.379189	0.451331	5.31554	0.021136	0.29209
ENSMUSG00000020799	Tekt1	0.352073	1.59988	5.30761	0.0212324	0.292671
ENSMUSG00000001507	Itga3	0.53977	3.24002	5.30603	0.0212518	0.292776
ENSMUSG00000114624	Gm48267	-0.323308	1.36871	5.29557	0.0213797	0.293911
ENSMUSG00000104121	Gm37485	-0.321053	1.12489	5.29448	0.0213931	0.293911
ENSMUSG00000069170	Adgrv1	0.435418	3.169	5.28704	0.0214847	0.294094
ENSMUSG00000054792	Klhl18	0.222921	3.97846	5.27537	0.0216292	0.29526
ENSMUSG00000006930	Hap1	-0.311161	5.55356	5.27502	0.0216336	0.29526
ENSMUSG00000090626	Tex9	-0.36173	2.46625	5.27157	0.0216765	0.295522
ENSMUSG00000041548	Hspb8	0.346684	3.71656	5.26461	0.0217633	0.295965
ENSMUSG00000031156	Slc35a2	0.478122	3.76329	5.26338	0.0217787	0.295965
ENSMUSG00000016493	Cd46	-0.274019	3.94615	5.26321	0.0217809	0.295965
ENSMUSG00000063281	Zfp35	0.251941	3.92993	5.25727	0.0218553	0.295965
ENSMUSG00000031210	Gpr165	-0.462291	1.69927	5.25661	0.0218635	0.295965
ENSMUSG00000020387	Jade2	0.229246	5.72105	5.25335	0.0219046	0.296199
ENSMUSG00000043091	Tuba1c	0.225116	3.61897	5.24841	0.0219668	0.296558
ENSMUSG00000104253	Gm37174	-0.32182	1.33535	5.24309	0.0220342	0.297266
ENSMUSG00000045912	C2cd4c	-0.457351	1.53966	5.24238	0.0220431	0.297266
ENSMUSG00000053830	Gm9923	2.32516	1.11186	5.21719	0.0223646	0.300787
ENSMUSG00000029208	Guf1	-0.20634	5.23856	5.21033	0.0224531	0.300954
ENSMUSG00000021760	Gpx8	0.350898	1.91929	5.20843	0.0224776	0.301006
ENSMUSG00000045733	Sprn	-0.19111	7.68301	5.20455	0.0225278	0.301102
ENSMUSG00000108738	Gm44777	0.340925	0.805605	5.20451	0.0225284	0.301102
ENSMUSG00000048478	Spata33	-0.288031	2.54277	5.20414	0.0225331	0.301102
ENSMUSG00000033722	BC034090	-0.348959	3.3793	5.20275	0.0225512	0.301107
ENSMUSG00000000901	Mmp11	0.443665	0.833294	5.19957	0.0225924	0.301249
ENSMUSG00000038175	Mylip	-0.211331	4.59308	5.19733	0.0226217	0.301396
ENSMUSG00000073910	Mob3b	-0.40325	2.21839	5.19686	0.0226277	0.301396
ENSMUSG00000025450	Gm9752	-0.324363	1.39388	5.1916	0.0226963	0.301987
ENSMUSG00000053286	Trmt1l	0.210039	4.97085	5.18969	0.0227213	0.301993
ENSMUSG00000046139	Patl1	0.238499	3.32921	5.18786	0.0227453	0.301993
ENSMUSG00000024036	Slc37a1	-0.347625	1.362	5.17935	0.0228568	0.302604
ENSMUSG00000054383	Pnma1	-0.361108	1.12617	5.17088	0.0229686	0.303663
ENSMUSG00000004460	Dnajb11	0.230599	5.83247	5.1696	0.0229855	0.303725
ENSMUSG00000074282	Zfp94	-0.268026	3.22142	5.16323	0.0230699	0.304034
ENSMUSG00000022449	Adamts20	0.256038	4.64856	5.16107	0.0230987	0.304253
ENSMUSG00000031224	Magee2	-0.247682	3.13203	5.15548	0.0231731	0.304509
ENSMUSG00000031860	Pbx4	-0.324481	1.37429	5.15503	0.0231791	0.304509
ENSMUSG00000029624	Ptcd1	0.245474	4.67598	5.15502	0.0231792	0.304509
ENSMUSG00000050963	Kcns2	-0.200869	5.34068	5.14877	0.0232628	0.304939
ENSMUSG00000037752	Xkr8	-0.385072	1.59526	5.14616	0.0232979	0.30496
ENSMUSG00000113905	Gm48872	0.404627	0.459703	5.14605	0.0232993	0.30496
ENSMUSG00000025650	Col7a1	0.604608	0.439721	5.13898	0.0233944	0.30541
ENSMUSG00000069265	Hist1h3a	0.376542	1.06535	5.13857	0.0233999	0.30541
ENSMUSG00000020892	Aloxe3	-0.409745	0.896726	5.13645	0.0234286	0.30541
ENSMUSG00000050846	Zfp623	0.253512	4.05719	5.13559	0.0234401	0.30541
ENSMUSG00000042772	Smg7	0.21199	6.8688	5.12943	0.0235234	0.306124
ENSMUSG00000095681	Gm8281	-0.369019	0.565213	5.12553	0.0235764	0.306617
ENSMUSG00000079444	Gm21981	-0.388031	1.01654	5.12	0.0236516	0.306617
ENSMUSG00000037523	Mavs	0.295232	2.70261	5.11943	0.0236594	0.306617
ENSMUSG00000053110	Yap1	0.269872	3.68518	5.11775	0.0236823	0.306617
ENSMUSG00000008136	Fhl2	-0.217622	4.59281	5.11763	0.023684	0.306617
ENSMUSG00000108037	Gm44597	0.331657	1.45257	5.1161	0.0237048	0.306722
ENSMUSG00000037406	Htra4	-0.298953	1.52613	5.11093	0.0237756	0.307
ENSMUSG00000029695	Aass	0.291697	2.50785	5.11092	0.0237756	0.307
ENSMUSG00000038463	Olfml2b	0.254605	5.442	5.10297	0.0238849	0.307837
ENSMUSG00000064267	Hvcn1	-0.453672	1.07039	5.10281	0.0238871	0.307837
ENSMUSG00000097023	Mir9-3hg	-0.251099	3.27559	5.10009	0.0239246	0.308054
ENSMUSG00000092564	BC051226	-0.331583	1.61513	5.0996	0.0239314	0.308054
ENSMUSG00000074939	Chrm5	0.455164	0.590595	5.09469	0.0239993	0.308608
ENSMUSG00000000184	Ccnd2	0.23064	5.77468	5.08998	0.0240644	0.309205
ENSMUSG00000052479	A330008L17Rik	-0.232137	3.37157	5.08162	0.0241808	0.309412
ENSMUSG00000026556	Vangl2	-0.259199	2.83213	5.0809	0.0241909	0.309412
ENSMUSG00000074896	Ifit3	-0.459141	2.70401	5.07799	0.0242315	0.309504
ENSMUSG00000054619	Mettl7a1	0.29292	4.57182	5.07721	0.0242424	0.309504
ENSMUSG00000026017	Carf	-0.245743	4.73172	5.07628	0.0242554	0.309504
ENSMUSG00000020409	Slu7	-0.2109	6.45513	5.07087	0.0243312	0.309679
ENSMUSG00000006134	Crkl	0.27554	5.2065	5.07022	0.0243402	0.309679
ENSMUSG00000109398	Gm3854	-0.296347	2.50227	5.06632	0.0243951	0.310175
ENSMUSG00000052563	D930048N14Rik	0.359544	0.434865	5.06499	0.0244139	0.310232
ENSMUSG00000031604	Msmo1	0.26512	5.86674	5.06365	0.0244328	0.310232
ENSMUSG00000027274	Mkks	0.254456	3.9463	5.06335	0.0244369	0.310232
ENSMUSG00000051627	Hist1h1e	-0.221981	4.64005	5.05555	0.0245472	0.310997
ENSMUSG00000078945	Naip2	-0.38454	0.608775	5.05383	0.0245716	0.311084
ENSMUSG00000094800	Gm9780	-1.92945	0.515547	5.05275	0.024587	0.311084
ENSMUSG00000110316	Gm45311	0.293593	1.47544	5.05023	0.0246226	0.31132
ENSMUSG00000021071	Trim9	0.216291	7.35743	5.04282	0.0247282	0.311751
ENSMUSG00000112483	Gm48542	-0.392467	1.26949	5.02887	0.0249282	0.31296
ENSMUSG00000115149	AC112142.1	-0.350164	1.43047	5.02234	0.0250223	0.313351
ENSMUSG00000048108	Tmem72	0.323071	5.40648	5.01919	0.0250679	0.313607
ENSMUSG00000086022	Rad51ap2	-0.372972	1.27422	5.01698	0.0251	0.313851
ENSMUSG00000024966	Stip1	0.247034	7.36911	5.016	0.0251141	0.313869
ENSMUSG00000050558	Prokr2	0.36013	1.807	5.01511	0.025127	0.313873
ENSMUSG00000037470	Uggt1	0.308786	6.3524	5.01363	0.0251485	0.313889
ENSMUSG00000056592	Zfp658	0.267478	3.08828	5.01085	0.025189	0.313997
ENSMUSG00000111443	Gm46123	-0.355496	3.09016	5.00974	0.0252051	0.313997
ENSMUSG00000021981	Cab39l	0.406355	4.99326	5.00785	0.0252326	0.313997
ENSMUSG00000030019	Fbxl14	0.210171	4.37291	5.00525	0.0252706	0.314232
ENSMUSG00000022096	Hr	-0.582555	3.52403	4.9997	0.0253517	0.314316
ENSMUSG00000025324	Atp10a	0.252006	3.12045	4.99812	0.0253749	0.314447
ENSMUSG00000020184	Mdm2	0.230177	5.44036	4.99384	0.0254377	0.314755
ENSMUSG00000113262	Gm48551	0.324984	0.995872	4.99005	0.0254935	0.314847
ENSMUSG00000024970	AI846148	0.232846	3.91267	4.98268	0.0256023	0.315694
ENSMUSG00000030602	Pak4	0.260032	3.01261	4.96629	0.025846	0.317332
ENSMUSG00000022512	Cldn1	0.597383	1.65921	4.95904	0.0259547	0.317992
ENSMUSG00000028527	Ak4	0.264618	5.39851	4.94848	0.0261136	0.319463
ENSMUSG00000035403	Crb2	-0.301843	1.53196	4.94438	0.0261757	0.319757
ENSMUSG00000097164	Cep83os	-0.214725	4.27177	4.94326	0.0261925	0.319806
ENSMUSG00000038990	Cables2	-0.215946	3.96832	4.93729	0.0262833	0.320395
ENSMUSG00000021587	Pcsk1	0.248893	4.997	4.9367	0.0262922	0.320395
ENSMUSG00000054520	Sh3bp2	0.284636	1.77261	4.93489	0.0263197	0.320572
ENSMUSG00000025089	Gfra1	-0.218502	5.5817	4.93101	0.0263789	0.320914
ENSMUSG00000070354	Evi2	0.389664	0.436977	4.93027	0.0263903	0.320914
ENSMUSG00000021668	Polk	0.265901	3.70667	4.92611	0.0264538	0.321264
ENSMUSG00000052291	5330438D12Rik	-0.343074	1.25787	4.92501	0.0264706	0.321299
ENSMUSG00000048756	Foxo3	0.219168	5.8402	4.92349	0.026494	0.321299
ENSMUSG00000034795	Ccdc122	-0.353026	1.40272	4.9234	0.0264954	0.321299
ENSMUSG00000030357	Fkbp4	0.204482	6.83543	4.91458	0.0266309	0.322471
ENSMUSG00000032508	Myd88	0.31167	1.81316	4.91033	0.0266966	0.322795
ENSMUSG00000034247	Plekhm1	0.227907	3.82084	4.90908	0.0267159	0.322872
ENSMUSG00000048038	Ccdc187	-0.300124	1.5112	4.90096	0.0268417	0.324056
ENSMUSG00000055491	Pprc1	0.328445	3.03147	4.90025	0.0268529	0.324056
ENSMUSG00000112790	Gm33378	-0.262764	2.63583	4.89784	0.0268902	0.32435
ENSMUSG00000104488	Gm38062	0.36365	0.754069	4.89699	0.0269035	0.324353
ENSMUSG00000022206	Npr3	0.252348	4.84377	4.88938	0.0270223	0.325313
ENSMUSG00000032400	Zwilch	-0.457314	0.8687	4.88416	0.0271043	0.326137
ENSMUSG00000090659	Zfp493	0.289283	2.21211	4.88261	0.0271285	0.326137
ENSMUSG00000051390	Zbtb22	-0.200802	4.72214	4.88252	0.02713	0.326137
ENSMUSG00000029720	Gm20605	0.365062	2.03699	4.88151	0.0271458	0.326169
ENSMUSG00000047686	Rtl3	-0.288042	2.07384	4.87139	0.0273055	0.327299
ENSMUSG00000035329	Fbxo33	0.197868	5.34482	4.86543	0.0273999	0.327881
ENSMUSG00000070729	Gm12966	-0.350494	1.36652	4.86417	0.0274199	0.327881
ENSMUSG00000050796	B3galt6	-0.229487	3.27902	4.86014	0.027484	0.328175
ENSMUSG00000106317	Gm43848	-0.368482	0.537892	4.85738	0.0275282	0.328349
ENSMUSG00000006378	Gcat	-0.307317	2.36627	4.85625	0.0275462	0.328349
ENSMUSG00000044296	Zfp879	-0.300388	1.66973	4.85569	0.0275551	0.328349
ENSMUSG00000040272	Accs	-0.424179	1.20246	4.84977	0.0276498	0.328554
ENSMUSG00000029617	Ccz1	-0.205123	4.45616	4.84705	0.0276935	0.328554
ENSMUSG00000048070	Pirt	-0.368504	1.09725	4.84695	0.027695	0.328554
ENSMUSG00000037103	Dcaf15	-0.275836	2.67447	4.84611	0.0277086	0.328554
ENSMUSG00000040170	Fmo2	0.82249	0.408275	4.84055	0.027798	0.329084
ENSMUSG00000028549	Itgb3bp	-0.414982	2.04533	4.83956	0.027814	0.329117
ENSMUSG00000019767	Ccdc170	-0.32036	0.90274	4.83403	0.0279034	0.329802
ENSMUSG00000029199	Lias	-0.221051	4.22098	4.83393	0.027905	0.329802
ENSMUSG00000039167	Adgrl4	0.30864	4.1315	4.83352	0.0279116	0.329802
ENSMUSG00000087413	Gm11266	-0.309107	1.57081	4.83169	0.0279412	0.329994
ENSMUSG00000020099	Unc5b	-0.216811	4.69143	4.82761	0.0280074	0.329994
ENSMUSG00000067870	Rpl31-ps8	-0.257305	4.60717	4.82677	0.0280212	0.33
ENSMUSG00000020048	Hsp90b1	0.206475	8.72524	4.82301	0.0280823	0.330499
ENSMUSG00000051278	Zgrf1	-0.250413	2.94864	4.81689	0.0281822	0.331357
ENSMUSG00000021943	Gdf10	-0.260363	2.3722	4.81616	0.0281941	0.331357
ENSMUSG00000025815	Dhtkd1	-0.379913	2.0403	4.81562	0.0282029	0.331357
ENSMUSG00000062861	Zfp28	-0.288501	3.38342	4.8138	0.0282327	0.331552
ENSMUSG00000039166	Akap7	-0.194759	5.51645	4.80848	0.02832	0.331951
ENSMUSG00000030793	Pycard	-0.863659	2.05089	4.79804	0.0284922	0.332795
ENSMUSG00000003665	Has1	-0.343829	0.648921	4.79685	0.0285118	0.332795
ENSMUSG00000105265	Sox2ot	-0.256181	5.53859	4.79422	0.0285554	0.333035
ENSMUSG00000002845	Tmem39a	0.450058	2.84908	4.79371	0.0285638	0.333035
ENSMUSG00000036353	P2ry12	-0.198263	5.28992	4.79166	0.0285978	0.333035
ENSMUSG00000028992	Nmnat1	-0.241002	2.53897	4.79136	0.0286029	0.333035
ENSMUSG00000049612	Omg	-0.194787	6.50733	4.78603	0.0286915	0.333636
ENSMUSG00000058070	Eml1	-0.229906	5.51353	4.78303	0.0287416	0.333759
ENSMUSG00000042659	Arrdc4	0.241856	3.56038	4.78218	0.0287557	0.333759
ENSMUSG00000085925	Rtl1	0.260356	3.467	4.78038	0.0287858	0.333797
ENSMUSG00000097347	Gm17275	0.245465	2.50573	4.77704	0.0288417	0.334249
ENSMUSG00000032727	Mier3	0.204634	5.35378	4.77565	0.028865	0.334249
ENSMUSG00000022765	Snap29	0.197367	4.71231	4.76625	0.029023	0.335611
ENSMUSG00000111602	Gm32014	-0.330037	2.00366	4.76455	0.0290516	0.335664
ENSMUSG00000020740	Gga3	0.379497	4.36398	4.76385	0.0290634	0.335664
ENSMUSG00000106535	Gm43031	-0.371407	0.587801	4.76358	0.0290681	0.335664
ENSMUSG00000032718	Mansc1	-0.248745	2.5737	4.76107	0.0291104	0.335798
ENSMUSG00000085028	Slc2a4rg-ps	0.272751	1.69054	4.75837	0.0291561	0.335902
ENSMUSG00000090086	AI480526	-0.325005	1.4729	4.75706	0.0291784	0.336003
ENSMUSG00000042650	Alkbh5	0.205494	5.45492	4.75532	0.0292078	0.336032
ENSMUSG00000021134	Srsf5	-0.248753	7.93939	4.75395	0.0292311	0.336144
ENSMUSG00000061718	Ppp1r1b	0.252604	4.82669	4.75149	0.029273	0.33647
ENSMUSG00000007216	Zfp775	-0.382161	2.75312	4.74984	0.029301	0.336576
ENSMUSG00000109154	Gm44822	-0.340894	0.80345	4.74782	0.0293355	0.336616
ENSMUSG00000070392	Gm20634	0.435048	3.10992	4.73803	0.0295029	0.337592
ENSMUSG00000040964	Arhgef10l	-0.275764	5.15933	4.73725	0.0295163	0.337592
ENSMUSG00000025722	Wdr73	-0.202342	4.60775	4.73705	0.0295197	0.337592
ENSMUSG00000006021	Kptn	-0.219573	3.45256	4.73475	0.0295591	0.337888
ENSMUSG00000029915	Clec5a	-0.572481	0.574876	4.72919	0.0296549	0.338828
ENSMUSG00000047824	Pygo2	0.246725	4.32928	4.72829	0.0296704	0.33885
ENSMUSG00000019359	Gdpd2	0.393919	1.46114	4.72121	0.0297928	0.340034
ENSMUSG00000034227	Foxj1	0.276567	3.79713	4.71992	0.0298151	0.340034
ENSMUSG00000015766	Eps8	-0.209164	5.55401	4.71654	0.0298738	0.340548
ENSMUSG00000026880	Stom	-0.253157	3.259	4.70727	0.0300352	0.341606
ENSMUSG00000002111	Spi1	-0.663113	1.01317	4.70484	0.0300779	0.341816
ENSMUSG00000050619	Zscan29	0.261045	3.28297	4.70309	0.0301085	0.341816
ENSMUSG00000093606	B130034C11Rik	-0.335104	1.12337	4.7023	0.0301223	0.341816
ENSMUSG00000021750	Fam107a	0.276536	8.5923	4.6969	0.0302172	0.342412
ENSMUSG00000054720	Lrrc8c	0.264077	3.97031	4.68969	0.0303441	0.343395
ENSMUSG00000017561	Crlf3	0.240973	3.53819	4.68605	0.0304084	0.343771
ENSMUSG00000022881	Rfc4	-0.343628	0.736933	4.68577	0.0304134	0.343771
ENSMUSG00000031681	Smad1	0.220401	4.61335	4.68412	0.0304426	0.343885
ENSMUSG00000032590	Apeh	0.245011	3.58499	4.6828	0.030466	0.343919
ENSMUSG00000080712	Hist3h2bb-ps	-0.352965	0.436456	4.67439	0.0306156	0.344597
ENSMUSG00000015653	Steap2	0.345656	3.97426	4.67202	0.0306579	0.344597
ENSMUSG00000027285	Haus2	-0.215386	3.98432	4.67013	0.0306915	0.34482
ENSMUSG00000047363	Cstad	-0.381801	0.714519	4.66911	0.0307098	0.344869
ENSMUSG00000021090	Lrrc9	-0.288131	1.3864	4.66605	0.0307645	0.345173
ENSMUSG00000092094	Zfp804b	-0.373245	0.809879	4.66372	0.0308064	0.345359
ENSMUSG00000020766	Galk1	-0.251502	2.02501	4.66358	0.0308089	0.345359
ENSMUSG00000052395	Rft1	-0.254498	2.88323	4.65991	0.0308747	0.345941
ENSMUSG00000058056	Palld	-0.374112	1.98474	4.65689	0.0309291	0.346395
ENSMUSG00000029263	Pigg	0.220046	4.4678	4.6544	0.030974	0.34672
ENSMUSG00000033031	C330027C09Rik	-0.306854	1.47171	4.65294	0.0310003	0.34672
ENSMUSG00000044017	Adgrd1	-0.541851	1.12319	4.64559	0.0311334	0.347496
ENSMUSG00000003135	Cnot11	-0.22713	4.27856	4.64281	0.031184	0.347496
ENSMUSG00000049562	Ap5b1	-0.253148	2.24069	4.64237	0.031192	0.347496
ENSMUSG00000030301	Ccdc91	-0.205087	5.5387	4.63815	0.0312688	0.347917
ENSMUSG00000022372	Sla	-0.279093	1.8627	4.63683	0.0312928	0.347917
ENSMUSG00000033972	Zfp944	0.209734	4.25223	4.63553	0.0313164	0.347917
ENSMUSG00000000567	Sox9	-0.226332	3.29126	4.63046	0.0314092	0.348792
ENSMUSG00000048546	Tob2	0.291824	3.76111	4.61692	0.0316581	0.350263
ENSMUSG00000044229	Nxpe4	-0.257568	3.14657	4.61547	0.0316848	0.350263
ENSMUSG00000021453	Gadd45g	0.23377	3.67048	4.61477	0.0316978	0.350263
ENSMUSG00000103985	Gm37446	-0.250636	2.62203	4.61332	0.0317245	0.350263
ENSMUSG00000042745	Id1	0.302535	2.81244	4.61078	0.0317716	0.350486
ENSMUSG00000074794	Arrdc3	0.241812	6.504	4.61071	0.0317728	0.350486
ENSMUSG00000020411	Nipal4	-0.291975	1.92906	4.6075	0.0318323	0.350832
ENSMUSG00000048949	Gm6206	-0.502746	1.21792	4.60104	0.0319527	0.351691
ENSMUSG00000044566	Cage1	-0.290619	1.83891	4.59596	0.0320475	0.352414
ENSMUSG00000031485	Plpbp	0.20453	5.78296	4.59318	0.0320995	0.352528
ENSMUSG00000021786	Oxsm	-0.295428	2.25544	4.59082	0.0321435	0.35264
ENSMUSG00000106385	Gm42943	0.398363	1.62625	4.58796	0.0321973	0.352934
ENSMUSG00000033852	Gm28042	0.386308	0.786022	4.58292	0.0322921	0.353564
ENSMUSG00000092558	Med20	0.217903	4.4708	4.58286	0.0322932	0.353564
ENSMUSG00000041438	Utp4	0.203444	4.99635	4.57912	0.0323638	0.354026
ENSMUSG00000024810	Il33	-0.2118	5.45635	4.57814	0.0323823	0.354073
ENSMUSG00000043252	Tmem64	0.199695	4.63966	4.57554	0.0324316	0.354456
ENSMUSG00000035239	Neu3	-0.297812	1.49238	4.57213	0.0324961	0.354863
ENSMUSG00000024002	Brd4	0.338717	4.21419	4.57207	0.0324973	0.354863
ENSMUSG00000047996	Prrg1	-0.252041	3.32071	4.57111	0.0325156	0.354907
ENSMUSG00000044876	Zfp444	0.305627	4.22317	4.56248	0.0326797	0.355918
ENSMUSG00000082100	Glns-ps1	-0.512893	0.479765	4.56014	0.0327244	0.355919
ENSMUSG00000025597	Klhl4	-0.237362	3.87081	4.55288	0.0328635	0.356788
ENSMUSG00000044734	Serpinb1a	-0.285181	3.22793	4.55009	0.0329171	0.357098
ENSMUSG00000028082	Sh3d19	0.2482	4.73714	4.54851	0.0329475	0.357273
ENSMUSG00000029797	Sspo	0.724208	0.839741	4.5476	0.0329648	0.357305
ENSMUSG00000058488	Kl	0.462648	5.17524	4.54562	0.0330031	0.357564
ENSMUSG00000074863	Platr25	-0.260427	2.78101	4.53631	0.0331831	0.358428
ENSMUSG00000047539	Fbxo28	0.19193	5.36235	4.53537	0.0332013	0.358465
ENSMUSG00000074001	Klhl40	-0.27456	1.55651	4.5308	0.03329	0.358939
ENSMUSG00000039168	Dap	-0.383939	1.05002	4.52882	0.0333285	0.358939
ENSMUSG00000024164	C3	-0.30837	1.31294	4.52724	0.0333593	0.358939
ENSMUSG00000068014	Gm14648	-0.292294	4.63697	4.52718	0.0333605	0.358939
ENSMUSG00000015748	Prpf3	0.272514	4.14259	4.52579	0.0333876	0.359076
ENSMUSG00000113656	Gm47370	-0.363759	0.92957	4.52342	0.033434	0.359264
ENSMUSG00000026622	Nek2	-0.374115	0.423848	4.51929	0.0335146	0.359665
ENSMUSG00000057722	Lepr	0.656932	1.99634	4.51487	0.0336014	0.360161
ENSMUSG00000026662	Sephs1	-0.203193	4.45681	4.51261	0.0336459	0.360453
ENSMUSG00000000392	Fap	0.980921	0.532218	4.51015	0.0336944	0.360661
ENSMUSG00000017210	Med24	0.25996	6.41178	4.50941	0.0337088	0.360661
ENSMUSG00000024795	Kif20b	-0.584832	0.634381	4.50406	0.0338145	0.361234
ENSMUSG00000051586	Mical3	0.294587	5.82817	4.50237	0.033848	0.361234
ENSMUSG00000022223	Sdr39u1	-0.2241	4.20282	4.50153	0.0338645	0.36124
ENSMUSG00000002280	Narfl	-0.221931	4.3342	4.49912	0.0339123	0.361295
ENSMUSG00000021431	Snrnp48	0.200737	4.73116	4.49845	0.0339256	0.361295
ENSMUSG00000039904	Gpr37	-0.198641	6.55512	4.49835	0.0339276	0.361295
ENSMUSG00000009293	Ube2g2	0.194947	5.51861	4.49498	0.0339946	0.361544
ENSMUSG00000032232	Cgnl1	0.443569	4.87808	4.49244	0.034045	0.361721
ENSMUSG00000026433	Rab29	-0.323038	1.26876	4.49222	0.0340494	0.361721
ENSMUSG00000020953	Coch	0.463949	2.15679	4.49167	0.0340604	0.361721
ENSMUSG00000036169	Sostdc1	0.811418	2.49184	4.48784	0.0341367	0.361721
ENSMUSG00000029068	Ccnl2	0.193345	5.50868	4.4877	0.0341396	0.361721
ENSMUSG00000090698	Apold1	0.267036	1.53831	4.48758	0.034142	0.361721
ENSMUSG00000032259	Drd2	-0.450328	0.610207	4.48686	0.0341564	0.361721
ENSMUSG00000106627	Gm21680	-0.341729	1.30217	4.47948	0.0343041	0.362822
ENSMUSG00000028671	Gale	-0.290397	2.51663	4.47454	0.0344036	0.363566
ENSMUSG00000037235	Mxd4	0.217501	5.97069	4.47265	0.0344414	0.363698
ENSMUSG00000001768	Rin2	0.204355	5.22098	4.47052	0.0344846	0.363932
ENSMUSG00000004500	Zfp324	0.228251	4.0757	4.46992	0.0344967	0.363932
ENSMUSG00000083396	Gm15542	-0.627598	0.453303	4.46434	0.0346094	0.364812
ENSMUSG00000034570	Inpp5j	0.204401	4.18745	4.46131	0.0346709	0.36494
ENSMUSG00000029843	Slc13a4	0.635689	3.37245	4.46085	0.0346802	0.36494
ENSMUSG00000024889	Rce1	0.258816	3.40693	4.45948	0.0347081	0.36508
ENSMUSG00000020781	Tsen54	0.432369	1.5482	4.45867	0.0347245	0.365098
ENSMUSG00000018008	Cyth4	-0.217156	3.925	4.45481	0.0348031	0.36577
ENSMUSG00000075327	Zbtb2	0.211814	4.2183	4.45311	0.0348377	0.365825
ENSMUSG00000037455	Slc18b1	0.289933	3.28722	4.44975	0.0349063	0.366002
ENSMUSG00000024383	Map3k2	0.186765	6.02621	4.4495	0.0349115	0.366002
ENSMUSG00000033323	Ctdp1	0.226175	4.34625	4.44941	0.0349133	0.366002
ENSMUSG00000026869	Psmd5	0.266245	5.42654	4.44736	0.0349552	0.366287
ENSMUSG00000067771	Gm14685	-0.475104	0.574478	4.43491	0.035211	0.368502
ENSMUSG00000002059	Rab34	-0.265498	2.8554	4.43386	0.0352327	0.368574
ENSMUSG00000026977	2020-03-07	-0.188672	6.18334	4.43081	0.0352957	0.368924
ENSMUSG00000029328	Hnrnpdl	-0.188376	7.3226	4.42748	0.0353648	0.36949
ENSMUSG00000023805	Synj2	0.194152	6.42989	4.42579	0.0353997	0.369608
ENSMUSG00000046562	Unc119b	0.220457	4.62517	4.41774	0.0355671	0.370827
ENSMUSG00000028295	Smim8	-0.213743	3.0438	4.41529	0.0356182	0.371049
ENSMUSG00000078786	BC024978	0.297698	2.8207	4.41332	0.0356595	0.371197
ENSMUSG00000054150	Syne3	0.266596	1.69499	4.40403	0.035854	0.372588
ENSMUSG00000074738	Fndc10	-0.216082	3.4856	4.40294	0.0358769	0.372588
ENSMUSG00000036698	Ago2	0.236515	6.24242	4.40265	0.035883	0.372588
ENSMUSG00000026510	Trp53bp2	0.277079	5.00688	4.40253	0.0358856	0.372588
ENSMUSG00000087424	5730405O15Rik	-0.322842	0.890358	4.40098	0.0359183	0.372772
ENSMUSG00000047832	Cdca4	-0.24621	2.31277	4.39761	0.0359892	0.373042
ENSMUSG00000037519	Ppfia1	-0.441474	5.37233	4.39159	0.0361165	0.37374
ENSMUSG00000010476	Ebf3	-0.701533	1.28898	4.39082	0.0361329	0.37374
ENSMUSG00000046380	Jrk	-0.21805	3.6375	4.3905	0.0361398	0.37374
ENSMUSG00000037490	Slc2a12	0.431624	3.12693	4.38988	0.0361528	0.37374
ENSMUSG00000073940	Hbb-bt	0.433662	2.97397	4.38903	0.0361708	0.37374
ENSMUSG00000029428	Stx2	-0.245118	3.1733	4.38799	0.0361929	0.37374
ENSMUSG00000110424	1700012D14Rik	-0.312066	1.44717	4.38664	0.0362216	0.37374
ENSMUSG00000018707	Dync1h1	-0.316352	10.1136	4.38308	0.0362974	0.374366
ENSMUSG00000050808	Muc15	-0.321022	1.47477	4.38181	0.0363244	0.37449
ENSMUSG00000030888	Rrp8	0.295754	3.32038	4.38035	0.0363556	0.374656
ENSMUSG00000108297	Gm44167	0.325729	0.522567	4.37833	0.0363987	0.374791
ENSMUSG00000041229	Phf8	0.234311	4.81538	4.37479	0.0364743	0.375209
ENSMUSG00000062949	Atp11c	0.210633	4.59497	4.3745	0.0364805	0.375209
ENSMUSG00000023991	Foxp4	-0.373324	3.29595	4.36929	0.0365922	0.375908
ENSMUSG00000032180	Tmed1	-0.28223	2.09592	4.36585	0.0366661	0.376145
ENSMUSG00000101225	1700008J07Rik	-0.323108	0.62524	4.36292	0.0367294	0.376329
ENSMUSG00000031548	Sfrp1	0.321747	1.94684	4.35878	0.0368186	0.376932
ENSMUSG00000041920	Slc16a6	0.400755	2.86204	4.35327	0.036938	0.377887
ENSMUSG00000001763	Tspan33	0.265404	3.97236	4.35308	0.0369421	0.377887
ENSMUSG00000004931	Apba3	0.277779	3.3237	4.35079	0.0369917	0.378239
ENSMUSG00000031538	Plat	0.236564	5.0647	4.34722	0.0370695	0.378656
ENSMUSG00000019850	Tnfaip3	0.388671	2.14435	4.34388	0.0371422	0.378844
ENSMUSG00000027955	Fam198b	-0.467355	1.67217	4.34161	0.0371918	0.379195
ENSMUSG00000032300	1700017B05Rik	0.2276	3.153	4.33961	0.0372355	0.379485
ENSMUSG00000037001	Zfp39	-0.209044	4.30253	4.3375	0.0372817	0.379645
ENSMUSG00000068394	Cep152	0.242334	2.71118	4.32825	0.0374848	0.380051
ENSMUSG00000023800	Tiam2	0.20177	5.48048	4.32749	0.0375016	0.380051
ENSMUSG00000046062	Ppp1r15b	0.186398	5.74433	4.32714	0.0375093	0.380051
ENSMUSG00000054237	Fra10ac1	-0.220354	3.41362	4.32642	0.0375251	0.380051
ENSMUSG00000001632	Brpf1	0.199738	5.00617	4.32394	0.0375797	0.380051
ENSMUSG00000081225	Cyp2j12	-0.301969	1.8666	4.32199	0.0376228	0.380051
ENSMUSG00000095730	Vmn2r29	-0.539781	0.977089	4.32193	0.0376243	0.380051
ENSMUSG00000020044	Timp3	0.236089	6.27714	4.32166	0.0376302	0.380051
ENSMUSG00000047284	Neurl4	0.207738	6.17875	4.32081	0.0376491	0.380051
ENSMUSG00000054894	Atp5s	-0.236532	3.0016	4.31975	0.0376725	0.380051
ENSMUSG00000010021	Kif19a	-0.337154	2.07362	4.31737	0.0377252	0.380275
ENSMUSG00000029561	Oasl2	-0.523829	0.98131	4.31559	0.0377646	0.380287
ENSMUSG00000027300	Ubox5	-0.225658	3.19544	4.31139	0.037858	0.380996
ENSMUSG00000040260	Daam2	0.207527	6.01088	4.30808	0.0379317	0.38143
ENSMUSG00000003617	Cp	0.429321	4.03535	4.30569	0.0379851	0.381659
ENSMUSG00000001467	Cyp51	0.216955	6.01066	4.30136	0.038082	0.381862
ENSMUSG00000057156	Homez	-0.230263	3.95636	4.29758	0.0381666	0.382249
ENSMUSG00000002332	Dhrs1	-0.28737	5.04029	4.29539	0.0382158	0.382281
ENSMUSG00000030032	Wdr54	-0.307955	3.29868	4.29016	0.0383336	0.383305
ENSMUSG00000036641	Ccdc148	-0.203501	4.43726	4.28845	0.0383721	0.383514
ENSMUSG00000033355	Rtp4	-0.402159	0.561182	4.28428	0.0384663	0.384169
ENSMUSG00000115314	AC121598.3	-0.343714	1.58969	4.28242	0.0385086	0.384438
ENSMUSG00000033285	Wdr3	0.210962	4.58474	4.27337	0.0387141	0.385886
ENSMUSG00000038570	Saxo2	-0.402434	1.63366	4.2733	0.0387157	0.385886
ENSMUSG00000005718	Tfap4	-0.292193	1.24355	4.26768	0.038844	0.386349
ENSMUSG00000024235	Map3k8	0.402039	0.779598	4.26716	0.0388559	0.386349
ENSMUSG00000070306	Ccdc153	-0.374351	2.85784	4.26583	0.0388861	0.386349
ENSMUSG00000015575	Atp6v0e	0.301164	3.09804	4.26348	0.0389402	0.386362
ENSMUSG00000021186	Fbln5	0.44469	1.15934	4.26091	0.038999	0.386362
ENSMUSG00000100017	2410022M11Rik	-0.275378	1.33778	4.26053	0.0390077	0.386362
ENSMUSG00000028680	Plk3	0.275039	2.52064	4.26036	0.0390116	0.386362
ENSMUSG00000104674	Gm42756	-0.340635	0.973663	4.25825	0.03906	0.386688
ENSMUSG00000107476	Zfp862-ps	0.270017	2.59771	4.2565	0.0391003	0.386781
ENSMUSG00000032119	Hinfp	0.220576	4.52924	4.25638	0.0391031	0.386781
ENSMUSG00000041161	Otud3	0.221566	3.06197	4.25483	0.0391389	0.386781
ENSMUSG00000038623	Tm6sf1	-0.259269	2.37176	4.25412	0.0391553	0.386781
ENSMUSG00000051439	Cd14	-0.403375	0.441009	4.25392	0.0391597	0.386781
ENSMUSG00000074867	Zfp808	-0.384341	0.691865	4.25082	0.0392313	0.387306
ENSMUSG00000051224	Tceanc	-0.315174	0.721643	4.24471	0.0393727	0.38778
ENSMUSG00000026489	Coq8a	-0.272579	4.9321	4.23908	0.0395036	0.388491
ENSMUSG00000056724	Nbeal2	-0.408043	2.66536	4.23768	0.0395361	0.388491
ENSMUSG00000016918	Sulf1	0.599961	4.10485	4.23532	0.0395911	0.388491
ENSMUSG00000116594		-0.327383	3.42175	4.2339	0.0396242	0.388491
ENSMUSG00000029822	Osbpl3	0.243209	4.44599	4.2334	0.0396359	0.388491
ENSMUSG00000058351	Smim4	0.310732	1.63955	4.23281	0.0396498	0.388491
ENSMUSG00000057058	Skap1	-0.351219	0.510286	4.23091	0.0396942	0.388491
ENSMUSG00000037443	Cep85	0.295952	4.16527	4.22914	0.0397355	0.388491
ENSMUSG00000032698	Lmo2	-0.26461	3.6576	4.22887	0.039742	0.388491
ENSMUSG00000025857	Dnaaf5	0.247407	2.04498	4.21521	0.0400631	0.389807
ENSMUSG00000069919	Hba-a1	0.436141	4.81854	4.21453	0.0400793	0.389807
ENSMUSG00000049721	Gal3st1	-0.223105	3.01489	4.21107	0.0401611	0.390298
ENSMUSG00000056656	Apol8	-0.323183	1.90588	4.20621	0.0402762	0.391263
ENSMUSG00000049327	Kmt5a	0.196957	5.3056	4.20231	0.0403688	0.391904
ENSMUSG00000053263	Gm12592	-0.293479	1.02503	4.19987	0.0404271	0.392255
ENSMUSG00000024190	Dusp1	0.24192	2.84372	4.19052	0.0406507	0.393718
ENSMUSG00000029715	Pop7	-0.246722	2.96517	4.18989	0.0406658	0.393718
ENSMUSG00000044646	Zbtb7c	-0.349225	0.500227	4.18967	0.0406711	0.393718
ENSMUSG00000049625	Tifab	-0.395372	0.845612	4.18518	0.040779	0.394303
ENSMUSG00000097006	9530082P21Rik	-0.365014	0.668658	4.18441	0.0407973	0.394326
ENSMUSG00000031802	Phxr4	0.371559	0.949214	4.18246	0.0408443	0.394432
ENSMUSG00000078515	Ddi2	0.187842	6.32714	4.18199	0.0408558	0.394432
ENSMUSG00000041390	Mdfic	0.508127	1.39691	4.17804	0.0409511	0.394965
ENSMUSG00000029130	Rnf32	0.214074	3.73544	4.17538	0.0410153	0.395207
ENSMUSG00000031629	Cenpu	-0.432381	0.623526	4.17392	0.0410506	0.395237
ENSMUSG00000035372	1810055G02Rik	0.204478	3.81999	4.17351	0.0410607	0.395237
ENSMUSG00000116632		-0.288433	1.90181	4.17263	0.041082	0.395237
ENSMUSG00000044749	Abca6	-0.347135	1.99652	4.17035	0.0411374	0.395373
ENSMUSG00000029650	Slc46a3	-0.2861	2.01581	4.17009	0.0411437	0.395373
ENSMUSG00000028464	Tpm2	0.330643	1.57544	4.16504	0.0412665	0.39612
ENSMUSG00000039103	Nexn	-0.335916	0.991071	4.16387	0.041295	0.396171
ENSMUSG00000018476	Kdm6b	0.279796	2.49342	4.16222	0.0413353	0.396281
ENSMUSG00000038257	Glra3	-0.274005	2.43849	4.16098	0.0413654	0.396281
ENSMUSG00000048058	Ldlrad3	-0.219513	3.48538	4.15814	0.0414349	0.396664
ENSMUSG00000086844	B230206H07Rik	-0.289748	1.17113	4.15804	0.0414372	0.396664
ENSMUSG00000026888	Grb14	-0.191079	4.72245	4.15371	0.0415435	0.397336
ENSMUSG00000001827	Folr1	0.921496	2.47105	4.15358	0.0415465	0.397336
ENSMUSG00000051339	2900026A02Rik	0.184829	5.33922	4.15271	0.0415679	0.397336
ENSMUSG00000003657	Calb2	-0.564293	4.18091	4.15257	0.0415713	0.397336
ENSMUSG00000094306	Gm24924	0.226617	10.4364	4.15012	0.0416317	0.397761
ENSMUSG00000102145	Gm38056	0.381349	2.18443	4.14862	0.0416684	0.397806
ENSMUSG00000094410	Gm38394	0.208496	5.74084	4.13818	0.0419263	0.399453
ENSMUSG00000051113	Fam71e1	-0.377302	0.520191	4.13725	0.0419492	0.399453
ENSMUSG00000027533	Fabp5	-0.196038	5.8214	4.13655	0.0419667	0.399453
ENSMUSG00000105204	Gm43738	0.299584	1.55605	4.13644	0.0419692	0.399453
ENSMUSG00000009628	Tex15	-0.287804	1.53104	4.12912	0.0421512	0.400643
ENSMUSG00000020630	Rnaseh1	0.248594	2.99324	4.12732	0.0421961	0.400694
ENSMUSG00000035934	Pknox2	0.209722	4.79431	4.12236	0.04232	0.401196
ENSMUSG00000036430	Tbcc	-0.200555	3.74904	4.12198	0.0423295	0.401196
ENSMUSG00000005225	Plekha8	0.184139	4.50201	4.11946	0.0423926	0.401405
ENSMUSG00000004568	Arhgef18	0.183337	5.62031	4.11532	0.0424966	0.401538
ENSMUSG00000038059	Smim3	0.283177	3.34238	4.10849	0.0426683	0.40264
ENSMUSG00000002799	Jag2	0.516258	4.38093	4.1082	0.0426758	0.40264
ENSMUSG00000042406	Atf4	0.218917	6.76727	4.10371	0.0427892	0.403099
ENSMUSG00000106734	Gm20559	-0.317881	0.801907	4.09822	0.0429283	0.403844
ENSMUSG00000043164	Tmem212	-0.386815	0.407024	4.09101	0.0431119	0.404761
ENSMUSG00000032766	Gng11	-0.277971	2.36024	4.08919	0.0431583	0.405044
ENSMUSG00000019303	Psmc3ip	-0.367478	0.817967	4.08663	0.0432238	0.405506
ENSMUSG00000090115	Usp49	-0.227703	3.9723	4.08577	0.0432456	0.405558
ENSMUSG00000021904	Sema3g	0.272288	1.95551	4.08265	0.0433256	0.405716
ENSMUSG00000087479	Gm16835	-0.278969	1.80026	4.07994	0.0433953	0.406044
ENSMUSG00000056214	Pard6g	-0.262273	1.57081	4.07763	0.0434546	0.406264
ENSMUSG00000073542	Cep76	0.229118	2.78773	4.07694	0.0434724	0.406264
ENSMUSG00000028270	Gbp2	-0.324799	1.81512	4.0761	0.043494	0.406264
ENSMUSG00000036699	Zcchc12	-0.33454	4.52757	4.07585	0.0435003	0.406264
ENSMUSG00000002459	Rgs20	-0.258396	2.69452	4.07343	0.0435628	0.406405
ENSMUSG00000020475	Pgam2	-0.280002	2.15139	4.07325	0.0435672	0.406405
ENSMUSG00000024397	Aif1	-0.411545	1.27336	4.07101	0.0436253	0.406567
ENSMUSG00000089875	Etohd2	-0.284876	1.85022	4.06975	0.0436577	0.406567
ENSMUSG00000048865	Arhgap30	-0.245421	1.8736	4.06655	0.0437406	0.406982
ENSMUSG00000031072	Oraov1	0.522952	3.57444	4.06431	0.0437987	0.40737
ENSMUSG00000053293	Pom121	0.253232	3.49266	4.0621	0.0438558	0.407701
ENSMUSG00000052415	Tchh	-0.279052	2.11291	4.06167	0.043867	0.407701
ENSMUSG00000001999	Blvra	-0.242059	2.8639	4.05976	0.0439167	0.407759
ENSMUSG00000044921	Rassf9	-0.304703	1.89193	4.05954	0.0439224	0.407759
ENSMUSG00000048332	Lhfp	0.204611	3.86852	4.05889	0.0439394	0.407766
ENSMUSG00000040325	Dcaf1	0.21304	5.78221	4.05594	0.0440163	0.408008
ENSMUSG00000039501	Znfx1	0.174344	5.82234	4.05548	0.0440282	0.408008
ENSMUSG00000041329	Atp1b2	0.213509	5.34735	4.05412	0.0440638	0.408008
ENSMUSG00000039738	Slx4	0.229178	4.48183	4.0504	0.0441609	0.4083
ENSMUSG00000034617	Mtrr	0.249956	4.17395	4.04877	0.0442036	0.408391
ENSMUSG00000031323	Dmrtc1a	-0.313783	0.959289	4.04317	0.0443504	0.409188
ENSMUSG00000036411	9530077C05Rik	0.234905	2.56941	4.04214	0.0443775	0.409239
ENSMUSG00000022678	Nde1	0.263341	4.74173	4.0396	0.0444443	0.409703
ENSMUSG00000028060	2810403A07Rik	0.181155	5.69359	4.03443	0.0445807	0.410756
ENSMUSG00000056215	Lrguk	-0.316637	2.1096	4.03384	0.0445962	0.410756
ENSMUSG00000026779	Mastl	-0.486966	0.954838	4.0327	0.0446264	0.410756
ENSMUSG00000063623	C230062I16Rik	0.261829	2.40106	4.02847	0.0447386	0.411351
ENSMUSG00000062794	Zfp599	-0.226542	3.02376	4.02699	0.0447779	0.41156
ENSMUSG00000028163	Nfkb1	0.199477	4.48888	4.02396	0.0448583	0.411569
ENSMUSG00000026655	Fam107b	0.184859	4.46799	4.02246	0.0448981	0.411569
ENSMUSG00000038208	Pgap3	0.231107	2.37979	4.02203	0.0449097	0.411569
ENSMUSG00000067212	H2-T23	-0.293677	2.44317	4.02114	0.0449333	0.411569
ENSMUSG00000021368	Tbc1d7	-0.228298	3.19819	4.02082	0.0449419	0.411569
ENSMUSG00000028413	B4galt1	0.311012	1.91249	4.00898	0.0452585	0.413233
ENSMUSG00000035725	Prkx	0.197152	3.76498	4.0046	0.0453762	0.413701
ENSMUSG00000061607	Mdc1	-0.273933	3.65742	4.00377	0.0453986	0.413753
ENSMUSG00000115087	AC126251.1	-0.276615	1.53779	4.00314	0.0454155	0.413756
ENSMUSG00000105526	Gm43490	-0.304649	1.92876	4.0007	0.0454813	0.413908
ENSMUSG00000042063	Zfp386	-0.175614	5.04598	4.00068	0.045482	0.413908
ENSMUSG00000048004	Tmem196	-0.286678	2.92877	3.99603	0.0456075	0.414899
ENSMUSG00000015944	Gatsl2	0.212651	5.92038	3.99196	0.0457179	0.41575
ENSMUSG00000033294	Noc4l	-0.234609	2.88089	3.99124	0.0457373	0.415776
ENSMUSG00000021115	Vrk1	-0.222761	3.61387	3.98877	0.0458046	0.416235
ENSMUSG00000102657	Gm37899	0.266565	4.20842	3.98763	0.0458356	0.416362
ENSMUSG00000068114	Ccdc134	0.339709	3.1214	3.98176	0.0459955	0.417513
ENSMUSG00000047246	Hist1h2be	0.261047	3.88387	3.98045	0.0460312	0.417585
ENSMUSG00000017837	Nkiras2	-0.240901	2.6542	3.97664	0.0461356	0.417675
ENSMUSG00000096045	Gm21698	-0.353462	2.01908	3.97625	0.0461462	0.417675
ENSMUSG00000036040	Adamtsl2	-0.235197	2.31572	3.97465	0.04619	0.417908
ENSMUSG00000025584	Pde8a	-0.205585	4.28494	3.97168	0.0462717	0.418311
ENSMUSG00000015839	Nfe2l2	0.285244	4.10927	3.96241	0.046527	0.419054
ENSMUSG00000086013	Gm15706	-0.333784	1.23134	3.96211	0.0465353	0.419054
ENSMUSG00000022425	Enpp2	0.547163	9.14074	3.96075	0.0465729	0.419115
ENSMUSG00000025478	Dpysl4	-0.196193	4.84716	3.95943	0.0466095	0.419115
ENSMUSG00000044471	Lncpint	0.222946	4.19829	3.95485	0.0467366	0.41965
ENSMUSG00000067215	Usp51	-0.313713	0.648986	3.95473	0.0467399	0.41965
ENSMUSG00000022255	Mtdh	-0.18739	6.85353	3.95361	0.0467709	0.41965
ENSMUSG00000097156	Gm3764	-0.24925	4.63363	3.95357	0.046772	0.41965
ENSMUSG00000056394	Lig1	-0.24604	2.01593	3.95033	0.0468622	0.419872
ENSMUSG00000047259	Mc4r	0.264149	2.59972	3.9476	0.0469383	0.420391
ENSMUSG00000041362	Shtn1	-0.218871	5.54009	3.94313	0.0470632	0.421218
ENSMUSG00000027792	Bche	-0.218601	2.81743	3.93937	0.0471684	0.421857
ENSMUSG00000022025	Cnmd	-0.30676	1.04175	3.93165	0.0473855	0.423143
ENSMUSG00000063021	Hist1h2ak	0.254299	2.14606	3.93123	0.0473972	0.423143
ENSMUSG00000059898	Dsc3	-0.358696	0.733392	3.92884	0.0474646	0.423158
ENSMUSG00000041771	Slc24a4	0.235336	4.08191	3.92843	0.0474762	0.423158
ENSMUSG00000055493	Epm2a	-0.195429	4.87731	3.92319	0.0476244	0.423457
ENSMUSG00000020432	Tcn2	0.352778	4.03473	3.92154	0.0476712	0.423457
ENSMUSG00000031543	Ank1	0.411705	5.1314	3.92131	0.0476776	0.423457
ENSMUSG00000001864	Aif1l	-0.199237	3.31284	3.9199	0.0477178	0.423457
ENSMUSG00000031129	Slc9a9	-0.207335	4.24446	3.91539	0.047846	0.42411
ENSMUSG00000042978	Sbk1	0.21988	6.10067	3.91268	0.047923	0.424641
ENSMUSG00000087075	Lbhd2	-0.967477	0.622357	3.91165	0.0479526	0.424653
ENSMUSG00000038146	Notch3	-0.25014	1.76483	3.90798	0.0480574	0.424831
ENSMUSG00000038540	Tmc3	-0.336438	0.677776	3.90733	0.048076	0.424831
ENSMUSG00000034164	Emid1	-0.269563	1.26028	3.90716	0.0480807	0.424831
ENSMUSG00000067928	Zfp760	0.209324	3.61002	3.90376	0.0481783	0.42539
ENSMUSG00000059273	Zc3h4	-0.191202	5.24472	3.90046	0.048273	0.426075
ENSMUSG00000097709	2810429I04Rik	-0.280369	2.76672	3.89859	0.0483266	0.426255
ENSMUSG00000010080	Epn3	0.410945	1.21871	3.89856	0.0483276	0.426255
ENSMUSG00000034165	Ccnd3	0.38338	3.37164	3.89768	0.0483529	0.426327
ENSMUSG00000093565	Rab26os	-0.336029	0.469782	3.89541	0.0484182	0.426539
ENSMUSG00000098284	A330093E20Rik	0.327844	1.58236	3.89366	0.0484686	0.426743
ENSMUSG00000109408	A930037H05Rik	-0.317797	1.52093	3.88524	0.0487122	0.428089
ENSMUSG00000085151	1110018N20Rik	-0.295884	1.27441	3.88357	0.0487608	0.428089
ENSMUSG00000018932	Map2k3	0.301367	1.22455	3.88353	0.0487619	0.428089
ENSMUSG00000040586	Ofd1	-0.21169	3.32567	3.87959	0.0488765	0.428819
ENSMUSG00000109324	Prmt1	0.251658	4.05769	3.87745	0.0489389	0.428934
ENSMUSG00000020246	Hcfc2	0.20651	5.37995	3.87591	0.0489837	0.428934
ENSMUSG00000040738	Ints8	0.214614	5.30705	3.8752	0.0490045	0.428934
ENSMUSG00000040761	Spen	0.176023	5.66574	3.87515	0.049006	0.428934
ENSMUSG00000040174	Alkbh3	-0.22654	2.77347	3.87414	0.0490355	0.428934
ENSMUSG00000035299	Mid1	0.395753	2.80743	3.87	0.0491565	0.429761
ENSMUSG00000020091	Eif4ebp2	0.191388	4.02158	3.86771	0.0492235	0.430079
ENSMUSG00000024781	Lipa	0.223936	4.44702	3.86654	0.049258	0.430079
ENSMUSG00000020930	Ccdc103	-0.277268	1.13002	3.86613	0.04927	0.430079
ENSMUSG00000025404	R3hdm2	0.341086	5.43135	3.86565	0.0492841	0.430079
ENSMUSG00000097750	Gm4673	-0.232726	2.36457	3.86523	0.0492964	0.430079
ENSMUSG00000023025	Larp4	0.179102	6.53382	3.86151	0.049406	0.430733
ENSMUSG00000074403	Hist2h3b	-0.263879	1.70864	3.85888	0.0494834	0.431112
ENSMUSG00000113853	Gm47583	-0.365995	0.400227	3.85886	0.0494841	0.431112
ENSMUSG00000084967	Gm12296	0.34858	2.20414	3.85739	0.0495272	0.431337
ENSMUSG00000072774	Zfp951	-0.220887	2.67818	3.84777	0.049812	0.433331
ENSMUSG00000069094	Pde7a	0.174267	5.19126	3.84072	0.0500219	0.434318
ENSMUSG00000019338	Zfp687	-0.331269	4.13801	3.8393	0.0500644	0.434318
ENSMUSG00000050875	A730017C20Rik	-0.217123	3.75314	3.83897	0.0500743	0.434318
ENSMUSG00000003199	Mpnd	-0.197766	5.22614	3.8375	0.0501183	0.434318
ENSMUSG00000101970	1810026B05Rik	-0.216774	4.00026	3.83536	0.0501821	0.434368
ENSMUSG00000059323	Tonsl	0.271187	1.54914	3.83025	0.0503355	0.435024
ENSMUSG00000061894	Zscan20	0.298605	3.24389	3.82998	0.0503435	0.435024
ENSMUSG00000026475	Rgs16	0.234563	2.07218	3.82457	0.0505062	0.436052
ENSMUSG00000044937	Ttc41	0.32254	0.424211	3.82212	0.0505803	0.436388
ENSMUSG00000020289	Nprl3	-0.263052	4.3136	3.81884	0.0506793	0.437091
ENSMUSG00000062175	Tgif2	-0.552752	0.936934	3.81744	0.0507217	0.437306
ENSMUSG00000033857	Engase	-0.288898	2.47158	3.81377	0.050833	0.437962
ENSMUSG00000031351	Zfp185	0.422566	1.63325	3.8101	0.0509443	0.438618
ENSMUSG00000038349	Plcl1	-0.215333	6.07783	3.80686	0.0510431	0.438895
ENSMUSG00000024620	Pdgfrb	-0.223288	3.87191	3.80673	0.051047	0.438895
ENSMUSG00000020381	Mrnip	-0.237001	2.04309	3.80635	0.0510585	0.438895
ENSMUSG00000032579	Hemk1	0.47404	2.8246	3.80547	0.0510853	0.438921
ENSMUSG00000020644	Id2	-0.181665	5.61946	3.8047	0.0511089	0.438973
ENSMUSG00000026491	Ahctf1	0.178388	6.64546	3.80345	0.0511471	0.43915
ENSMUSG00000021615	Xrcc4	-0.234277	3.45101	3.80232	0.0511816	0.439151
ENSMUSG00000103646	Gm37706	-0.258306	2.31774	3.80171	0.0512002	0.439151
ENSMUSG00000040473	Cfap69	0.218488	3.37983	3.80025	0.051245	0.439233
ENSMUSG00000033386	Frrs1	0.376825	0.603474	3.79425	0.0514289	0.43975
ENSMUSG00000029551	Psmg3	0.253015	2.20595	3.79001	0.0515592	0.440562
ENSMUSG00000037349	Nudt22	-0.275768	1.60779	3.7894	0.0515782	0.440573
ENSMUSG00000023232	Serinc2	0.345249	1.92244	3.7873	0.0516428	0.440724
ENSMUSG00000037683	Armc3	-0.30771	0.641883	3.78716	0.0516474	0.440724
ENSMUSG00000108181	C030015A19Rik	0.259779	2.30731	3.7871	0.051649	0.440724
ENSMUSG00000017009	Sdc4	0.208579	6.21509	3.78477	0.0517212	0.440819
ENSMUSG00000038178	Slc43a2	0.204527	5.14961	3.78063	0.051849	0.441101
ENSMUSG00000112302	Gm48226	-0.238272	1.75479	3.78052	0.0518526	0.441101
ENSMUSG00000000402	Egfl6	-0.292527	1.78374	3.77751	0.051946	0.441594
ENSMUSG00000026349	Ccnt2	0.23078	6.62577	3.77234	0.0521066	0.442473
ENSMUSG00000101972	Hist1h3i	0.226194	2.61979	3.77156	0.0521309	0.442473
ENSMUSG00000021458	2010111I01Rik	0.223257	5.08159	3.77147	0.0521338	0.442473
ENSMUSG00000054519	Zfp867	-0.228217	3.29685	3.77133	0.0521382	0.442473
ENSMUSG00000028850	Gpatch3	-0.282398	2.03771	3.76798	0.0522428	0.442833
ENSMUSG00000030592	Ryr1	-0.467263	4.39644	3.76712	0.0522695	0.442833
ENSMUSG00000030423	Pop4	-0.189106	4.4498	3.76154	0.0524443	0.443564
ENSMUSG00000030798	Cd37	-0.44819	0.702685	3.76153	0.0524446	0.443564
ENSMUSG00000036106	Prr5	0.372233	1.39338	3.76061	0.0524733	0.443564
ENSMUSG00000044702	Palb2	-0.386845	0.659609	3.76021	0.0524859	0.443564
ENSMUSG00000098234	Snhg6	-0.229586	2.5833	3.75982	0.0524983	0.443564
ENSMUSG00000038648	Creb3l2	0.302377	2.99374	3.75667	0.0525974	0.44406
ENSMUSG00000054967	Zfp647	-0.258156	1.90861	3.75629	0.0526093	0.44406
ENSMUSG00000025037	Maoa	-0.18656	4.78358	3.75529	0.0526406	0.444164
ENSMUSG00000017929	B4galt5	-0.288277	5.02737	3.75414	0.0526768	0.444185
ENSMUSG00000034205	Loxl2	0.25979	1.42955	3.75297	0.0527139	0.444185
ENSMUSG00000039529	Atp8b1	-0.275016	1.52604	3.75087	0.0527799	0.444479
ENSMUSG00000020601	Trib2	0.177197	5.44609	3.75058	0.0527893	0.444479
ENSMUSG00000040822	1700123O20Rik	0.292546	2.97205	3.74923	0.0528317	0.444521
ENSMUSG00000000131	Xpo6	-0.225473	5.94264	3.74671	0.0529115	0.444527
ENSMUSG00000024052	Lpin2	0.164889	6.34491	3.74457	0.0529795	0.444763
ENSMUSG00000069008	Gm5537	3.39506	2.04534	3.74223	0.0530535	0.445006
ENSMUSG00000041380	Htr2c	0.424874	4.48492	3.74188	0.0530648	0.445006
ENSMUSG00000046410	Kcnk6	0.260596	1.76695	3.74117	0.0530874	0.445006
ENSMUSG00000049957	Ccdc137	0.21247	4.3697	3.74029	0.0531153	0.445006
ENSMUSG00000091102	5830462I19Rik	-0.298738	0.504261	3.74028	0.0531156	0.445006
ENSMUSG00000097471	5830432E09Rik	-0.319655	0.606697	3.73741	0.0532068	0.445557
ENSMUSG00000028140	Mrpl9	0.188581	4.79154	3.72941	0.0534623	0.446664
ENSMUSG00000026037	Orc2	0.211015	4.84973	3.72674	0.053548	0.446664
ENSMUSG00000000934	Top1mt	-0.194322	3.97088	3.72566	0.0535824	0.446664
ENSMUSG00000028890	Mtf1	0.180716	5.0064	3.72252	0.0536832	0.44724
ENSMUSG00000034173	Zbed5	-0.212518	2.821	3.7219	0.0537031	0.44724
ENSMUSG00000054850	Smim10l2a	-0.19635	3.60578	3.72057	0.0537459	0.44724
ENSMUSG00000028364	Tnc	-0.212502	3.65011	3.71889	0.0538003	0.44724
ENSMUSG00000022179	4931414P19Rik	-0.264324	1.54879	3.71848	0.0538132	0.44724
ENSMUSG00000062785	Kcnc3	0.215216	4.57475	3.71498	0.0539261	0.447948
ENSMUSG00000033487	Fndc3a	0.205759	6.29459	3.71417	0.0539523	0.447948
ENSMUSG00000021540	Smad5	0.170429	5.22192	3.71357	0.0539719	0.447961
ENSMUSG00000025049	Taf5	0.221459	2.80488	3.71162	0.054035	0.448037
ENSMUSG00000016619	Nup50	0.200713	5.24406	3.70892	0.0541224	0.448353
ENSMUSG00000096768	Gm47283	0.782009	4.03783	3.70878	0.0541271	0.448353
ENSMUSG00000005949	Ctns	-0.218132	3.1455	3.70697	0.0541858	0.44869
ENSMUSG00000057110	Cntrl	-0.214664	4.39359	3.70542	0.0542359	0.448864
ENSMUSG00000033306	Lpp	0.211869	4.14892	3.70463	0.0542617	0.448864
ENSMUSG00000020805	Slc13a5	-0.238355	1.68304	3.7027	0.0543246	0.448989
ENSMUSG00000057147	Dph6	-0.225601	3.28499	3.70087	0.0543841	0.448989
ENSMUSG00000109044	Gm44680	0.284706	2.22703	3.69536	0.0545639	0.449317
ENSMUSG00000030802	Bckdk	-0.190019	4.89425	3.69461	0.0545885	0.449317
ENSMUSG00000037415	Ranbp10	0.193391	4.43226	3.69412	0.0546044	0.449317
ENSMUSG00000102496	Gm36989	0.235002	3.61914	3.69385	0.0546133	0.449317
ENSMUSG00000056904	Gm5620	-0.333696	0.762329	3.6915	0.0546903	0.449317
ENSMUSG00000000958	Slc7a7	0.36166	0.599657	3.69084	0.0547121	0.449317
ENSMUSG00000080316	Spaca6	-0.265326	4.28375	3.69083	0.0547124	0.449317
ENSMUSG00000024909	Efemp2	0.32305	2.83107	3.68874	0.0547811	0.449584
ENSMUSG00000046668	Cxxc5	-0.190199	4.89788	3.68732	0.0548275	0.449669
ENSMUSG00000095648	Gm2004	0.268937	2.16121	3.68411	0.0549332	0.450239
ENSMUSG00000005057	Sh2b2	-0.565719	1.30581	3.68168	0.0550135	0.450613
ENSMUSG00000020258	Glyctk	-0.301806	1.81669	3.68087	0.05504	0.45067
ENSMUSG00000032375	Aph1b	0.206499	5.33576	3.67838	0.0551224	0.450778
ENSMUSG00000024831	Ighmbp2	-0.225443	3.03525	3.67738	0.0551555	0.450778
ENSMUSG00000033088	Triobp	-0.221163	2.64648	3.67719	0.0551618	0.450778
ENSMUSG00000048997	Atxn7l2	-0.224539	2.96591	3.67373	0.0552765	0.451123
ENSMUSG00000032322	Pstpip1	-0.365896	0.733414	3.67128	0.0553576	0.451355
ENSMUSG00000037321	Tap1	-0.350696	1.05709	3.6704	0.055387	0.451355
ENSMUSG00000024168	Tmem204	0.230361	2.59885	3.66997	0.0554011	0.451355
ENSMUSG00000037408	Cnnm4	0.220798	3.60059	3.66959	0.0554137	0.451355
ENSMUSG00000061046	Haghl	-0.208677	5.33873	3.66618	0.0555273	0.451889
ENSMUSG00000026546	Cfap45	0.356021	2.28505	3.66599	0.0555336	0.451889
ENSMUSG00000040605	Bace2	-0.527195	0.75721	3.6628	0.0556399	0.452311
ENSMUSG00000039294	BC017643	0.19383	3.26845	3.65732	0.0558233	0.452914
ENSMUSG00000021294	Kif26a	-0.26278	1.72491	3.65496	0.0559026	0.453262
ENSMUSG00000098374	Gm28043	-0.191477	4.89423	3.65193	0.0560042	0.453939
ENSMUSG00000041870	Ankrd13a	0.178941	5.67476	3.64711	0.0561666	0.454959
ENSMUSG00000039004	Bmp6	0.280469	2.39227	3.64532	0.056227	0.455299
ENSMUSG00000042046	Dstyk	0.202468	6.3896	3.64338	0.0562926	0.455683
ENSMUSG00000063550	Nup98	0.177002	5.94886	3.64019	0.0564004	0.456113
ENSMUSG00000073139	Tmem185a	0.217381	4.41764	3.63577	0.0565505	0.456731
ENSMUSG00000029587	Zfp12	0.183503	5.39822	3.63262	0.0566575	0.45723
ENSMUSG00000047123	Ticam1	0.229707	1.99582	3.63198	0.0566793	0.45723
ENSMUSG00000038630	Zkscan16	-0.260795	5.14439	3.6318	0.0566856	0.45723
ENSMUSG00000017868	Sgk2	-0.348248	0.985307	3.62941	0.056767	0.457615
ENSMUSG00000063632	Sox11	0.211547	5.0612	3.62932	0.0567701	0.457615
ENSMUSG00000100600	A230077H06Rik	-0.222325	2.35909	3.62842	0.0568009	0.457715
ENSMUSG00000069300	Hist1h2bj	0.305711	0.577056	3.62602	0.0568826	0.457855
ENSMUSG00000087368	BC065397	0.409112	1.30053	3.62424	0.0569437	0.458124
ENSMUSG00000022175	Lrp10	0.261891	3.60208	3.62148	0.0570381	0.458326
ENSMUSG00000001518	Itfg2	-0.33693	3.59068	3.6196	0.0571027	0.45852
ENSMUSG00000034931	Dhx8	0.1748	5.662	3.61958	0.0571033	0.45852
ENSMUSG00000020090	Npffr1	-0.398555	1.35741	3.6168	0.0571989	0.458549
ENSMUSG00000000811	Txnrd3	-0.252665	1.27223	3.60883	0.0574736	0.459876
ENSMUSG00000034739	Mfrp	1.09334	2.35439	3.6084	0.0574883	0.459876
ENSMUSG00000030870	Ubfd1	0.170164	5.55631	3.60825	0.0574937	0.459876
ENSMUSG00000110010	Gm45629	0.307352	0.791057	3.60722	0.0575292	0.46001
ENSMUSG00000024560	Cxxc1	0.183776	4.27334	3.60268	0.0576865	0.460506
ENSMUSG00000026519	Tmem63a	-0.213617	4.45897	3.60169	0.0577208	0.460506
ENSMUSG00000033767	Tmem131l	0.227825	4.01459	3.60145	0.0577293	0.460506
ENSMUSG00000032035	Ets1	-0.265598	3.62995	3.6011	0.0577413	0.460506
ENSMUSG00000035493	Tgfbi	0.302717	1.44356	3.59874	0.0578234	0.460506
ENSMUSG00000034839	Larp6	-0.1769	4.66178	3.59591	0.0579219	0.460932
ENSMUSG00000041777	Cir1	-0.169297	4.86968	3.59054	0.0581095	0.461828
ENSMUSG00000025931	Paqr8	0.193758	7.13732	3.58995	0.0581301	0.461828
ENSMUSG00000062110	Scfd2	0.325833	3.85884	3.58322	0.0583658	0.462944
ENSMUSG00000096718	Zfp781	0.213455	3.69596	3.58194	0.0584109	0.463049
ENSMUSG00000021203	Otub2	0.197606	5.24571	3.58027	0.0584695	0.463238
ENSMUSG00000079339	Ifit1bl1	-0.260249	1.19117	3.579	0.0585143	0.463426
ENSMUSG00000007476	Lrrc8a	0.176967	5.09602	3.57731	0.0585739	0.463452
ENSMUSG00000055553	Kxd1	-0.195102	3.63025	3.57679	0.0585921	0.463452
ENSMUSG00000021260	Hhipl1	-0.235351	2.82612	3.57616	0.0586146	0.463452
ENSMUSG00000091455	Otogl	-0.310834	0.57644	3.57448	0.0586739	0.463452
ENSMUSG00000034520	Gjc1	0.268631	1.09092	3.5741	0.0586872	0.463452
ENSMUSG00000028621	Cyb5rl	-0.506294	1.82166	3.57009	0.0588292	0.463452
ENSMUSG00000032537	Ephb1	-0.205445	4.89132	3.56948	0.0588506	0.463452
ENSMUSG00000057069	Ero1lb	0.185455	4.7224	3.56867	0.0588796	0.463452
ENSMUSG00000074219	Gm10644	0.29708	0.654836	3.56653	0.0589553	0.463452
ENSMUSG00000026600	Soat1	0.242547	5.55437	3.56542	0.0589949	0.463452
ENSMUSG00000021470	Ercc6l2	-0.210077	4.65343	3.55997	0.0591888	0.464574
ENSMUSG00000058900	Rsl1	0.33826	1.72268	3.55924	0.0592147	0.464574
ENSMUSG00000041577	Prelp	0.330714	3.67996	3.55872	0.0592333	0.464574
ENSMUSG00000110332	Gm19935	0.358864	1.74203	3.55861	0.0592375	0.464574
ENSMUSG00000110282	B930086L07Rik	0.271363	1.01706	3.55148	0.0594922	0.466163
ENSMUSG00000034714	Ttyh2	-0.203371	5.29278	3.54755	0.0596335	0.466505
ENSMUSG00000099764	Rps10-ps2	0.364713	1.30415	3.5466	0.0596676	0.466566
ENSMUSG00000018830	Myh11	0.316753	3.40124	3.54134	0.0598571	0.467263
ENSMUSG00000015950	Ncf1	0.242536	2.46885	3.54093	0.0598718	0.467263
ENSMUSG00000048482	Bdnf	0.183139	5.8778	3.54069	0.0598805	0.467263
ENSMUSG00000110547	Gm29773	0.258644	1.33824	3.53627	0.0600402	0.467923
ENSMUSG00000036915	Kirrel2	0.451297	2.31669	3.53342	0.0601437	0.46829
ENSMUSG00000116305	AC162302.2	-0.212608	2.58321	3.5305	0.0602495	0.468821
ENSMUSG00000107008	Gm2762	0.254245	2.13773	3.52891	0.0603073	0.46888
ENSMUSG00000042256	Ptchd4	0.208271	3.93546	3.52771	0.0603512	0.46888
ENSMUSG00000010529	Gm266	-0.307884	0.500134	3.52645	0.0603969	0.469088
ENSMUSG00000035456	Prdm8	0.189833	5.07539	3.51687	0.0607472	0.470636
ENSMUSG00000026836	Acvr1	0.175871	4.27881	3.51611	0.0607749	0.470703
ENSMUSG00000044751	Gm12231	0.239169	1.93761	3.51216	0.0609202	0.471096
ENSMUSG00000000739	Sult5a1	0.415091	0.80286	3.51136	0.0609493	0.471097
ENSMUSG00000037344	Slc12a9	-0.201096	3.36084	3.51112	0.0609581	0.471097
ENSMUSG00000042353	Frem3	-0.355618	0.583921	3.50908	0.0610334	0.471137
ENSMUSG00000021621	Zcchc9	0.280912	3.14341	3.50664	0.0611233	0.471137
ENSMUSG00000038215	Cep44	-0.190358	3.16441	3.50482	0.0611904	0.471137
ENSMUSG00000038332	Sesn1	0.172564	5.82525	3.50465	0.0611969	0.471137
ENSMUSG00000026354	Lct	0.171877	6.36146	3.5044	0.0612061	0.471137
ENSMUSG00000033590	Myo5c	0.441688	1.2051	3.5041	0.061217	0.471137
ENSMUSG00000022148	Fyb	-1.3633	4.00595	3.50003	0.0613678	0.471847
ENSMUSG00000029919	Hpgds	-0.211332	3.15285	3.49653	0.0614976	0.472323
ENSMUSG00000012429	Mplkip	-0.243105	3.97816	3.49606	0.061515	0.472323
ENSMUSG00000073423	Zfp414	-0.242994	3.51837	3.49461	0.061569	0.472592
ENSMUSG00000033595	Lgi3	-0.16864	6.58992	3.49216	0.0616599	0.472881
ENSMUSG00000058248	Kcnh1	0.17328	5.77284	3.49154	0.0616831	0.472881
ENSMUSG00000031167	Rbm3	-0.266579	6.0724	3.49055	0.0617201	0.472881
ENSMUSG00000019647	Sema6a	-0.275783	4.47852	3.49054	0.0617205	0.472881
ENSMUSG00000018167	Stard3	0.248877	4.37944	3.48639	0.0618755	0.473486
ENSMUSG00000037355	Uvssa	-0.227864	3.63591	3.48187	0.0620446	0.474251
ENSMUSG00000021123	Rdh12	0.258254	1.45163	3.48069	0.062089	0.474319
ENSMUSG00000016526	Dyrk3	0.214837	3.49946	3.47571	0.0622759	0.47443
ENSMUSG00000036943	Rab8b	0.172747	6.22522	3.47537	0.062289	0.47443
ENSMUSG00000021007	Spata7	-0.184587	4.67247	3.47532	0.0622905	0.47443
ENSMUSG00000024999	Noc3l	0.175576	4.09958	3.47108	0.0624504	0.475256
ENSMUSG00000054115	Skp2	0.212764	2.63935	3.46696	0.0626063	0.475862
ENSMUSG00000106073	Gm42892	-0.362028	0.432111	3.46439	0.0627034	0.476164
ENSMUSG00000009614	Sardh	0.326341	2.76781	3.46375	0.0627277	0.476203
ENSMUSG00000058402	Zfp420	0.204568	3.97904	3.46248	0.0627762	0.476426
ENSMUSG00000021806	Nid2	0.335439	1.95945	3.46186	0.0627996	0.476458
ENSMUSG00000020424	Gatsl3	0.347854	0.516844	3.459	0.0629083	0.476992
ENSMUSG00000022176	Rem2	0.193037	3.56074	3.45777	0.0629552	0.477161
ENSMUSG00000038214	Bend3	-0.272233	2.07227	3.45741	0.0629688	0.477161
ENSMUSG00000001053	N4bp3	0.23179	3.56172	3.45201	0.063175	0.478181
ENSMUSG00000044345	Marveld1	-0.216109	2.0779	3.4516	0.0631907	0.478181
ENSMUSG00000096221	1500002C15Rik	-0.296718	1.00819	3.45137	0.0631995	0.478181
ENSMUSG00000039934	Gsap	-0.201176	3.03351	3.45073	0.0632237	0.478219
ENSMUSG00000031585	Gtf2e2	0.234558	3.51053	3.44599	0.0634054	0.479012
ENSMUSG00000116735		-0.333935	0.936936	3.44148	0.0635788	0.479878
ENSMUSG00000026188	Tmem169	-0.170534	4.25495	3.43754	0.0637306	0.480449
ENSMUSG00000022022	Mtrf1	-0.235892	2.88681	3.43447	0.0638492	0.480971
ENSMUSG00000015476	Prrt1	0.177108	4.49266	3.43424	0.0638579	0.480971
ENSMUSG00000015605	Srf	0.195713	5.30747	3.43294	0.0639084	0.481206
ENSMUSG00000026575	Nme7	0.262491	4.22335	3.43209	0.063941	0.481262
ENSMUSG00000032657	Fam189b	-0.32701	2.12595	3.42894	0.064063	0.481669
ENSMUSG00000035104	Eva1a	0.198504	2.97723	3.42847	0.0640815	0.481669
ENSMUSG00000073176	Zfp449	0.21227	2.76605	3.42703	0.0641373	0.481669
ENSMUSG00000033952	Aspm	0.301493	0.578864	3.42531	0.0642043	0.481832
ENSMUSG00000074634	Tmem267	0.329074	4.58659	3.42417	0.0642485	0.482018
ENSMUSG00000059447	Hadhb	0.200988	5.75647	3.42358	0.0642714	0.482045
ENSMUSG00000063687	Pcdhb5	-0.221726	2.59209	3.42052	0.0643907	0.482649
ENSMUSG00000039670	Oxld1	-0.257133	1.95418	3.41993	0.0644139	0.482668
ENSMUSG00000066438	Plekhd1	-0.301523	1.30131	3.41895	0.064452	0.482673
ENSMUSG00000031969	Acad8	0.202689	4.46877	3.4174	0.0645125	0.482782
ENSMUSG00000111997	Gm5176	-0.299909	0.440735	3.41026	0.0647921	0.484151
ENSMUSG00000024750	Zfand5	-0.160451	6.60882	3.40931	0.0648296	0.484151
ENSMUSG00000040653	Ppp1r14c	-0.179736	3.82548	3.40747	0.0649021	0.484151
ENSMUSG00000114588	Gm6411	-0.309161	0.455377	3.40574	0.06497	0.484417
ENSMUSG00000086645	Gm15743	-0.325457	0.459309	3.40459	0.0650154	0.484417
ENSMUSG00000021638	Ocln	0.228957	4.07538	3.40458	0.0650155	0.484417
ENSMUSG00000057176	Ccdc189	0.293211	2.393	3.40244	0.0651	0.484565
ENSMUSG00000020914	Top2a	-0.347023	1.54864	3.39737	0.0653003	0.484986
ENSMUSG00000057469	E2f6	0.184383	4.28021	3.39706	0.0653128	0.484986
ENSMUSG00000060445	Sycp2	0.335655	0.727045	3.39624	0.0653451	0.484986
ENSMUSG00000024589	Nedd4l	0.161601	7.09387	3.39083	0.0655601	0.485714
ENSMUSG00000074461	Gm10699	-0.186138	3.50279	3.38976	0.0656025	0.485884
ENSMUSG00000036446	Lum	0.387299	0.991717	3.38772	0.0656838	0.486228
ENSMUSG00000032855	Pkd1	0.190107	6.4796	3.38641	0.065736	0.486228
ENSMUSG00000079436	Kcnj13	0.860575	2.2354	3.38619	0.0657445	0.486228
ENSMUSG00000014778	Fhod1	0.445978	1.24159	3.38614	0.0657466	0.486228
ENSMUSG00000040435	Ppp1r15a	0.62105	3.71244	3.38497	0.0657932	0.486401
ENSMUSG00000055305	Zfp93	0.192162	3.76233	3.38161	0.0659275	0.486552
ENSMUSG00000078875	Gm14419	0.251613	2.80695	3.37855	0.0660503	0.487172
ENSMUSG00000085148	Mir22hg	-0.206297	3.51393	3.37782	0.0660793	0.487242
ENSMUSG00000056895	Hist3h2ba	-0.189756	2.92422	3.37474	0.066203	0.487721
ENSMUSG00000039496	Cdnf	-0.419087	0.623699	3.36917	0.0664272	0.488506
ENSMUSG00000000148	Brat1	-0.190819	3.58022	3.3668	0.0665229	0.489065
ENSMUSG00000016253	Nelfcd	-0.167756	4.69374	3.36237	0.0667022	0.489388
ENSMUSG00000028864	Hgf	-0.231172	1.76578	3.36232	0.0667039	0.489388
ENSMUSG00000030720	Cln3	0.321857	2.56878	3.35976	0.0668079	0.489388
ENSMUSG00000063765	Chadl	-0.264658	1.78874	3.35958	0.066815	0.489388
ENSMUSG00000014226	Cacybp	0.181819	6.01503	3.35917	0.0668316	0.489388
ENSMUSG00000031762	Mt2	0.318488	4.49786	3.35862	0.066854	0.489388
ENSMUSG00000090762	Vmn2r56	-0.262475	1.05137	3.35595	0.0669624	0.489838
ENSMUSG00000028402	Mpdz	0.155945	7.08728	3.35381	0.0670498	0.490096
ENSMUSG00000056938	Acbd4	0.262294	4.11743	3.34361	0.0674665	0.492307
ENSMUSG00000005397	Nid1	0.246158	2.27456	3.34314	0.0674859	0.492307
ENSMUSG00000039242	B3galnt2	-0.210797	3.93788	3.34306	0.067489	0.492307
ENSMUSG00000086905	Gm13716	-0.289166	1.33986	3.34214	0.0675268	0.492307
ENSMUSG00000116610		-0.335996	0.60292	3.34198	0.0675331	0.492307
ENSMUSG00000051721	Wdcp	0.183234	3.58858	3.3415	0.0675528	0.492307
ENSMUSG00000042195	Slc35f2	-0.22816	1.51631	3.34141	0.0675568	0.492307
ENSMUSG00000045629	Sh3tc2	-0.218569	1.96228	3.33954	0.0676336	0.492696
ENSMUSG00000041220	Elovl6	0.174198	6.21456	3.33869	0.0676683	0.492696
ENSMUSG00000061654	Spry3	0.213696	2.70803	3.33458	0.0678379	0.493255
ENSMUSG00000031832	Taf1c	0.226856	2.70098	3.3344	0.0678453	0.493255
ENSMUSG00000073599	Ecscr	-0.301707	0.686631	3.3326	0.0679196	0.493507
ENSMUSG00000037669	Ldah	0.219986	4.97291	3.33069	0.0679984	0.493936
ENSMUSG00000045679	Pqlc3	0.234002	2.18893	3.3291	0.0680643	0.494126
ENSMUSG00000027107	Chrna1	-0.281437	0.730268	3.32851	0.0680887	0.494159
ENSMUSG00000019256	Ahr	-0.238363	2.86913	3.32375	0.0682861	0.494871
ENSMUSG00000060166	Zdhhc8	-0.247675	4.82884	3.32144	0.0683819	0.4952
ENSMUSG00000022833	Ccdc14	-0.301547	1.92918	3.32079	0.068409	0.4952
ENSMUSG00000027346	Gpcpd1	-0.160622	6.36544	3.31997	0.0684432	0.495289
ENSMUSG00000022469	Rapgef3	0.305508	4.37958	3.31939	0.0684673	0.495319
ENSMUSG00000023918	Adgrf4	-0.29821	0.616155	3.31842	0.0685075	0.495466
ENSMUSG00000017677	Wsb1	-0.223408	5.40345	3.31377	0.0687019	0.496551
ENSMUSG00000050428	Fbxo46	0.209408	3.11324	3.31232	0.0687622	0.496551
ENSMUSG00000086922	Gm13835	-0.518927	3.17673	3.31222	0.0687666	0.496551
ENSMUSG00000024601	Isoc1	-0.179416	3.46391	3.31155	0.0687947	0.496551
ENSMUSG00000034429	Zfp707	-0.200171	2.73958	3.31074	0.0688285	0.496551
ENSMUSG00000034177	Rnf43	-0.237209	1.55738	3.30913	0.0688961	0.496551
ENSMUSG00000047230	Cldn2	0.922709	1.51939	3.30911	0.0688968	0.496551
ENSMUSG00000052629	Gm9885	-0.236986	2.15452	3.30662	0.0690013	0.497017
ENSMUSG00000029474	Rnf34	-0.196808	5.84745	3.30408	0.069108	0.497501
ENSMUSG00000018209	Stk4	0.173706	6.08865	3.30407	0.0691085	0.497501
ENSMUSG00000024436	Mrps18b	-0.168806	4.43547	3.2985	0.069343	0.498757
ENSMUSG00000085105	Gm12758	-0.24836	1.14306	3.29632	0.0694351	0.498907
ENSMUSG00000000916	Nsun5	0.234911	2.63556	3.29608	0.0694455	0.498907
ENSMUSG00000043614	Vps37d	-0.205282	3.24226	3.29576	0.0694589	0.498907
ENSMUSG00000074807	Gm10762	-0.296204	0.457494	3.29527	0.0694797	0.498907
ENSMUSG00000058388	Phtf1	0.161864	5.38472	3.29472	0.0695028	0.498907
ENSMUSG00000073164	2410018L13Rik	0.422966	1.38003	3.29469	0.0695041	0.498907
ENSMUSG00000070420	Zscan25	-0.203291	2.67644	3.29099	0.0696612	0.499631
ENSMUSG00000039943	Plcb4	-0.231137	5.20583	3.28965	0.069718	0.499866
ENSMUSG00000026921	Egfl7	-0.212751	4.12273	3.28883	0.0697527	0.499971
ENSMUSG00000023088	Abcc1	-0.319877	4.8406	3.28563	0.0698889	0.500516
ENSMUSG00000044835	Ankrd45	0.174307	5.30261	3.28128	0.0700742	0.501154
ENSMUSG00000028771	Ptpn12	0.242479	4.53088	3.28059	0.0701038	0.501154
ENSMUSG00000074064	Mlycd	-0.184781	3.71603	3.28011	0.070124	0.501154
ENSMUSG00000058258	Idi1	0.199666	5.36826	3.27976	0.070139	0.501154
ENSMUSG00000106717	Gm42798	-0.277877	0.545769	3.27844	0.0701957	0.501301
ENSMUSG00000103800	Pcdha8	0.253448	1.51151	3.27834	0.0701998	0.501301
ENSMUSG00000035829	Ppp1r26	-0.252697	4.04889	3.27707	0.0702543	0.501403
ENSMUSG00000018537	Pcgf2	-0.32308	1.60197	3.27583	0.0703074	0.501638
ENSMUSG00000022887	Masp1	-0.229441	2.65843	3.27283	0.0704362	0.502374
ENSMUSG00000022668	Gtpbp8	-0.174484	4.53746	3.27201	0.0704712	0.502374
ENSMUSG00000108886	Gm44830	0.275074	0.851866	3.27097	0.0705161	0.502551
ENSMUSG00000059401	Mamld1	0.181434	4.28797	3.26762	0.0706603	0.502863
ENSMUSG00000001376	Vps50	0.186061	6.36589	3.2649	0.0707775	0.503405
ENSMUSG00000057858	Fam204a	-0.203432	3.84048	3.26346	0.0708397	0.503444
ENSMUSG00000049482	Ctu2	-0.284356	3.10318	3.26141	0.0709279	0.503444
ENSMUSG00000021591	Glrx	-0.177786	3.96908	3.2613	0.0709327	0.503444
ENSMUSG00000052305	Hbb-bs	0.371709	5.9635	3.25819	0.0710676	0.503444
ENSMUSG00000031652	N4bp1	0.155311	5.97242	3.25793	0.0710788	0.503444
ENSMUSG00000045087	S1pr5	-0.198143	3.89818	3.25776	0.0710861	0.503444
ENSMUSG00000061882	Ccdc62	0.318343	2.25402	3.25472	0.0712182	0.504093
ENSMUSG00000104459	Gm37824	0.221776	3.33544	3.2528	0.0713015	0.504391
ENSMUSG00000037681	Esyt3	-0.463185	0.560958	3.25272	0.071305	0.504391
ENSMUSG00000034255	Arhgap27	-0.274014	2.99257	3.25162	0.0713527	0.504462
ENSMUSG00000032312	Csk	0.270117	3.1509	3.25119	0.0713716	0.504462
ENSMUSG00000030722	Nfatc2ip	-0.272574	0.81016	3.24705	0.0715519	0.505306
ENSMUSG00000103509	Gm38372	0.185763	3.74407	3.24607	0.0715949	0.505467
ENSMUSG00000000194	Gpr107	-0.2818	5.28458	3.24452	0.0716625	0.505801
ENSMUSG00000030536	Iqgap1	0.234459	4.89285	3.24327	0.0717172	0.5059
ENSMUSG00000034560	Washc4	0.158031	6.06284	3.24222	0.0717634	0.506082
ENSMUSG00000043241	Upf2	0.163945	6.38568	3.24155	0.0717926	0.506094
ENSMUSG00000049600	Zbtb45	0.235877	3.35041	3.24079	0.071826	0.506094
ENSMUSG00000032599	Ip6k2	0.170634	6.14551	3.23936	0.0718885	0.506178
ENSMUSG00000051497	Kcnj16	-0.22902	3.66752	3.23934	0.0718895	0.506178
ENSMUSG00000111758	Gm30373	-0.265296	1.28139	3.23882	0.0719122	0.506178
ENSMUSG00000027680	Fxr1	0.160539	6.41226	3.23866	0.0719193	0.506178
ENSMUSG00000009566	Fpgs	-0.240844	1.92626	3.23687	0.0719979	0.506303
ENSMUSG00000034194	R3hcc1	-0.175305	3.82533	3.22915	0.0723384	0.50798
ENSMUSG00000064201	Krt2	-0.274814	1.7462	3.22659	0.0724512	0.508056
ENSMUSG00000023043	Krt18	0.794589	0.824692	3.22458	0.0725403	0.508296
ENSMUSG00000029122	Evc	-0.18164	3.47353	3.22256	0.0726299	0.508296
ENSMUSG00000030055	Rab43	0.247835	3.57887	3.21611	0.0729167	0.509353
ENSMUSG00000104339	C130089K02Rik	-0.400819	1.44235	3.21235	0.0730843	0.510197
ENSMUSG00000004018	Fancl	-0.23689	2.22021	3.20854	0.0732549	0.510894
ENSMUSG00000032854	Ugt8a	-0.187875	6.48562	3.20648	0.0733471	0.511104
ENSMUSG00000044150	Bclaf3	0.213261	3.20034	3.20646	0.0733479	0.511104
ENSMUSG00000032246	Calml4	0.429474	1.57822	3.20624	0.0733578	0.511104
ENSMUSG00000035868	Zfp983	0.216461	3.10274	3.20304	0.0735015	0.511547
ENSMUSG00000036833	Pnpla7	0.352703	4.21537	3.20299	0.0735036	0.511547
ENSMUSG00000003934	Efnb3	-0.179451	5.92175	3.19932	0.0736688	0.512411
ENSMUSG00000030111	A2m	0.384306	2.62787	3.19654	0.0737943	0.512841
ENSMUSG00000032006	Pdgfd	0.294441	2.41764	3.19248	0.0739779	0.513414
ENSMUSG00000031425	Plp1	-0.198508	10.3549	3.19176	0.0740103	0.513489
ENSMUSG00000040943	Tet2	0.204843	5.86898	3.1911	0.0740403	0.513489
ENSMUSG00000007655	Cav1	-0.190639	3.21277	3.18895	0.0741378	0.51395
ENSMUSG00000085282	Gm15663	-0.26422	1.29905	3.18395	0.0743646	0.515236
ENSMUSG00000073600	Prob1	-0.20982	2.43306	3.18299	0.0744087	0.515398
ENSMUSG00000015247	Nipsnap3b	-0.208722	2.56908	3.18246	0.0744325	0.51542
ENSMUSG00000081270	Gm11653	0.400433	0.614189	3.17933	0.0745752	0.516039
ENSMUSG00000108866	Gm35082	-0.298597	0.486009	3.17882	0.0745988	0.516039
ENSMUSG00000079478	Sssca1	-0.171032	3.98041	3.17522	0.074763	0.51699
ENSMUSG00000015202	Magi1	0.224985	2.40458	3.17239	0.0748928	0.5176
ENSMUSG00000102253	Gm38259	-0.397001	0.566684	3.17	0.0750024	0.517783
ENSMUSG00000087598	Zfp111	0.189344	3.53108	3.16797	0.0750956	0.518095
ENSMUSG00000001143	Lman2l	0.168884	4.51519	3.16766	0.07511	0.518095
ENSMUSG00000014158	Trpv4	0.521816	1.10402	3.16627	0.0751739	0.518392
ENSMUSG00000036972	Zic4	-0.421932	1.90224	3.16538	0.0752149	0.518531
ENSMUSG00000021709	Erbin	-0.178996	7.53887	3.16358	0.0752979	0.51896
ENSMUSG00000107962	Gm43980	0.189468	2.89614	3.16159	0.0753897	0.519305
ENSMUSG00000034532	Fbxo16	-0.201441	2.62496	3.15863	0.0755265	0.519835
ENSMUSG00000046556	Zfp319	0.208853	3.68077	3.15609	0.0756441	0.520194
ENSMUSG00000031290	Lrch2	-0.238352	4.5095	3.15504	0.0756926	0.520384
ENSMUSG00000078970	Wdr92	0.201102	3.28988	3.15349	0.075765	0.520738
ENSMUSG00000104696	Gm42946	0.295272	2.56176	3.15258	0.0758068	0.520882
ENSMUSG00000038697	Taf5l	-0.179844	4.08195	3.15179	0.0758437	0.520927
ENSMUSG00000031851	Ntpcr	-0.204587	3.13565	3.1504	0.0759086	0.520941
ENSMUSG00000069267	Hist1h3b	0.340153	0.945314	3.15015	0.07592	0.520941
ENSMUSG00000036820	Amdhd2	-0.23134	3.30429	3.1494	0.0759551	0.52099
ENSMUSG00000040282	BC052040	0.249781	1.55667	3.14691	0.0760708	0.521215
ENSMUSG00000028859	Csf3r	-0.24378	1.72251	3.14616	0.076106	0.521215
ENSMUSG00000070461	9230112E08Rik	0.205448	3.63133	3.14368	0.0762214	0.521716
ENSMUSG00000034226	Rhov	-0.323584	1.27889	3.14157	0.0763202	0.522248
ENSMUSG00000036537	Rnf113a1	-0.210576	2.50346	3.14052	0.0763696	0.522341
ENSMUSG00000085442	Gm3362	0.295841	1.46527	3.13939	0.0764222	0.522516
ENSMUSG00000029687	Ezh2	-0.196647	3.60388	3.13525	0.0766167	0.523271
ENSMUSG00000096349	Gm22513	0.203786	8.23755	3.1334	0.0767037	0.523647
ENSMUSG00000020472	Zkscan17	-0.283081	2.2381	3.13213	0.0767636	0.523843
ENSMUSG00000055652	Klhl25	0.295349	2.92702	3.12764	0.076975	0.524449
ENSMUSG00000078771	Evi2a	-0.200595	5.00073	3.12727	0.0769926	0.524449
ENSMUSG00000055137	Sugct	-0.316437	0.699134	3.12363	0.0771649	0.525143
ENSMUSG00000110910	4921534A09Rik	0.266566	0.678059	3.12075	0.0773011	0.525151
ENSMUSG00000086448	9330162012Rik	-0.237418	1.30476	3.12063	0.077307	0.525151
ENSMUSG00000000531	Grasp	0.164779	4.83442	3.12007	0.0773337	0.525151
ENSMUSG00000018572	Phf23	0.184285	4.61374	3.11857	0.0774045	0.52522
ENSMUSG00000052373	Mpp3	-0.152536	5.59634	3.11819	0.0774227	0.52522
ENSMUSG00000022500	Litaf	-0.251747	4.00326	3.11718	0.0774708	0.52522
ENSMUSG00000036097	Slf2	0.149613	6.37701	3.11686	0.0774857	0.52522
ENSMUSG00000035158	Mitf	0.207858	3.88818	3.11674	0.0774917	0.52522
ENSMUSG00000085527	Gm15535	-0.271281	1.43851	3.11672	0.0774926	0.52522
ENSMUSG00000061298	Agbl4	-0.192677	3.02965	3.11501	0.0775742	0.525574
ENSMUSG00000031442	Mcf2l	0.150075	7.19206	3.11341	0.0776501	0.525712
ENSMUSG00000047757	Fancb	0.27577	1.05315	3.11231	0.0777029	0.525712
ENSMUSG00000043943	Naalad2	-0.300742	1.04433	3.11202	0.0777165	0.525712
ENSMUSG00000039477	Tnrc18	0.319753	4.80478	3.1105	0.0777889	0.525712
ENSMUSG00000036634	Mag	-0.206396	7.39844	3.10972	0.0778265	0.525712
ENSMUSG00000052387	Trpm3	0.230732	6.96896	3.1072	0.0779467	0.526151
ENSMUSG00000046794	Ppp1r3b	0.468504	0.476629	3.10454	0.0780743	0.526503
ENSMUSG00000020956	Dtd2	-0.211326	2.90079	3.10344	0.078127	0.526503
ENSMUSG00000028545	Bend5	-0.255939	2.45634	3.10091	0.0782484	0.52676
ENSMUSG00000027959	Sass6	-0.278502	2.86591	3.09589	0.0784903	0.527642
ENSMUSG00000025959	Klf7	-0.18567	5.21863	3.09315	0.0786223	0.527642
ENSMUSG00000028085	Gatb	-0.355411	4.18228	3.09235	0.0786609	0.527673
ENSMUSG00000021390	Ogn	0.299202	2.27098	3.0886	0.0788427	0.527673
ENSMUSG00000023939	Mrpl14	0.233973	2.17539	3.08748	0.0788971	0.527673
ENSMUSG00000042500	Ago4	0.204458	3.75982	3.08718	0.0789117	0.527673
ENSMUSG00000068267	Cenpb	-0.153186	6.91705	3.08704	0.0789183	0.527673
ENSMUSG00000001630	Stk38l	0.184641	4.88957	3.08656	0.0789414	0.527673
ENSMUSG00000039133	9330171B17Rik	-0.259303	1.0529	3.0852	0.0790073	0.527874
ENSMUSG00000001056	Nhp2	-0.17173	4.40303	3.08299	0.0791151	0.528281
ENSMUSG00000012640	Zfp715	0.156217	5.28507	3.08134	0.0791955	0.528281
ENSMUSG00000027508	Pag1	0.196085	4.63649	3.08088	0.0792178	0.528288
ENSMUSG00000036779	Papd5	0.163473	5.40715	3.07885	0.0793167	0.528806
ENSMUSG00000075273	Ttc30b	-0.197922	4.35332	3.0783	0.0793435	0.528843
ENSMUSG00000016262	Sertad4	-0.1934	3.44567	3.07733	0.0793907	0.529017
ENSMUSG00000027881	Prpf38b	0.16302	5.89806	3.07475	0.0795167	0.529425
ENSMUSG00000016559	H3f3b	-0.151532	7.86189	3.07434	0.079537	0.529425
ENSMUSG00000073422	H2-Ke6	0.1886	3.82444	3.06801	0.0798469	0.530764
ENSMUSG00000086924	Gm11766	-0.219074	1.72415	3.06506	0.0799923	0.531178
ENSMUSG00000021215	Net1	0.211732	5.26416	3.06062	0.080211	0.532154
ENSMUSG00000096847	Tmem151b	0.185621	6.6262	3.06034	0.0802247	0.532154
ENSMUSG00000032536	Trak1	0.170724	6.70352	3.05845	0.0803182	0.532507
ENSMUSG00000001288	Rarg	0.290677	2.24143	3.05797	0.0803422	0.532507
ENSMUSG00000022951	Rcan1	0.152468	5.24663	3.05554	0.080462	0.53282
ENSMUSG00000031709	Tbc1d9	0.22786	6.36917	3.05532	0.0804732	0.53282
ENSMUSG00000037813	D630003M21Rik	-0.222951	2.0444	3.05498	0.0804898	0.53282
ENSMUSG00000004043	Stat5a	0.379351	0.863315	3.05365	0.0805559	0.532947
ENSMUSG00000019080	Mfsd3	-0.431258	1.72053	3.0536	0.0805583	0.532947
ENSMUSG00000069303	Hist1h2br	0.24479	1.08699	3.05261	0.0806074	0.532989
ENSMUSG00000021068	Nin	0.202061	6.34968	3.04643	0.0809148	0.534454
ENSMUSG00000021484	Lman2	0.188191	6.38024	3.04445	0.0810136	0.53479
ENSMUSG00000000295	Hddc2	-0.19569	2.60679	3.04412	0.08103	0.53479
ENSMUSG00000044337	Ackr3	0.220486	3.32994	3.04349	0.0810614	0.534822
ENSMUSG00000001750	Tcirg1	-0.275898	2.67033	3.04273	0.0810994	0.534822
ENSMUSG00000071324	Armc2	0.417894	2.34045	3.04041	0.0812152	0.53502
ENSMUSG00000003526	Prodh	0.166327	4.60451	3.03825	0.0813237	0.535592
ENSMUSG00000018217	Pmp22	-0.183459	3.53656	3.03413	0.0815303	0.536644
ENSMUSG00000027248	Pdia3	0.183926	7.07533	3.03378	0.081548	0.536644
ENSMUSG00000000278	Scpep1	0.186407	3.19933	3.03172	0.0816513	0.53704
ENSMUSG00000002012	Pnck	-0.195996	4.72332	3.02969	0.0817535	0.5371
ENSMUSG00000042742	Bmt2	0.172015	4.96379	3.02749	0.0818647	0.5371
ENSMUSG00000040254	Sema3d	0.176111	3.22584	3.02726	0.081876	0.5371
ENSMUSG00000001247	Lsr	0.272949	1.88952	3.02574	0.0819529	0.537451
ENSMUSG00000018442	Derl2	0.214598	4.51377	3.02354	0.0820639	0.537451
ENSMUSG00000079610	Ankrd39	-0.215889	2.22857	3.02292	0.0820956	0.537451
ENSMUSG00000036814	Slc6a20a	0.321676	3.13428	3.02236	0.0821237	0.537451
ENSMUSG00000029552	Tes	0.403493	0.769236	3.02127	0.0821789	0.537671
ENSMUSG00000025130	P4hb	0.194993	6.87173	3.02048	0.0822191	0.537793
ENSMUSG00000025371	Chmp6	-0.17489	4.10025	3.0188	0.0823044	0.537984
ENSMUSG00000049811	Fam161a	0.35101	2.21048	3.01863	0.0823131	0.537984
ENSMUSG00000030201	Lrp6	0.151763	6.93717	3.01193	0.0826536	0.539377
ENSMUSG00000074220	Zfp382	0.185838	4.14735	3.01172	0.0826644	0.539377
ENSMUSG00000030237	Slco1a4	-0.167012	4.82381	3.01076	0.0827135	0.539377
ENSMUSG00000057969	Sema3b	0.465536	2.0928	3.0052	0.082998	0.540747
ENSMUSG00000042632	Pla2g6	0.172493	3.5032	3.00453	0.0830323	0.540747
ENSMUSG00000031104	Rab33a	-0.18576	3.02956	3.00339	0.0830906	0.540794
ENSMUSG00000094002	Gm9866	-0.180611	4.90231	3.00203	0.0831601	0.540882
ENSMUSG00000032085	Tagln	0.439567	1.52037	3.00179	0.0831726	0.540882
ENSMUSG00000015750	Aph1a	0.318922	4.3883	3.00143	0.0831909	0.540882
ENSMUSG00000028568	Btf3l4	-0.167106	5.75483	2.99915	0.0833084	0.541137
ENSMUSG00000038725	Pkhd1l1	0.709942	0.408582	2.99564	0.0834891	0.541831
ENSMUSG00000032122	Slc37a2	0.432705	2.23865	2.99438	0.0835541	0.542111
ENSMUSG00000019865	Nmbr	-0.261269	0.688482	2.99218	0.0836673	0.542279
ENSMUSG00000045404	Kcnk13	-0.228064	3.05244	2.99043	0.0837579	0.542445
ENSMUSG00000022706	Mrpl40	-0.199277	3.74495	2.98856	0.0838547	0.542713
ENSMUSG00000084858	Gm1980	0.299845	0.56942	2.98758	0.0839053	0.542713
ENSMUSG00000045275	Lca5l	-0.273823	0.585985	2.98727	0.0839213	0.542713
ENSMUSG00000022211	Carmil3	-0.426398	4.12324	2.98509	0.0840348	0.542826
ENSMUSG00000054611	Kdm2a	0.285864	6.66589	2.98225	0.0841824	0.54345
ENSMUSG00000089706	B230216N24Rik	0.278719	2.28054	2.98137	0.0842281	0.54345
ENSMUSG00000036923	Stox1	-0.322055	1.20217	2.97779	0.0844146	0.5442
ENSMUSG00000021798	Ldb3	-0.200114	2.54057	2.97488	0.0845662	0.544518
ENSMUSG00000030093	Wnt7a	-0.178072	3.44552	2.97484	0.0845687	0.544518
ENSMUSG00000008845	Cd163	0.351474	0.554273	2.97402	0.0846113	0.544573
ENSMUSG00000049904	Tmem17	-0.196774	2.30251	2.97323	0.0846528	0.544577
ENSMUSG00000039461	Tcta	-0.19509	3.5729	2.97317	0.0846556	0.544577
ENSMUSG00000031698	Mylk3	-0.448374	1.83875	2.97134	0.0847517	0.544914
ENSMUSG00000103201	Gm37329	-0.255308	0.917764	2.96977	0.0848338	0.545176
ENSMUSG00000035666	Gtf3c4	0.153906	5.82702	2.96973	0.0848363	0.545176
ENSMUSG00000091764	Zfp964	-0.260415	2.93742	2.96927	0.0848601	0.545188
ENSMUSG00000020080	Hkdc1	-0.305985	1.89268	2.96644	0.0850087	0.545558
ENSMUSG00000046722	Cdc42se1	0.155658	5.65642	2.96615	0.0850237	0.545558
ENSMUSG00000042997	Nhlrc3	-0.18195	3.66437	2.9661	0.0850269	0.545558
ENSMUSG00000032235	Ice2	0.187318	3.53737	2.96589	0.0850377	0.545558
ENSMUSG00000066357	Wdr6	-0.194077	6.06597	2.96567	0.0850491	0.545558
ENSMUSG00000056966	Gjc3	-0.200442	5.24923	2.96495	0.0850871	0.545558
ENSMUSG00000018287	Spag7	-0.168583	4.7402	2.96394	0.0851404	0.545558
ENSMUSG00000041117	Ccdc8	0.217535	1.58934	2.96299	0.0851903	0.545558
ENSMUSG00000057286	St6galnac2	0.284556	1.75798	2.96199	0.0852429	0.545558
ENSMUSG00000043535	Setx	-0.149802	7.1799	2.96166	0.0852606	0.545558
ENSMUSG00000022687	Boc	0.173996	3.7072	2.96133	0.0852777	0.545558
ENSMUSG00000004127	Trmt10a	-0.211471	2.37319	2.9613	0.0852791	0.545558
ENSMUSG00000011427	Zfp790	0.193409	4.71921	2.96027	0.0853338	0.545558
ENSMUSG00000030421	Uri1	-0.181141	4.92742	2.95974	0.0853614	0.545595
ENSMUSG00000026051	1500015O10Rik	0.709939	2.15791	2.95848	0.0854284	0.545743
ENSMUSG00000000787	Ddx3x	-0.152154	8.2379	2.9564	0.0855383	0.545943
ENSMUSG00000037253	Mex3c	0.158284	5.50834	2.95605	0.0855567	0.545943
ENSMUSG00000095766	Gm21182	0.310137	1.05968	2.95581	0.0855694	0.545943
ENSMUSG00000044164	Rnf182	0.220229	4.30813	2.95367	0.0856826	0.54601
ENSMUSG00000038738	Shank1	0.215762	6.08367	2.94716	0.0860286	0.547191
ENSMUSG00000032525	Nktr	0.163003	7.28472	2.94574	0.0861042	0.547438
ENSMUSG00000034575	Papd7	0.163339	5.0204	2.94384	0.0862056	0.547785
ENSMUSG00000046056	Sbsn	-0.298215	0.976528	2.94363	0.0862166	0.547785
ENSMUSG00000063445	Nmral1	-0.244315	3.63174	2.94175	0.086317	0.547926
ENSMUSG00000036894	Rap2b	-0.154001	5.60744	2.94136	0.0863379	0.547926
ENSMUSG00000043008	Klhl6	-0.344741	0.551279	2.94128	0.0863421	0.547926
ENSMUSG00000003282	Plag1	-0.232389	2.45945	2.93952	0.0864362	0.548075
ENSMUSG00000039452	Snx22	-0.207593	2.63408	2.93921	0.0864528	0.548075
ENSMUSG00000034336	Ina	0.162202	6.17882	2.9392	0.0864537	0.548075
ENSMUSG00000086555	Gm13446	-0.22609	1.97084	2.9384	0.0864966	0.548208
ENSMUSG00000021890	Eaf1	0.271784	3.69856	2.93694	0.0865744	0.548436
ENSMUSG00000010453	Kansl3	0.153389	5.4295	2.93486	0.0866859	0.54886
ENSMUSG00000063506	Arhgap22	0.1947	2.11412	2.93483	0.0866877	0.54886
ENSMUSG00000108465	Gm45110	-0.23091	1.16975	2.93442	0.0867099	0.548861
ENSMUSG00000078889	Gm14288	-0.79894	2.93813	2.93371	0.0867479	0.548962
ENSMUSG00000042213	Zfand4	-0.279793	2.07062	2.93129	0.086878	0.549506
ENSMUSG00000103569	Gm38067	-0.249743	1.07709	2.92404	0.087269	0.551314
ENSMUSG00000037280	Galnt6	-0.192989	4.13664	2.92354	0.0872963	0.551314
ENSMUSG00000025408	Ddit3	0.205187	3.96932	2.92348	0.0872993	0.551314
ENSMUSG00000047466	8030462N17Rik	0.166508	5.48583	2.92312	0.0873186	0.551314
ENSMUSG00000027287	Snap23	0.19437	3.44341	2.9185	0.0875691	0.552615
ENSMUSG00000045854	Lyrm2	-0.193268	2.81182	2.91763	0.0876163	0.552755
ENSMUSG00000035632	Cnot3	0.179617	3.8434	2.91372	0.0878293	0.553694
ENSMUSG00000021037	Ahsa1	0.164727	6.97716	2.90872	0.0881017	0.554291
ENSMUSG00000004865	Srpk1	0.1507	5.85475	2.90742	0.088173	0.554459
ENSMUSG00000104525	Gm37334	0.269585	2.93881	2.90624	0.0882375	0.554725
ENSMUSG00000036733	Rbm42	0.15256	5.03458	2.90443	0.0883366	0.554939
ENSMUSG00000039754	Alkbh4	0.214137	2.23151	2.90433	0.088342	0.554939
ENSMUSG00000038888	Ctu1	0.203918	2.24159	2.90317	0.0884053	0.554939
ENSMUSG00000063160	Numbl	0.161978	6.06235	2.90227	0.0884548	0.555077
ENSMUSG00000090981	Olfr718-ps1	-0.217783	2.11167	2.90196	0.0884718	0.555077
ENSMUSG00000034278	Dnajc17	-0.187169	2.87403	2.90089	0.0885309	0.555138
ENSMUSG00000037343	Taf2	0.191582	5.35474	2.90065	0.0885439	0.555138
ENSMUSG00000049164	Zfp518a	-0.198176	4.29843	2.90016	0.0885706	0.555138
ENSMUSG00000068922	Msto1	-0.169683	3.81579	2.89833	0.0886714	0.55563
ENSMUSG00000097330	Gm26672	0.225322	3.76554	2.89589	0.0888059	0.556081
ENSMUSG00000035686	Thrsp	0.234795	4.86171	2.8958	0.0888105	0.556081
ENSMUSG00000028138	Adh5	-0.172594	5.27797	2.89096	0.0890777	0.557334
ENSMUSG00000116760		-0.220664	2.01447	2.88889	0.0891926	0.557611
ENSMUSG00000108455	Gm44745	0.273465	0.697359	2.8888	0.0891972	0.557611
ENSMUSG00000090255	4921534H16Rik	0.33028	1.56412	2.88666	0.0893162	0.557869
ENSMUSG00000027865	Gdap2	0.174781	5.27006	2.88655	0.0893223	0.557869
ENSMUSG00000046844	Vat1l	0.265349	4.68236	2.88578	0.0893648	0.557869
ENSMUSG00000026189	Pecr	-0.258561	1.09998	2.88126	0.0896161	0.559029
ENSMUSG00000034009	Rxfp1	-0.302009	4.18764	2.8811	0.0896247	0.559029
ENSMUSG00000109057	Gm44741	-0.372462	0.42784	2.87991	0.0896908	0.559064
ENSMUSG00000043556	Fbxl7	0.254117	1.04739	2.8777	0.089814	0.559552
ENSMUSG00000034292	Traf3ip1	0.183931	3.94505	2.87404	0.0900185	0.560405
ENSMUSG00000028133	Rwdd3	-0.206371	3.16231	2.87282	0.090087	0.560692
ENSMUSG00000020696	Rffl	-0.217709	3.50263	2.87226	0.0901183	0.560746
ENSMUSG00000039483	Asb6	0.177655	4.21808	2.87113	0.0901818	0.560861
ENSMUSG00000092048	Vmn2r85	-0.273329	0.627023	2.86651	0.0904406	0.561909
ENSMUSG00000052374	Actn2	-0.183516	2.756	2.86005	0.0908046	0.563328
ENSMUSG00000020877	Scrn2	-0.227436	1.2944	2.85907	0.0908598	0.563375
ENSMUSG00000027194	Ttc17	0.17245	5.28807	2.8556	0.0910564	0.563746
ENSMUSG00000031628	Casp3	-0.198477	2.64002	2.85515	0.0910816	0.563746
ENSMUSG00000039523	Cep104	0.220869	3.98482	2.85493	0.0910941	0.563746
ENSMUSG00000097816	Gm26811	0.241144	1.04057	2.85466	0.0911097	0.563746
ENSMUSG00000038836	Agbl3	-0.182316	2.75817	2.85344	0.0911786	0.563822
ENSMUSG00000092192	Dyx1c1	-0.247005	1.46463	2.85262	0.0912253	0.563971
ENSMUSG00000051518	Rps19bp1	0.213898	3.00242	2.85189	0.0912667	0.564087
ENSMUSG00000078762	Haus5	-0.233118	1.58223	2.84886	0.0914388	0.564748
ENSMUSG00000099784	Dalir	-0.279305	0.498214	2.84807	0.0914839	0.564748
ENSMUSG00000078234	Klhdc7a	0.241052	4.46556	2.84801	0.091487	0.564748
ENSMUSG00000043284	Tmem11	0.154854	4.60113	2.84554	0.0916278	0.565317
ENSMUSG00000031823	Zdhhc7	-0.198795	3.9735	2.84495	0.0916616	0.565317
ENSMUSG00000040113	Mettl11b	0.30484	0.405042	2.84469	0.0916765	0.565317
ENSMUSG00000007646	Rad51c	0.249019	1.4192	2.84405	0.0917125	0.565317
ENSMUSG00000078546	Zfp995	-0.182453	2.82591	2.84361	0.0917381	0.565317
ENSMUSG00000000884	Gnb1l	-0.380538	0.922382	2.83558	0.0921977	0.567728
ENSMUSG00000026043	Col3a1	0.444848	1.81031	2.83355	0.092314	0.568163
ENSMUSG00000078901	Gm14440	0.288024	5.02308	2.83257	0.0923702	0.568345
ENSMUSG00000040782	Cop1	0.159129	6.19787	2.83199	0.0924038	0.568345
ENSMUSG00000037022	Mmaa	0.195889	4.19321	2.83185	0.092412	0.568345
ENSMUSG00000032478	Nme6	0.227553	1.10955	2.83012	0.0925112	0.568667
ENSMUSG00000061615	Hist1h2ab	0.262381	1.58452	2.82935	0.0925556	0.568667
ENSMUSG00000047797	Gjb1	-0.225133	3.59428	2.82511	0.0928007	0.569452
ENSMUSG00000027655	Dhx35	-0.196244	3.55482	2.82499	0.0928077	0.569452
ENSMUSG00000032507	Fbxl2	-0.193438	4.48389	2.82476	0.0928207	0.569452
ENSMUSG00000021852	Slc35f4	-0.17907	3.2589	2.82427	0.0928492	0.569487
ENSMUSG00000003549	Ercc1	0.278472	3.58824	2.82364	0.0928853	0.569568
ENSMUSG00000005447	Pafah1b3	-0.203027	2.07387	2.82004	0.0930939	0.570443
ENSMUSG00000025484	Bet1l	-0.176735	4.24663	2.8172	0.0932588	0.570443
ENSMUSG00000030761	Myo7a	0.229611	4.0709	2.817	0.0932703	0.570443
ENSMUSG00000038544	Inip	0.165084	4.36684	2.81187	0.0935692	0.571441
ENSMUSG00000028836	Slc30a2	0.276154	0.482345	2.81089	0.0936266	0.571441
ENSMUSG00000112197	Gm47337	0.269376	0.93001	2.80987	0.0936858	0.571523
ENSMUSG00000104965	Gm43437	0.261137	1.13068	2.80694	0.0938572	0.572239
ENSMUSG00000079737	3110001I22Rik	0.291532	1.40939	2.80639	0.0938896	0.572239
ENSMUSG00000024097	Srsf7	0.153978	5.83174	2.8059	0.0939182	0.572239
ENSMUSG00000078161	Erich3	-0.175688	4.76973	2.79842	0.0943573	0.573807
ENSMUSG00000005413	Hmox1	0.229524	1.87483	2.79704	0.0944386	0.574146
ENSMUSG00000037536	Fbxo34	-0.148129	6.3424	2.79623	0.0944863	0.574156
ENSMUSG00000032245	Cln6	-0.294275	1.25563	2.79391	0.0946232	0.574394
ENSMUSG00000022476	Polr3h	-0.216726	5.20648	2.79141	0.0947711	0.574889
ENSMUSG00000019982	Myb	-1.35237	1.94587	2.79106	0.0947916	0.574889
ENSMUSG00000053553	3110082I17Rik	-0.184162	2.50535	2.78927	0.0948972	0.575249
ENSMUSG00000049555	Tmie	-0.338301	0.835457	2.78827	0.0949569	0.575306
ENSMUSG00000026675	Hsd17b7	0.222763	4.201	2.7867	0.0950498	0.575306
ENSMUSG00000017550	Atad5	-0.238018	3.02372	2.78647	0.0950637	0.575306
ENSMUSG00000022978	Mis18a	-0.181987	2.55257	2.78608	0.0950867	0.575306
ENSMUSG00000021044	Adck1	-0.165851	4.35921	2.78354	0.0952375	0.575352
ENSMUSG00000037369	Kdm6a	-0.154487	5.11261	2.7814	0.095365	0.575969
ENSMUSG00000005958	Ephb3	-0.229613	3.37841	2.78096	0.0953909	0.575969
ENSMUSG00000028394	Pole3	-0.17118	4.35382	2.78008	0.0954432	0.576036
ENSMUSG00000028641	P3h1	0.252855	2.23177	2.77902	0.0955065	0.576178
ENSMUSG00000072893	4933439C10Rik	-0.438199	3.00819	2.77852	0.0955362	0.576178
ENSMUSG00000055313	Pgbd1	-0.255203	1.21824	2.77612	0.0956795	0.576763
ENSMUSG00000026339	Ccdc93	0.190766	5.28286	2.77187	0.0959343	0.577603
ENSMUSG00000010554	Mettl16	0.19188	5.53658	2.77186	0.0959347	0.577603
ENSMUSG00000068196	Col8a1	0.957234	2.04731	2.77157	0.0959523	0.577603
ENSMUSG00000046192	Iqub	0.257867	2.33991	2.77149	0.0959567	0.577603
ENSMUSG00000024382	Ercc3	-0.15113	4.579	2.77082	0.0959968	0.577603
ENSMUSG00000024112	Cacna1h	-0.162041	5.94808	2.77078	0.0959992	0.577603
ENSMUSG00000048285	Frmd6	0.18478	4.40554	2.7707	0.0960043	0.577603
ENSMUSG00000020032	Nuak1	0.157793	5.77642	2.7697	0.0960643	0.577824
ENSMUSG00000090622	A930033H14Rik	-0.297102	0.675797	2.76566	0.0963069	0.579143
ENSMUSG00000052139	Babam2	-0.177183	4.65917	2.76431	0.0963883	0.579353
ENSMUSG00000054484	Tmem62	-0.166892	4.08237	2.76133	0.0965678	0.579418
ENSMUSG00000020718	Polg2	-0.225551	1.18611	2.76021	0.0966358	0.579443
ENSMUSG00000002222	Rmnd5a	0.154522	7.17357	2.75943	0.0966829	0.579585
ENSMUSG00000058492	Scp2-ps2	-0.295341	1.02646	2.75756	0.0967957	0.579704
ENSMUSG00000006456	Rbm14	0.160313	4.50408	2.75582	0.096901	0.579839
ENSMUSG00000020573	Pik3cg	-0.232964	1.58061	2.75565	0.0969114	0.579839
ENSMUSG00000096856	Gm10778	-0.291913	3.32196	2.75338	0.0970493	0.580307
ENSMUSG00000048578	Mlec	0.201453	7.02657	2.75117	0.0971835	0.580769
ENSMUSG00000058093	Zfp729b	-0.169064	4.47322	2.75062	0.097217	0.58083
ENSMUSG00000073676	Hspe1	0.158402	5.45615	2.74818	0.0973652	0.581224
ENSMUSG00000025509	Pnpla2	0.238335	2.7278	2.748	0.0973763	0.581224
ENSMUSG00000038060	Dlec1	0.288819	1.02969	2.74402	0.0976189	0.582399
ENSMUSG00000034037	Fgd5	-0.347861	2.2899	2.74369	0.0976393	0.582399
ENSMUSG00000104761	Gm43511	0.264523	0.629344	2.74324	0.0976666	0.582399
ENSMUSG00000030020	Prickle2	0.145846	8.17128	2.74204	0.0977399	0.582669
ENSMUSG00000110317	Gm45250	-0.247744	2.22959	2.74173	0.0977587	0.582669
ENSMUSG00000097769	Snhg4	-0.198436	2.95956	2.74123	0.0977897	0.582714
ENSMUSG00000079197	Psme2	0.237769	3.22223	2.74077	0.0978174	0.58274
ENSMUSG00000024087	Cyp1b1	0.358846	1.79716	2.73964	0.0978869	0.582875
ENSMUSG00000097032	4930539J05Rik	-0.238044	1.07986	2.73771	0.0980051	0.58334
ENSMUSG00000020474	Polm	-0.227494	1.10929	2.73684	0.0980586	0.58334
ENSMUSG00000035164	Zc3h12c	0.166204	4.68919	2.73533	0.0981514	0.583613
ENSMUSG00000086496	Gm14204	-0.302212	1.56292	2.73415	0.0982237	0.583764
ENSMUSG00000028004	Npy2r	-0.160265	5.40346	2.73346	0.0982662	0.583878
ENSMUSG00000075600	Zc3h3	0.191298	2.66389	2.7299	0.0984854	0.584769
ENSMUSG00000043131	Mob1a	0.152339	4.65484	2.7295	0.0985101	0.584769
ENSMUSG00000009741	Ubp1	0.158469	5.81826	2.72745	0.0986364	0.585024
ENSMUSG00000050071	Bex1	-0.192022	5.25185	2.72691	0.0986703	0.585024
ENSMUSG00000039089	L3mbtl3	0.165223	4.50799	2.72518	0.0987771	0.585024
ENSMUSG00000110945	Gm9856	-0.189777	2.50081	2.72488	0.0987957	0.585024
ENSMUSG00000009731	Kcnd1	0.316472	1.13174	2.72008	0.0990929	0.585925
ENSMUSG00000020052	Ascl1	-0.255969	1.11587	2.71895	0.0991633	0.585925
ENSMUSG00000035539	Ccdc180	-0.334225	0.606597	2.71887	0.099168	0.585925
ENSMUSG00000041696	Rasl12	-0.267198	1.18129	2.71886	0.099169	0.585925
ENSMUSG00000001419	Mef2d	0.297872	6.18015	2.71881	0.0991717	0.585925
ENSMUSG00000037214	Thap1	0.201444	2.81859	2.71495	0.0994118	0.585988
ENSMUSG00000043496	Tril	-0.154679	4.88024	2.7148	0.0994212	0.585988
ENSMUSG00000017801	Mlx	0.208958	4.03992	2.71076	0.0996736	0.586543
ENSMUSG00000037533	Rapgef6	-0.171732	6.01466	2.71073	0.0996755	0.586543
ENSMUSG00000113326	Gm47586	0.256302	0.652919	2.70988	0.0997284	0.586549
ENSMUSG00000006522	Itih3	-0.158058	4.30201	2.70908	0.0997785	0.586571
ENSMUSG00000100147	1700047M11Rik	-0.226552	2.94729	2.70907	0.0997793	0.586571
ENSMUSG00000057315	Arhgap24	-0.200006	2.94162	2.7078	0.0998584	0.586898
ENSMUSG00000029754	Dlx6	-0.355736	0.995101	2.70576	0.0999867	0.587333
ENSMUSG00000034867	Ankrd27	0.165491	4.5493	2.70549	0.100003	0.587333
ENSMUSG00000043439	Epop	0.200799	2.38124	2.70391	0.100102	0.587639
ENSMUSG00000039629	Strip2	0.204083	5.48802	2.70245	0.100194	0.588037
ENSMUSG00000030707	Coro1a	-0.157385	5.57115	2.70155	0.100251	0.588233
ENSMUSG00000092274	Neat1	-0.186221	5.77235	2.70084	0.100295	0.588355
ENSMUSG00000022827	Rabl3	-0.201442	2.01811	2.69979	0.100362	0.588418
ENSMUSG00000031385	Plxnb3	-0.194767	4.19416	2.6994	0.100386	0.588418
ENSMUSG00000032905	Atg12	0.15775	5.83417	2.69917	0.1004	0.588418
ENSMUSG00000097838	C530050E15Rik	-0.27928	1.35201	2.69824	0.100459	0.588483
ENSMUSG00000020695	Mrc2	0.332919	1.51428	2.69672	0.100555	0.588906
ENSMUSG00000026466	Tor1aip1	0.209585	4.1781	2.69604	0.100598	0.589019
ENSMUSG00000097924	A730020E08Rik	-0.210217	1.70239	2.69325	0.100774	0.589774
ENSMUSG00000019978	Epb41l2	-0.15191	6.36387	2.69214	0.100844	0.589778
ENSMUSG00000033726	Emx1	-0.189714	2.95065	2.68929	0.101025	0.590272
ENSMUSG00000038496	Slc19a3	0.265431	0.641926	2.68776	0.101122	0.590421
ENSMUSG00000026047	Kdelc1	0.202761	2.43178	2.68174	0.101505	0.591668
ENSMUSG00000084947	Gm15594	-0.323455	3.09377	2.67998	0.101617	0.591927
ENSMUSG00000096870	Gm21816	-0.253923	1.0374	2.67662	0.101831	0.59276
ENSMUSG00000017144	Rnd3	-0.173811	3.75952	2.67535	0.101913	0.592955
ENSMUSG00000073295	Nudt11	-0.15412	3.90562	2.67485	0.101945	0.592982
ENSMUSG00000108752	Gm45191	0.278016	1.01121	2.67307	0.102059	0.593253
ENSMUSG00000035948	Acss3	0.259727	1.59963	2.6715	0.102159	0.593559
ENSMUSG00000019856	Fam184a	-0.155667	4.92411	2.67084	0.102202	0.593668
ENSMUSG00000034863	Ano8	-0.168033	4.76453	2.66782	0.102396	0.594339
ENSMUSG00000035246	Pcyt1b	-0.186434	4.89844	2.66758	0.102411	0.594339
ENSMUSG00000029559	2210016L21Rik	-0.169692	5.9396	2.66639	0.102488	0.594339
ENSMUSG00000038793	Lefty1	0.189634	3.00693	2.66608	0.102508	0.594339
ENSMUSG00000041679	Lrrc29	-0.324578	0.745239	2.66389	0.102649	0.594373
ENSMUSG00000016356	Col20a1	0.236235	0.947935	2.6634	0.102681	0.594373
ENSMUSG00000087579	Hectd2os	0.284751	0.417848	2.66152	0.102803	0.594845
ENSMUSG00000000708	Kat2b	0.212009	4.85849	2.65917	0.102954	0.594845
ENSMUSG00000031016	Wee1	0.20171	3.56383	2.6587	0.102985	0.594845
ENSMUSG00000039007	Cpq	0.215211	3.12483	2.65779	0.103044	0.594845
ENSMUSG00000033970	Rfc3	-0.23625	1.88203	2.65775	0.103046	0.594845
ENSMUSG00000030748	Il4ra	-0.247323	1.7598	2.65738	0.10307	0.594845
[truncated: 13,602 more rows]
