# Supplementary material for: Mapping the spatial transcriptomic signature of the hippocampus during memory consolidation
Source: Nat Commun. 2023 Sep 29;14:6100. doi: 10.1038/s41467-023-41715-7 (PMC10541893; doi:10.1038/s41467-023-41715-7)
Supplement: Supplementary file 6 — Supplementary Data 3 [file 41467_2023_41715_MOESM6_ESM.xlsx]

## Sheet: QC
Sample ID	Sample1SOR	Sample2SOR	Sample3SOR	Sample4SOR	Sample5HC	Sample6HC	Sample7HC	Sample8HC	Sample9HC	Sample10SOR	Sample13HC	Sample14SOR	Sample15HC	Sample16SOR
Slide number	V11M15-285	V11M15-285	V11M15-285	V11M15-285	V11M15-286	V11M15-286	V11M15-286	V11M15-286	V10Y07-115	V10Y07-115	V10Y07-116	V10Y07-116	V10Y07-116	V10Y07-116
Area number	A1	B1	C1	D1	A1	B1	C1	D1	A1	B1	A1	B1	C1	D1
Estimated.Number.of.Spots	2547	2906	2176	2349	2744	2593	3065	2880	2663	2550	2663	2936	2838	2778
Mean.Reads.per.Spot	90994	73581	107445	101290	94075	88684	63484	74847	64782	66447	79357	73111	80010	70633
Median.Genes.per.Spot	5224	5058	5334	4708	5109	5335	4976	5458	5278	5254	4811	4794	5310	5068
Number.of.Reads	231761803	213826616	233799976	237929360	258142860	229956518	194578759	215559821	172515207	169440991	211328408	214654938	227069078	196219301
Valid.Barcodes	0.981	0.981	0.982	0.982	0.982	0.982	0.981	0.981	0.963	0.963	0.965	0.965	0.965	0.965
Sequencing.Saturation	0.666	0.656	0.731	0.756	0.73	0.701	0.635	0.631	0.617	0.594	0.704	0.682	0.663	0.654
Q30.Bases.in.Barcode	0.95	0.948	0.947	0.949	0.949	0.949	0.947	0.948	0.938	0.933	0.945	0.945	0.942	0.943
Q30.Bases.in.RNA.Read	0.938	0.937	0.934	0.94	0.934	0.933	0.938	0.938	0.907	0.907	0.921	0.924	0.916	0.92
Q30.Bases.in.UMI	0.946	0.943	0.943	0.944	0.945	0.945	0.943	0.943	0.934	0.929	0.943	0.943	0.94	0.94
Reads.Mapped.to.Genome	0.933	0.932	0.948	0.947	0.957	0.964	0.96	0.963	0.964	0.957	0.923	0.915	0.922	0.925
Reads.Mapped.Confidently.to.Genome	0.908	0.909	0.927	0.925	0.936	0.944	0.939	0.942	0.943	0.934	0.9	0.892	0.899	0.902
Reads.Mapped.Confidently.to.Intergenic.Regions	0.042	0.038	0.039	0.039	0.035	0.031	0.033	0.034	0.029	0.033	0.038	0.043	0.037	0.036
Reads.Mapped.Confidently.to.Intronic.Regions	0.01	0.011	0.011	0.01	0.011	0.012	0.011	0.011	0.01	0.011	0.015	0.016	0.015	0.013
Reads.Mapped.Confidently.to.Exonic.Regions	0.856	0.86	0.877	0.877	0.89	0.902	0.894	0.897	0.903	0.89	0.847	0.833	0.847	0.853
Reads.Mapped.Confidently.to.Transcriptome	0.839	0.843	0.86	0.861	0.873	0.885	0.877	0.879	0.879	0.867	0.829	0.815	0.829	0.835
Reads.Mapped.Antisense.to.Gene	0.009	0.009	0.009	0.008	0.008	0.008	0.009	0.01	0.016	0.014	0.011	0.01	0.01	0.01
Fraction.Reads.in.Spots.Under.Tissue	0.965	0.975	0.965	0.941	0.963	0.941	0.97	0.964	0.937	0.865	0.976	0.973	0.958	0.963
Total.Genes.Detected	21151	21120	20870	20793	21479	21360	21383	21395	21165	20938	20979	21364	21295	20936
Median.UMI.Counts.per.Spot	22213	19558	22190	17810	19610	20197	18084	21976	19523	18944	17358	16923	20156	18258
Age.Death (months)	3	3	3	3	3	3	3	3	3	3	3	3	3	3
Sex	M	M	M	M	M	M	M	M	M	M	M	M	M	M
Condition (HC = Homecage ; SOR = Spatial Object Recognition)	SOR	SOR	SOR	SOR	HC	HC	HC	HC	HC	SOR	HC	SOR	HC	SOR

## Sheet: CA1
Gene ID	Ensembl ID	Gene name	P-value (SOR vs. HC)	FDR step up (SOR vs. HC)	Ratio (SOR vs. HC)	Fold change (SOR vs. HC)	Log2 fold change (SOR vs. HC)	Median(SOR)	Median(HC)
Egr1	ENSMUSG00000038418	Egr1	2.43131e-31	4.57233e-27	2.66335	2.66335	1.41324	600.783	225.574
Egr4	ENSMUSG00000071341	Egr4	2.23831e-22	2.10468e-18	3.43998	3.43998	1.7824	145.747	42.3685
Dusp5	ENSMUSG00000034765	Dusp5	2.29414e-19	1.43812e-15	3.27313	3.27313	1.71067	73.3673	22.4151
Homer1	ENSMUSG00000007617	Homer1	4.1585e-19	1.95512e-15	2.06757	2.06757	1.04793	262.58	126.999
Rasl11b	ENSMUSG00000049907	Rasl11b	6.22153e-17	2.34004e-13	1.95024	1.95024	0.963651	194.081	99.5164
Hspa5	ENSMUSG00000026864	Hspa5	4.77807e-15	1.49761e-11	1.71824	1.71824	0.780935	290.268	168.933
Bhlhe40	ENSMUSG00000030103	Bhlhe40	1.79919e-13	4.83365e-10	2.00177	2.00177	1.00127	145.435	72.6534
Gpt2	ENSMUSG00000031700	Gpt2	7.83309e-13	1.84136e-09	1.81997	1.81997	0.863918	111.796	61.4274
Egr3	ENSMUSG00000033730	Egr3	3.6715e-12	7.67181e-09	1.74431	1.74431	0.802654	221.909	127.219
Nr4a2	ENSMUSG00000026826	Nr4a2	1.18589e-11	2.23018e-08	2.00417	2.00417	1.00301	94.6178	47.2104
Nr4a1	ENSMUSG00000023034	Nr4a1	3.07872e-11	5.2635e-08	2.00169	2.00169	1.00122	162.935	81.3988
Dnajb5	ENSMUSG00000036052	Dnajb5	3.60948e-11	5.65666e-08	1.67195	1.67195	0.741528	155.369	92.9272
Dnajb1	ENSMUSG00000005483	Dnajb1	1.6744e-10	2.42221e-07	2.06516	2.06516	1.04625	92.2922	44.6901
Dnaja1	ENSMUSG00000028410	Dnaja1	1.83442e-10	2.46416e-07	1.22613	1.22613	0.29411	508.589	414.793
Egr2	ENSMUSG00000037868	Egr2	2.33422e-10	2.92649e-07	1.0495	1.0495	0.0696966	1.02445	0.976134
Rsrp1	ENSMUSG00000037266	Rsrp1	1.55012e-09	1.82197e-06	1.37811	1.37811	0.462693	237.736	172.508
Nr4a3	ENSMUSG00000028341	Nr4a3	2.6596e-09	2.94214e-06	1.4738	1.4738	0.55954	100.105	67.9232
Dynll1	ENSMUSG00000009013	Dynll1	6.15871e-09	6.43448e-06	1.18423	1.18423	0.243949	2232.25	1884.98
Spred1	ENSMUSG00000027351	Spred1	8.59928e-09	8.42853e-06	1.68162	1.68162	0.749849	85.7621	50.9998
AI593442	ENSMUSG00000078307	AI593442	9.26435e-09	8.42853e-06	0.724162	-1.38091	-0.465615	137.171	189.421
Manf	ENSMUSG00000032575	Manf	9.41184e-09	8.42853e-06	1.55742	1.55742	0.639156	170.86	109.707
Xbp1	ENSMUSG00000020484	Xbp1	1.02114e-08	8.72888e-06	1.66242	1.66242	0.733284	97.9695	58.9319
Prkab2	ENSMUSG00000038205	Prkab2	1.40496e-08	1.14877e-05	2.10202	2.10202	1.07178	47.1427	22.4273
Sdf2l1	ENSMUSG00000022769	Sdf2l1	8.81901e-08	6.91043e-05	27.3867	27.3867	4.77541	27.8709	1.01768
Arc	ENSMUSG00000022602	Arc	1.33546e-07	0.000100458	1.87218	1.87218	0.90472	83.9977	44.8662
Lefty1	ENSMUSG00000038793	Lefty1	4.25686e-07	0.000307902	1.50903	1.50903	0.593622	187.183	124.042
Errfi1	ENSMUSG00000028967	Errfi1	4.60043e-07	0.000320429	1.94966	1.94966	0.963225	42.2958	21.6939
Shisa4	ENSMUSG00000041889	Shisa4	5.86455e-07	0.000387047	0.0303059	-32.9968	-5.04426	1.00429	33.1385
Hsph1	ENSMUSG00000029657	Hsph1	5.9685e-07	0.000387047	1.26583	1.26583	0.340081	350.489	276.885
Tsc22d1	ENSMUSG00000022010	Tsc22d1	7.01327e-07	0.000439638	1.16217	1.16217	0.216826	518.235	445.919
Cd81	ENSMUSG00000037706	Cd81	8.5393e-07	0.000518033	0.715254	-1.39811	-0.483473	155.806	217.834
Hspe1	ENSMUSG00000073676	Hspe1	1.4357e-06	0.000843742	1.22093	1.22093	0.287981	458.6	375.616
Fos	ENSMUSG00000021250	Fos	1.8564e-06	0.00105792	1	1	0	1.05179	1.05179
Dusp6	ENSMUSG00000019960	Dusp6	2.28396e-06	0.0012633	1.57215	1.57215	0.652736	111.082	70.6563
Camk2b	ENSMUSG00000057897	Camk2b	2.35816e-06	0.00126707	0.809374	-1.23552	-0.305122	510.693	630.974
Sprn	ENSMUSG00000045733	Sprn	2.77223e-06	0.00144818	0.730081	-1.36971	-0.453872	134.252	183.886
Rasd1	ENSMUSG00000049892	Rasd1	3.3697e-06	0.00171272	1.47451	1.47451	0.560235	216.491	146.823
Psd	ENSMUSG00000037126	Psd	4.55359e-06	0.00225355	0.756838	-1.32129	-0.401944	273.892	361.891
Ier5	ENSMUSG00000056708	Ier5	5.29819e-06	0.00255481	1.45984	1.45984	0.545807	108.719	74.4737
Kif5a	ENSMUSG00000074657	Kif5a	5.63226e-06	0.00264801	0.757712	-1.31976	-0.400278	162.127	213.969
Ttr	ENSMUSG00000061808	Ttr	5.86742e-06	0.00269129	0.545604	-1.83283	-0.874074	70.2935	128.836
Olfml2b	ENSMUSG00000038463	Olfml2b	6.37185e-06	0.00285307	1.62839	1.62839	0.703443	43.9135	26.9675
Rnf7	ENSMUSG00000051234	Rnf7	6.52633e-06	0.00285428	1.35638	1.35638	0.439762	174.121	128.372
Lurap1l	ENSMUSG00000048706	Lurap1l	7.79338e-06	0.00333096	1.64926	1.64926	0.721821	102.628	62.2265
Zeb2	ENSMUSG00000026872	Zeb2	8.39115e-06	0.00350222	0.675466	-1.48046	-0.566044	152.381	225.594
Rundc1	ENSMUSG00000035007	Rundc1	8.56653e-06	0.00350222	1.97703	1.97703	0.983338	58.6038	29.6423
Gm47283	ENSMUSG00000096768	Gm47283	8.81983e-06	0.00352906	1.39329	1.39329	0.478491	259.184	186.024
Eef1a1	ENSMUSG00000037742	Eef1a1	9.23185e-06	0.00354314	0.903101	-1.1073	-0.14704	1938.19	2146.15
Tmsb4x	ENSMUSG00000049775	Tmsb4x	9.23185e-06	0.00354314	1.1131	1.1131	0.154588	13347.7	11991.4
Fosb	ENSMUSG00000003545	Fosb	1.03599e-05	0.00389658	1.04998	1.04998	0.0703667	1.0513	1.00125
Rab8b	ENSMUSG00000036943	Rab8b	1.06415e-05	0.00392399	1.43243	1.43243	0.518461	88.4126	61.7223
Rem2	ENSMUSG00000022176	Rem2	1.15675e-05	0.00418342	1.93185	1.93185	0.949986	44.551	23.0613
Per1	ENSMUSG00000020893	Per1	1.20228e-05	0.00426605	1.68912	1.68912	0.756269	75.825	44.8903
Hsp90ab1	ENSMUSG00000023944	Hsp90ab1	1.48506e-05	0.00517185	1.15496	1.15496	0.207842	1391.86	1205.12
Ptcd1	ENSMUSG00000029624	Ptcd1	1.84038e-05	0.00629275	25.1128	25.1128	4.65035	26.4059	1.05149
Diras2	ENSMUSG00000047842	Diras2	2.85749e-05	0.00959607	0.83313	-1.20029	-0.263386	136.759	164.15
Chordc1	ENSMUSG00000001774	Chordc1	3.17073e-05	0.0104612	1.46943	1.46943	0.55526	89.1328	60.6579
Pex2	ENSMUSG00000040374	Pex2	3.59137e-05	0.0114985	0.0353895	-28.257	-4.82054	1.13084	31.9543
Srsf7	ENSMUSG00000024097	Srsf7	3.60741e-05	0.0114985	1.41835	1.41835	0.504214	124.654	87.8868
Gm42418	ENSMUSG00000098178	.	3.9951e-05	0.0123642	0.672837	-1.48624	-0.571671	366.039	544.023
Cacybp	ENSMUSG00000014226	Cacybp	4.0105e-05	0.0123642	1.26822	1.26822	0.342804	164.177	129.454
Lrrn3	ENSMUSG00000036295	Lrrn3	4.5434e-05	0.0136358	0.588132	-1.7003	-0.765789	39.2307	66.7039
Fgfr1	ENSMUSG00000031565	Fgfr1	4.56799e-05	0.0136358	1.38305	1.38305	0.467856	98.5687	71.2689
Crls1	ENSMUSG00000027357	Crls1	4.66616e-05	0.0137112	1.47207	1.47207	0.557847	95.3154	64.7492
Mrps6	ENSMUSG00000039680	Mrps6	5.53854e-05	0.0159801	1.59063	1.59063	0.669602	74.3938	46.7699
Sbk1	ENSMUSG00000042978	Sbk1	5.60825e-05	0.0159801	1.70579	1.70579	0.770437	61.9445	36.3144
Rhob	ENSMUSG00000054364	Rhob	5.79054e-05	0.0162533	1.16555	1.16555	0.221007	320.886	275.309
Bsg	ENSMUSG00000023175	Bsg	5.94603e-05	0.0164443	0.816762	-1.22435	-0.292012	356.747	436.782
Hmgcr	ENSMUSG00000021670	Hmgcr	6.8502e-05	0.0184197	1.59881	1.59881	0.677	60.6596	37.9405
Kpna4	ENSMUSG00000027782	Kpna4	6.85622e-05	0.0184197	1.47046	1.47046	0.556271	92.5697	62.9527
Cd9	ENSMUSG00000030342	Cd9	7.35892e-05	0.0194918	0.0389591	-25.6679	-4.6819	1.11737	28.6805
Cnih2	ENSMUSG00000024873	Cnih2	9.04134e-05	0.0235355	1.09618	1.09618	0.132482	1528.1	1394.02
Trib2	ENSMUSG00000020601	Trib2	9.13587e-05	0.0235355	29.9437	29.9437	4.90418	30.1146	1.0057
Cdk2ap2	ENSMUSG00000024856	Cdk2ap2	9.35995e-05	0.0237869	1.62185	1.62185	0.697643	65.2985	40.2617
Matr3	ENSMUSG00000037236	Matr3	9.59167e-05	0.0240508	1.14868	1.14868	0.199973	417.836	363.755
Slc30a10	ENSMUSG00000026614	Slc30a10	0.000100112	0.0247724	1	1	0	1.01676	1.01676
Gpr22	ENSMUSG00000044067	Gpr22	0.000102835	0.0251157	1.36538	1.36538	0.449304	118.597	86.8603
Sh3bp5	ENSMUSG00000021892	Sh3bp5	0.000106288	0.0256264	1.39885	1.39885	0.48424	157.414	112.531
Hsp90aa1	ENSMUSG00000021270	Hsp90aa1	0.000107887	0.0256825	1.10955	1.10955	0.149977	1110.42	1000.78
Ppp3ca	ENSMUSG00000028161	Ppp3ca	0.000117775	0.0276859	1.10868	1.10868	0.148846	3382.05	3050.51
Upf2	ENSMUSG00000043241	Upf2	0.000122847	0.0281519	1.80922	1.80922	0.855366	55.8724	30.8821
Gpr161	ENSMUSG00000040836	Gpr161	0.000124775	0.0281519	1.52054	1.52054	0.604586	100.918	66.3697
Ube2m	ENSMUSG00000005575	Ube2m	0.000124835	0.0281519	0.786963	-1.27071	-0.345633	152.991	194.407
Atf4	ENSMUSG00000042406	Atf4	0.000125745	0.0281519	1.1955	1.1955	0.25761	210.771	176.304
Sik2	ENSMUSG00000037112	Sik2	0.000132721	0.0293641	1.00374	1.00374	0.00539252	1.00187	0.998133
Usp2	ENSMUSG00000032010	Usp2	0.000135489	0.029628	0.543159	-1.84108	-0.880555	26.4105	48.6239
Kcna4	ENSMUSG00000042604	Kcna4	0.000139183	0.0300859	0.0370678	-26.9776	-4.75369	1.00621	27.1451
Haghl	ENSMUSG00000061046	Haghl	0.00014108	0.0301494	0.723879	-1.38145	-0.46618	75.5635	104.387
Hmgn2	ENSMUSG00000003038	Hmgn2	0.000162234	0.0342806	0.695111	-1.43862	-0.524685	50.9039	73.2314
Tnfrsf25	ENSMUSG00000024793	Tnfrsf25	0.000175213	0.0366118	23.4226	23.4226	4.54983	23.4825	1.00256
Bcl6	ENSMUSG00000022508	Bcl6	0.000187712	0.0387925	1.56031	1.56031	0.641837	74.4702	47.7277
Pnma2	ENSMUSG00000046204	Pnma2	0.000193421	0.0395378	0.660723	-1.51349	-0.597883	26.4817	40.0798
Fbxo16	ENSMUSG00000034532	Fbxo16	0.000196853	0.0398066	1	1	0	1.00552	1.00552
Galnt9	ENSMUSG00000033316	Galnt9	0.000203141	0.0406412	1.35106	1.35106	0.434093	221.617	164.032
Pitpnm2	ENSMUSG00000029406	Pitpnm2	0.000226845	0.0449059	0.599831	-1.66714	-0.737373	28.3267	47.2245
Nfil3	ENSMUSG00000056749	Nfil3	0.000245597	0.0481115	1	1	0	1.00781	1.00781
Zdhhc8	ENSMUSG00000060166	Zdhhc8	0.000249733	0.0484173	0.726682	-1.37612	-0.460604	42.4147	58.3677
Vcl	ENSMUSG00000021823	Vcl	0.000257809	0.049473	1.58516	1.58516	0.664626	29.3312	18.5037
Zbtb9	ENSMUSG00000079605	Zbtb9	0.000263285	0.0500134	1	1	0	1.03111	1.03111
Plpbp	ENSMUSG00000031485	Plpbp	0.000268395	0.0504743	1.43697	1.43697	0.523029	63.3264	44.0694
Chka	ENSMUSG00000024843	Chka	0.0002777	0.0517072	1.31475	1.31475	0.39479	78.0228	59.3441
Ears2	ENSMUSG00000030871	Ears2	0.000291118	0.0536742	1	1	0	1.00867	1.00867
Klhl2	ENSMUSG00000031605	Klhl2	0.000297166	0.0540273	1.21596	1.21596	0.28209	267.103	219.665
Irs2	ENSMUSG00000038894	Irs2	0.000298779	0.0540273	1.66333	1.66333	0.734077	37.1387	22.3279
Ankrd34a	ENSMUSG00000049097	Ankrd34a	0.000312424	0.0559567	0.702958	-1.42256	-0.508489	41.0287	58.3658
Sub1	ENSMUSG00000022205	Sub1	0.000321626	0.0570613	1.11191	1.11191	0.153043	699.352	628.963
Hspa8	ENSMUSG00000015656	Hspa8	0.000335123	0.0585952	1.07773	1.07773	0.108002	1863.88	1729.45
Nsmce1	ENSMUSG00000030750	Nsmce1	0.000336503	0.0585952	1	1	0	1.05576	1.05576
Mag	ENSMUSG00000036634	Mag	0.000340638	0.058771	0.641171	-1.55965	-0.641218	26.7019	41.6456
Strip2	ENSMUSG00000039629	Strip2	0.000359722	0.0614994	1.84989	1.84989	0.887441	57.7735	31.2308
Pdia6	ENSMUSG00000020571	Pdia6	0.000363714	0.0616218	1.30842	1.30842	0.387821	160.174	122.418
Ccnd3	ENSMUSG00000034165	Ccnd3	0.0003751	0.0627391	1.47816	1.47816	0.563806	31.2823	21.163
Tm6sf2	ENSMUSG00000036151	Tm6sf2	0.000378421	0.0627391	1.00344	1.00344	0.00495068	1.00172	0.998286
Dbpht2	ENSMUSG00000029878	Dbpht2	0.000380776	0.0627391	0.629053	-1.58969	-0.668746	50.2516	79.8845
P4ha1	ENSMUSG00000019916	P4ha1	0.000383654	0.0627391	1.71437	1.71437	0.777677	29.2312	17.0507
Mobp	ENSMUSG00000032517	Mobp	0.000433009	0.0701997	0.660798	-1.51332	-0.597718	63.3883	95.9268
Arl5b	ENSMUSG00000017418	Arl5b	0.000437804	0.0703705	22.605	22.605	4.49857	23.6105	1.04448
Rnf182	ENSMUSG00000044164	Rnf182	0.000473942	0.0755335	28.3067	28.3067	4.82307	28.8174	1.01804
Kctd6	ENSMUSG00000021752	Kctd6	0.000479424	0.0757651	1.47802	1.47802	0.563663	54.9849	37.2018
Glcci1	ENSMUSG00000029638	Glcci1	0.000493549	0.0773473	0.0494187	-20.2353	-4.3388	1.02855	20.8129
Cenpb	ENSMUSG00000068267	Cenpb	0.000499823	0.0776833	0.718478	-1.39183	-0.476984	49.4951	68.8888
Bloc1s2	ENSMUSG00000057506	Bloc1s2	0.000508349	0.0783607	1.33982	1.33982	0.422036	77.2513	57.6581
Cep83	ENSMUSG00000020024	Cep83	0.00052929	0.0803179	1.89447	1.89447	0.921794	35.2012	18.581
Gsk3b	ENSMUSG00000022812	Gsk3b	0.000529587	0.0803179	0.78106	-1.28031	-0.356495	77.3158	98.9883
Med7	ENSMUSG00000020397	Med7	0.000546494	0.0822189	1.46987	1.46987	0.555688	41.4068	28.1704
Zfp112	ENSMUSG00000052675	Zfp112	0.000582665	0.086965	1	1	0	1.02353	1.02353
Aste1	ENSMUSG00000032567	Aste1	0.000589379	0.0872745	1	1	0	1.0122	1.0122
Fam219b	ENSMUSG00000032305	Fam219b	0.000597354	0.0877644	1	1	0	1.03839	1.03839
Actb	ENSMUSG00000029580	Actb	0.000604856	0.0881776	0.858455	-1.16488	-0.220185	1202.94	1401.28
Fbxl4	ENSMUSG00000040410	Fbxl4	0.000624369	0.0901857	0.0461549	-21.6662	-4.43737	1.02584	22.2261
Mcl1	ENSMUSG00000038612	Mcl1	0.000628221	0.0901857	1.55368	1.55368	0.635688	51.3194	33.0309
Tmem259	ENSMUSG00000013858	Tmem259	0.000633098	0.0901973	1.40734	1.40734	0.492972	100.501	71.4123
Nptx2	ENSMUSG00000059991	Nptx2	0.000641117	0.0902628	1.33426	1.33426	0.416036	64.135	48.068
Cebpd	ENSMUSG00000071637	Cebpd	0.000643157	0.0902628	0.77432	-1.29146	-0.368998	66.9579	86.4731
Dock4	ENSMUSG00000035954	Dock4	0.000650095	0.090318	1.25665	1.25665	0.329586	180.68	143.779
Zglp1	ENSMUSG00000079681	Zglp1	0.00065495	0.090318	1.00599	1.00599	0.00861779	1.00299	0.997018
Ttc13	ENSMUSG00000037300	Ttc13	0.000658305	0.090318	0.573181	-1.74465	-0.802936	18.7091	32.6408
Cacna1d	ENSMUSG00000015968	Cacna1d	0.000662761	0.090318	0.0456981	-21.8828	-4.45172	1.01368	22.182
Ahctf1	ENSMUSG00000026491	Ahctf1	0.000670851	0.0907627	1.64857	1.64857	0.721211	39.956	24.2368
Spock3	ENSMUSG00000054162	Spock3	0.00068648	0.0922139	0.590933	-1.69224	-0.758935	29.7949	50.4201
Ndufab1	ENSMUSG00000030869	Ndufab1	0.000696259	0.0927167	1.15221	1.15221	0.204404	452.837	393.016
Creld2	ENSMUSG00000023272	Creld2	0.000700083	0.0927167	1.55113	1.55113	0.633323	29.8779	19.2619
Ndufb1-ps	ENSMUSG00000113902	Ndufb1-ps	0.000707685	0.0930679	1.17992	1.17992	0.238689	577.363	489.324
Omg	ENSMUSG00000049612	Omg	0.000721587	0.0942373	0.776303	-1.28816	-0.365308	120.11	154.72
Gng3	ENSMUSG00000071658	Gng3	0.000731057	0.0948156	1.17382	1.17382	0.231212	575.441	490.229
Jdp2	ENSMUSG00000034271	Jdp2	0.00074029	0.0953555	1.67431	1.67431	0.743565	45.9993	27.4736
Tmem267	ENSMUSG00000074634	Tmem267	0.000753692	0.0959295	1.68251	1.68251	0.750611	60.4088	35.9041
Adcyap1r1	ENSMUSG00000029778	Adcyap1r1	0.000757243	0.0959295	0.0459406	-21.7672	-4.44409	1.16568	25.3736
Atp5j2	ENSMUSG00000038690	Atp5j2	0.00076005	0.0959295	1.11181	1.11181	0.152907	904.485	813.527
2810459M11Rik	ENSMUSG00000026227	2810459M11Rik	0.000766707	0.0961247	0.997654	-1.00235	-0.00338805	0.998826	1.00117
Zswim6	ENSMUSG00000032846	Zswim6	0.000773709	0.09636	25.1128	25.1128	4.65035	26.3357	1.0487
Tsc22d3	ENSMUSG00000031431	Tsc22d3	0.000795829	0.098048	1.75002	1.75002	0.807369	45.6437	26.0819
Rarres2	ENSMUSG00000009281	Rarres2	0.000797689	0.098048	0.892871	-1.11998	-0.163477	0.944918	1.05829
Sucla2	ENSMUSG00000022110	Sucla2	0.00080295	0.0980538	1.26205	1.26205	0.335766	231.444	183.388
Atp2a2	ENSMUSG00000029467	Atp2a2	0.000842666	0.101563	1.13348	1.13348	0.180757	750.584	662.195
1500009C09Rik	ENSMUSG00000068099	1500009C09Rik	0.000852313	0.101563	0.70908	-1.41028	-0.49598	29.1103	41.0536
Stip1	ENSMUSG00000024966	Stip1	0.000861756	0.101563	1.2127	1.2127	0.278224	145.673	120.123
Casp9	ENSMUSG00000028914	Casp9	0.000862239	0.101563	1	1	0	1.08084	1.08084
Tctn3	ENSMUSG00000025008	Tctn3	0.000864119	0.101563	1	1	0	1.03412	1.03412
Tmsb10	ENSMUSG00000079523	Tmsb10	0.000870145	0.101563	1.13421	1.13421	0.181692	1153.34	1016.87
Eif1a	ENSMUSG00000057561	Eif1a	0.000873283	0.101563	1.35445	1.35445	0.437705	79.2741	58.5287
Aoc2	ENSMUSG00000078651	Aoc2	0.000881762	0.101563	1.0255	1.0255	0.0363334	1.01267	0.987487
Parm1	ENSMUSG00000034981	Parm1	0.000888428	0.101563	1.35744	1.35744	0.440894	66.7467	49.1709
Dedd2	ENSMUSG00000054499	Dedd2	0.000889382	0.101563	1	1	0	1.03829	1.03829
Ormdl3	ENSMUSG00000038150	Ormdl3	0.000896017	0.101563	1.40992	1.40992	0.495613	62.9577	44.6534
Jmjd1c	ENSMUSG00000037876	Jmjd1c	0.00089649	0.101563	1.49891	1.49891	0.58391	54.6093	36.4328
Ppp1r15b	ENSMUSG00000046062	Ppp1r15b	0.000908756	0.101754	25.3286	25.3286	4.66269	26.3281	1.03946
Erf	ENSMUSG00000040857	Erf	0.000909	0.101754	0.0579334	-17.2612	-4.10946	1.11153	19.1863
Tomm5	ENSMUSG00000078713	Tomm5	0.000921708	0.102566	1.17216	1.17216	0.229168	218.366	186.294
Nsun3	ENSMUSG00000050312	Nsun3	0.000954751	0.105618	1	1	0	1.07159	1.07159
Rara	ENSMUSG00000037992	Rara	0.000968168	0.106235	25.6293	25.6293	4.67972	26.3119	1.02663
Nelfa	ENSMUSG00000029111	Nelfa	0.00097163	0.106235	23.2732	23.2732	4.5406	23.2954	1.00095
Gse1	ENSMUSG00000031822	Gse1	0.000995496	0.108187	1.33736	1.33736	0.419389	78.0246	58.3422
Ttf1	ENSMUSG00000026803	Ttf1	0.00100098	0.108187	1	1	0	1.00916	1.00916
Kctd10	ENSMUSG00000001098	Kctd10	0.00103642	0.111006	1.63409	1.63409	0.708485	42.3048	25.8889
Gak	ENSMUSG00000062234	Gak	0.00103888	0.111006	1.37895	1.37895	0.463567	84.9945	61.6372
1700123O20Rik	ENSMUSG00000040822	1700123O20Rik	0.00104955	0.111514	1.80127	1.80127	0.849014	37.8114	20.9915
Tmem11	ENSMUSG00000043284	Tmem11	0.00106215	0.112218	1.53216	1.53216	0.615571	74.0199	48.3107
March5	ENSMUSG00000023307	.	0.00107218	0.112644	1.35953	1.35953	0.443111	101.07	74.3417
Kcnd3	ENSMUSG00000040896	Kcnd3	0.001089	0.112809	1	1	0	1.02015	1.02015
5430405H02Rik	ENSMUSG00000085741	5430405H02Rik	0.00108997	0.112809	0.989775	-1.01033	-0.0148271	0.994875	1.00515
Pip5k1a	ENSMUSG00000028126	Pip5k1a	0.00109174	0.112809	1.41617	1.41617	0.501997	74.9586	52.9304
Plk2	ENSMUSG00000021701	Plk2	0.00111474	0.114556	1.13256	1.13256	0.179589	544.103	480.418
Caprin1	ENSMUSG00000027184	Caprin1	0.00112165	0.11464	1.34304	1.34304	0.425503	144.644	107.699
Rai1	ENSMUSG00000062115	Rai1	0.00113601	0.11548	1.35068	1.35068	0.433683	47.1807	34.9311
Ccng2	ENSMUSG00000029385	Ccng2	0.00114409	0.115676	1.29656	1.29656	0.374691	91.4051	70.4981
Aplp1	ENSMUSG00000006651	Aplp1	0.00115759	0.116415	0.901813	-1.10888	-0.1491	812.666	901.147
Bphl	ENSMUSG00000038286	Bphl	0.00121725	0.121764	0.641337	-1.55924	-0.640846	36.134	56.3416
Il18	ENSMUSG00000039217	Il18	0.00122472	0.121863	0.0555203	-18.0114	-4.17084	1.11105	20.0116
Aph1b	ENSMUSG00000032375	Aph1b	0.00123899	0.122634	3.02418	3.02418	1.59654	30.3786	10.0452
Ugt8a	ENSMUSG00000032854	Ugt8a	0.00126142	0.124201	0.978129	-1.02236	-0.0319032	1.00025	1.02262
Hspb3	ENSMUSG00000051456	Hspb3	0.00129273	0.125959	0.981645	-1.0187	-0.0267262	0.99078	1.00931
Fmnl1	ENSMUSG00000055805	Fmnl1	0.00129796	0.125959	1.35986	1.35986	0.443455	100.875	74.1807
Gfod1	ENSMUSG00000051335	Gfod1	0.00131418	0.125959	1.47056	1.47056	0.556365	68.4077	46.5181
Plppr4	ENSMUSG00000044667	Plppr4	0.00131569	0.125959	1.11604	1.11604	0.158384	299.335	268.213
Mast3	ENSMUSG00000031833	Mast3	0.00131979	0.125959	1.20079	1.20079	0.263983	342.381	285.13
Gm3510	ENSMUSG00000096936	Gm3510	0.00132109	0.125959	0.962281	-1.0392	-0.0554704	0.980959	1.01941
Rsph3a	ENSMUSG00000073471	Rsph3a	0.00134058	0.125959	0.988926	-1.0112	-0.0160662	0.994447	1.00558
Atp5l	ENSMUSG00000038717	Atp5l	0.0013446	0.125959	1.08132	1.08132	0.11279	1082.77	1001.34
3300002P13Rik	ENSMUSG00000107585	3300002P13Rik	0.0013498	0.125959	0.992857	-1.00719	-0.0103417	0.996422	1.00359
Crk	ENSMUSG00000017776	Crk	0.00135275	0.125959	1.31464	1.31464	0.39467	130.549	99.3036
Tafa5	ENSMUSG00000054863	Tafa5	0.00135296	0.125959	1.15264	1.15264	0.204942	202.402	175.599
Trim46	ENSMUSG00000042766	Trim46	0.00137526	0.127404	1.37059	1.37059	0.454795	74.3307	54.2327
Osbpl6	ENSMUSG00000042359	Osbpl6	0.00139836	0.128634	1.40521	1.40521	0.490784	68.0584	48.433
Gria2	ENSMUSG00000033981	Gria2	0.00140418	0.128634	1.16266	1.16266	0.217424	653.93	562.445
Ocrl	ENSMUSG00000001173	Ocrl	0.00140905	0.128634	0.716167	-1.39632	-0.481632	25.3513	35.3986
Pcsk6	ENSMUSG00000030513	Pcsk6	0.00145431	0.131749	1	1	0	1.00238	1.00238
Arpc2	ENSMUSG00000006304	Arpc2	0.00145718	0.131749	1.12683	1.12683	0.172269	629.454	558.607
Eps8l1	ENSMUSG00000006154	Eps8l1	0.00146755	0.132051	0.944992	-1.05821	-0.0816253	0.972107	1.02869
Prkaca	ENSMUSG00000005469	Prkaca	0.0015025	0.134191	0.76437	-1.30827	-0.387657	85.9851	112.491
Bet1	ENSMUSG00000032757	Bet1	0.0015056	0.134191	1.63211	1.63211	0.706742	36.3394	22.2652
Eml4	ENSMUSG00000032624	Eml4	0.00151935	0.134778	21.744	21.744	4.44254	22.5584	1.03745
Ndrg2	ENSMUSG00000004558	Ndrg2	0.00154487	0.136398	0.790758	-1.26461	-0.338692	167.869	212.289
Necab3	ENSMUSG00000027489	Necab3	0.00155918	0.137019	1	1	0	1.03967	1.03967
Hnrnph1	ENSMUSG00000007850	Hnrnph1	0.00157838	0.138061	1.23163	1.23163	0.300572	226.363	183.791
Basp1	ENSMUSG00000045763	Basp1	0.00159295	0.13869	1.10764	1.10764	0.147485	611.409	551.994
Polr2h	ENSMUSG00000021018	Polr2h	0.00163063	0.141316	1.61592	1.61592	0.692357	61.3019	37.9362
Bcl7b	ENSMUSG00000029681	Bcl7b	0.00163839	0.141337	1.45914	1.45914	0.545119	60.1675	41.2349
Celf3	ENSMUSG00000028137	Celf3	0.00169009	0.144856	0.752569	-1.32878	-0.410104	50.6832	67.3469
Ehd3	ENSMUSG00000024065	Ehd3	0.00169458	0.144856	0.806606	-1.23976	-0.310064	43.5645	54.0097
Ccdc117	ENSMUSG00000020482	Ccdc117	0.00172159	0.146307	1	1	0	1.03702	1.03702
Rgs4	ENSMUSG00000038530	Rgs4	0.00173074	0.146307	0.654273	-1.52842	-0.612036	42.3872	64.7853
Prkcz	ENSMUSG00000029053	Prkcz	0.0017349	0.146307	0.76743	-1.30305	-0.381894	97.3288	126.824
Cplx2	ENSMUSG00000025867	Cplx2	0.00176692	0.147336	0.832568	-1.2011	-0.26436	161.917	194.479
Stub1	ENSMUSG00000039615	Stub1	0.00177688	0.147336	0.742795	-1.34627	-0.428963	77.7473	104.669
Ak6	ENSMUSG00000078941	Ak6	0.00178612	0.147336	1.67748	1.67748	0.746295	38.6723	23.0538
Kiz	ENSMUSG00000074749	Kiz	0.00178731	0.147336	1	1	0	1.05419	1.05419
Tuba1a	ENSMUSG00000072235	Tuba1a	0.00179393	0.147336	0.926	-1.07991	-0.110916	616.802	666.093
A230051N06Rik	ENSMUSG00000117172	A230051N06Rik	0.00179899	0.147336	1	1	0	1.02539	1.02539
Ahsa2	ENSMUSG00000020288	Ahsa2	0.00180194	0.147336	1.6983	1.6983	0.764095	28.5173	16.7916
Fbxo10	ENSMUSG00000048232	Fbxo10	0.00183357	0.149111	1.41227	1.41227	0.498014	28.2592	20.0098
Ube2g1	ENSMUSG00000020794	Ube2g1	0.00184664	0.149111	1.2381	1.2381	0.308132	64.4619	52.065
Sgpp1	ENSMUSG00000021054	Sgpp1	0.00185609	0.149111	1.57782	1.57782	0.657931	33.4296	21.1872
Samd15	ENSMUSG00000090812	Samd15	0.00187144	0.149111	1.00838	1.00838	0.0120329	1.00418	0.995838
Ets2	ENSMUSG00000022895	Ets2	0.00187679	0.149111	1.42822	1.42822	0.51422	55.6538	38.9672
Plekhg1	ENSMUSG00000040624	Plekhg1	0.00188518	0.149111	0.05564	-17.9727	-4.16774	1.1876	21.3444
Sfi1	ENSMUSG00000023764	Sfi1	0.00188674	0.149111	1	1	0	1.028	1.028
Gm42918	ENSMUSG00000106209	Gm42918	0.00188708	0.149111	0.981798	-1.01854	-0.0265021	0.990857	1.00923
Calm2	ENSMUSG00000036438	Calm2	0.0019058	0.149374	1.0426	1.0426	0.060183	4875.48	4676.28
Gnpda2	ENSMUSG00000029209	Gnpda2	0.00190775	0.149374	22.0288	22.0288	4.46132	23.0603	1.04683
Aagab	ENSMUSG00000037257	Aagab	0.00191424	0.149374	1.44858	1.44858	0.534639	34.1357	23.565
Lrrc4c	ENSMUSG00000050587	Lrrc4c	0.00193013	0.149771	0.732744	-1.36473	-0.448618	49.2155	67.1661
Usp21	ENSMUSG00000053483	Usp21	0.00193972	0.149771	1.39331	1.39331	0.478512	34.694	24.9005
Tmem219	ENSMUSG00000060538	Tmem219	0.00194503	0.149771	0.0510927	-19.5723	-4.29074	1.15381	22.5827
Marcks	ENSMUSG00000069662	Marcks	0.00196396	0.149771	0.824628	-1.21267	-0.278185	104.629	126.88
Cys1	ENSMUSG00000062563	Cys1	0.00198651	0.149771	1.43351	1.43351	0.519557	29.7383	20.745
Dtwd2	ENSMUSG00000024505	Dtwd2	0.00198693	0.149771	0.990452	-1.00964	-0.0138416	0.995214	1.00481
Elmsan1	ENSMUSG00000042507	Elmsan1	0.0019896	0.149771	1	1	0	1.06897	1.06897
Hopx	ENSMUSG00000059325	Hopx	0.00199101	0.149771	0.205016	-4.87767	-2.28619	6.58966	32.1422
Chst15	ENSMUSG00000030930	Chst15	0.00199536	0.149771	0.606302	-1.64934	-0.721891	22.4298	36.9944
Herpud1	ENSMUSG00000031770	Herpud1	0.00200774	0.149771	1.40373	1.40373	0.489269	83.391	59.4066
Lingo3	ENSMUSG00000051067	Lingo3	0.0020099	0.149771	1.25482	1.25482	0.327478	91.8936	73.2326
Rnpc3	ENSMUSG00000027981	Rnpc3	0.00201489	0.149771	1	1	0	1.0023	1.0023
Cops9	ENSMUSG00000073616	Cops9	0.00204849	0.151306	1.11468	1.11468	0.156634	883.49	792.593
Lamtor3	ENSMUSG00000091512	Lamtor3	0.00205164	0.151306	1.23694	1.23694	0.306771	93.4888	75.581
Cyp4f13	ENSMUSG00000024055	Cyp4f13	0.0020692	0.152006	1	1	0	1.00677	1.00677
Junb	ENSMUSG00000052837	Junb	0.00212721	0.155659	1.40074	1.40074	0.486185	47.8765	34.1796
Hnrnpdl	ENSMUSG00000029328	Hnrnpdl	0.00213619	0.15571	0.80832	-1.23713	-0.307002	177.855	220.031
Tcp11l1	ENSMUSG00000027175	Tcp11l1	0.00215193	0.155813	1	1	0	1.04035	1.04035
Zfpm2	ENSMUSG00000022306	Zfpm2	0.00215417	0.155813	1	1	0	1.02296	1.02296
B4gat1	ENSMUSG00000047379	B4gat1	0.0021748	0.156124	0.838475	-1.19264	-0.254161	140.829	167.959
Timm29	ENSMUSG00000048429	Timm29	0.00217855	0.156124	1.53593	1.53593	0.619117	55.7973	36.3279
Rap2b	ENSMUSG00000036894	Rap2b	0.00218337	0.156124	0.621617	-1.60871	-0.685901	36.3937	58.5467
Plekhj1	ENSMUSG00000035278	Plekhj1	0.0022191	0.157531	0.551285	-1.81394	-0.85913	24.309	44.0952
Ndufa4	ENSMUSG00000029632	Ndufa4	0.00222732	0.157531	1.07962	1.07962	0.110524	2089.04	1934.98
Scrn1	ENSMUSG00000019124	Scrn1	0.00223879	0.157531	0.658884	-1.51772	-0.601904	42.1719	64.005
Gdap1	ENSMUSG00000025777	Gdap1	0.00224456	0.157531	0.779511	-1.28286	-0.359359	47.9479	61.5102
Prxl2a	ENSMUSG00000021792	Prxl2a	0.0022525	0.157531	0.751448	-1.33076	-0.412255	76.7451	102.13
Phc2	ENSMUSG00000028796	Phc2	0.00225332	0.157531	1.28371	1.28371	0.360321	86.3239	67.2456
Tpp1	ENSMUSG00000030894	Tpp1	0.00228694	0.15785	0.724776	-1.37974	-0.464392	24.1698	33.348
Slc25a20	ENSMUSG00000032602	Slc25a20	0.00229155	0.15785	1	1	0	1.04117	1.04117
Lmo7	ENSMUSG00000033060	Lmo7	0.00230356	0.15785	0.723896	-1.38141	-0.466145	53.2255	73.5264
Cdc40	ENSMUSG00000038446	Cdc40	0.00230391	0.15785	0.7425	-1.3468	-0.429537	50.7092	68.2952
Agfg1	ENSMUSG00000026159	Agfg1	0.00230445	0.15785	1.23945	1.23945	0.309706	75.7513	61.1166
Epn1	ENSMUSG00000035203	Epn1	0.00230824	0.15785	0.867836	-1.15229	-0.204505	287.417	331.188
Napb	ENSMUSG00000027438	Napb	0.00232889	0.158685	0.811335	-1.23254	-0.30163	160.799	198.19
Galnt17	ENSMUSG00000034040	Galnt17	0.00234968	0.15895	0.841194	-1.18879	-0.249489	130.475	155.107
Sv2b	ENSMUSG00000053025	Sv2b	0.00234968	0.15895	1.18292	1.18292	0.242353	257.5	217.682
Abracl	ENSMUSG00000078453	Abracl	0.00236238	0.159236	1.12892	1.12892	0.174939	219.782	194.684
Mid1ip1	ENSMUSG00000008035	Mid1ip1	0.00241155	0.16197	0.704327	-1.41979	-0.505682	29.5139	41.9036
Pfdn5	ENSMUSG00000001289	Pfdn5	0.00242035	0.161982	1.14028	1.14028	0.189383	827.909	726.06
Psip1	ENSMUSG00000028484	Psip1	0.00244174	0.162438	1.16432	1.16432	0.219491	132.846	114.098
Tpm4	ENSMUSG00000031799	Tpm4	0.00244443	0.162438	1	1	0	1.01939	1.01939
Plvap	ENSMUSG00000034845	Plvap	0.00247188	0.163683	0.048966	-20.4223	-4.35208	1.0898	22.2562
Cops2	ENSMUSG00000027206	Cops2	0.00249115	0.164381	1.2886	1.2886	0.365803	102.829	79.7989
Pskh1	ENSMUSG00000048310	Pskh1	0.00250728	0.164867	1	1	0	1.03419	1.03419
Stam	ENSMUSG00000026718	Stam	0.00252992	0.165776	1.58326	1.58326	0.662898	62.9774	39.7771
Kif1b	ENSMUSG00000063077	Kif1b	0.00256747	0.167652	0.862454	-1.15948	-0.213481	210.937	244.577
Otud5	ENSMUSG00000031154	Otud5	0.00259224	0.168684	0.706442	-1.41554	-0.501357	29.9658	42.418
Edc4	ENSMUSG00000036270	Edc4	0.0026063	0.169014	1.43768	1.43768	0.523744	52.3636	36.4223
Rbm12b2	ENSMUSG00000052137	Rbm12b2	0.00265993	0.171899	1	1	0	1.01009	1.01009
Fosl2	ENSMUSG00000029135	Fosl2	0.00268035	0.172345	1	1	0	1.06196	1.06196
Terf2ip	ENSMUSG00000033430	Terf2ip	0.00268516	0.172345	1.29182	1.29182	0.369409	52.6003	40.7179
Recql5	ENSMUSG00000020752	Recql5	0.00269976	0.172581	1	1	0	1.00195	1.00195
Tmem167	ENSMUSG00000012422	Tmem167	0.00272209	0.172581	1.27464	1.27464	0.350092	126.838	99.5091
Klhdc1	ENSMUSG00000051890	Klhdc1	0.00272516	0.172581	0.0515505	-19.3985	-4.27787	1.02848	19.9509
Ildr2	ENSMUSG00000040612	Ildr2	0.00272554	0.172581	0.037118	-26.9411	-4.75174	1.06617	28.7237
Caln1	ENSMUSG00000060371	Caln1	0.0027465	0.172744	1.39498	1.39498	0.480241	36.9384	26.4796
Nim1k	ENSMUSG00000095930	Nim1k	0.00274851	0.172744	0.0601958	-16.6125	-4.05419	1.05917	17.5954
Cd2ap	ENSMUSG00000061665	Cd2ap	0.0027646	0.172744	1	1	0	1.02408	1.02408
Src	ENSMUSG00000027646	Src	0.00276487	0.172744	0.693131	-1.44273	-0.528799	38.4971	55.5409
Gm15832	ENSMUSG00000085894	Gm15832	0.00278293	0.173297	1.00296	1.00296	0.00426227	1.00148	0.998524
Kdr	ENSMUSG00000062960	Kdr	0.002795	0.17343	1.01923	1.01923	0.0274847	1.00957	0.99052
Glrx3	ENSMUSG00000031068	Glrx3	0.00280351	0.17343	1.15721	1.15721	0.210646	254.58	219.995
Tpcn1	ENSMUSG00000032741	Tpcn1	0.0028384	0.174007	19.288	19.288	4.26963	21.4612	1.11267
H2afx	ENSMUSG00000049932	.	0.00284079	0.174007	1.42687	1.42687	0.512856	47.917	33.5819
Pid1	ENSMUSG00000045658	Pid1	0.00289952	0.174007	1.40786	1.40786	0.493509	66.2427	47.0519
2410022M11Rik	ENSMUSG00000100017	2410022M11Rik	0.00290126	0.174007	1	1	0	1.05367	1.05367
Slc26a10	ENSMUSG00000040441	Slc26a10	0.00291068	0.174007	0.987834	-1.01232	-0.0176598	0.993898	1.00614
Diras1	ENSMUSG00000043670	Diras1	0.0029179	0.174007	0.638824	-1.56538	-0.646509	18.057	28.266
Hectd4	ENSMUSG00000042744	Hectd4	0.00292013	0.174007	0.778262	-1.28491	-0.361671	109.212	140.328
Ddx3x	ENSMUSG00000000787	Ddx3x	0.00293709	0.174007	0.810291	-1.23412	-0.303488	92.0118	113.554
Flt3l	ENSMUSG00000110206	Flt3l	0.00294295	0.174007	0.959593	-1.04211	-0.0595057	0.979588	1.02084
Tmem200c	ENSMUSG00000095407	Tmem200c	0.00295164	0.174007	1.04482	1.04482	0.0632543	1.02216	0.978316
Ube2g2	ENSMUSG00000009293	Ube2g2	0.00295241	0.174007	1.30715	1.30715	0.386423	86.6098	66.2586
Nphp3	ENSMUSG00000032558	Nphp3	0.00295724	0.174007	0.924446	-1.08173	-0.11334	0.961481	1.04006
Clcc1	ENSMUSG00000027884	Clcc1	0.00296945	0.174007	1	1	0	1.01722	1.01722
Nfkbia	ENSMUSG00000021025	Nfkbia	0.00297967	0.174007	22.2096	22.2096	4.47311	22.4134	1.00917
Inhba	ENSMUSG00000041324	Inhba	0.00298084	0.174007	1	1	0	1.02444	1.02444
Zcchc12	ENSMUSG00000036699	Zcchc12	0.00298269	0.174007	1	1	0	1.06402	1.06402
Chrm3	ENSMUSG00000046159	Chrm3	0.00298309	0.174007	1.59507	1.59507	0.673618	63.1833	39.6116
Dnajc25	ENSMUSG00000070972	Dnajc25	0.00299094	0.174007	1.00144	1.00144	0.00208197	1.00145	1
Kif22	ENSMUSG00000030677	Kif22	0.00299217	0.174007	1	1	0	1.12175	1.12175
Gls2	ENSMUSG00000044005	Gls2	0.00300014	0.174007	1.51519	1.51519	0.599497	29.2072	19.2763
Sntg1	ENSMUSG00000025909	Sntg1	0.00300715	0.174007	1	1	0	1.01602	1.01602
Ncor2	ENSMUSG00000029478	Ncor2	0.00304153	0.174846	1.28485	1.28485	0.361598	135.737	105.644
Rbm33	ENSMUSG00000048271	Rbm33	0.00304909	0.174846	0.656921	-1.52225	-0.606209	21.2672	32.3741
Noct	ENSMUSG00000023087	Noct	0.00304953	0.174846	1.21996	1.21996	0.286835	117.517	96.3286
Pex12	ENSMUSG00000018733	Pex12	0.00307846	0.175968	1	1	0	1.02324	1.02324
Ube2w	ENSMUSG00000025939	Ube2w	0.00312138	0.177881	1.1747	1.1747	0.232294	134.913	114.848
2700046G09Rik	ENSMUSG00000097787	2700046G09Rik	0.0031542	0.179208	0.947726	-1.05516	-0.0774577	1.00152	1.05677
Dmxl1	ENSMUSG00000037416	Dmxl1	0.00317722	0.179972	1.3641	1.3641	0.447953	37.4822	27.4775
Ttc4	ENSMUSG00000025413	Ttc4	0.00321239	0.181418	0.787541	-1.26978	-0.344574	31.9493	40.5685
Tceal5	ENSMUSG00000054034	Tceal5	0.00326012	0.182729	0.885787	-1.12894	-0.174969	155.854	175.95
Rp9	ENSMUSG00000032239	Rp9	0.00326363	0.182729	1.38101	1.38101	0.465729	47.4491	34.3582
Zic1	ENSMUSG00000032368	Zic1	0.00326475	0.182729	1	1	0	1.06418	1.06418
Fkbp3	ENSMUSG00000020949	Fkbp3	0.00329792	0.183527	0.839582	-1.19107	-0.252257	250.537	298.407
Pgm3	ENSMUSG00000056131	Pgm3	0.0033067	0.183527	1	1	0	1.01346	1.01346
Fam131b	ENSMUSG00000029861	Fam131b	0.00331157	0.183527	0.0431136	-23.1945	-4.53571	1.14715	26.6075
Ikbkb	ENSMUSG00000031537	Ikbkb	0.00331805	0.183527	1.52041	1.52041	0.604464	42.0123	27.6321
Gatad2b	ENSMUSG00000042390	Gatad2b	0.00334626	0.184545	0.0476675	-20.9786	-4.39085	1.11855	23.4656
Caly	ENSMUSG00000025468	Caly	0.00339413	0.186401	0.879662	-1.1368	-0.184978	387.653	440.684
Pdk2	ENSMUSG00000038967	Pdk2	0.00340985	0.186401	0.73249	-1.36521	-0.449119	39.2918	53.6414
Dgke	ENSMUSG00000000276	Dgke	0.00341947	0.186401	1.30894	1.30894	0.388395	42.689	32.6135
Glt8d1	ENSMUSG00000021916	Glt8d1	0.00342603	0.186401	1.29595	1.29595	0.37401	26.8648	20.7298
Scaf11	ENSMUSG00000033228	Scaf11	0.00342948	0.186401	1.41162	1.41162	0.497351	28.5194	20.2033
C130071C03Rik	ENSMUSG00000050334	C130071C03Rik	0.00344358	0.186628	0.0344878	-28.9958	-4.85777	1.002	29.0538
Map1a	ENSMUSG00000027254	Map1a	0.00347294	0.187151	0.838006	-1.19331	-0.254967	229.768	274.184
Myo9a	ENSMUSG00000039585	Myo9a	0.00347313	0.187151	1.41115	1.41115	0.496869	57.6123	40.8265
9330179D12Rik	ENSMUSG00000097166	9330179D12Rik	0.00349828	0.187968	0.939925	-1.06391	-0.0893827	0.969497	1.03146
Ddb2	ENSMUSG00000002109	Ddb2	0.00351832	0.188383	1	1	0	1.02983	1.02983
Top1mt	ENSMUSG00000000934	Top1mt	0.00352604	0.188383	1	1	0	1.05148	1.05148
Snx3	ENSMUSG00000019804	Snx3	0.00355341	0.188684	1.1288	1.1288	0.174784	369.189	327.065
Nt5c3	ENSMUSG00000029780	Nt5c3	0.00355563	0.188684	1.46917	1.46917	0.555001	70.0047	47.6492
Zcchc9	ENSMUSG00000021621	Zcchc9	0.00356816	0.188684	17.1701	17.1701	4.10182	18.0374	1.05051
Abtb1	ENSMUSG00000030083	Abtb1	0.00357214	0.188684	0.355656	-2.81171	-1.49145	9.49853	26.7071
Dcaf8	ENSMUSG00000026554	Dcaf8	0.00358184	0.188684	0.69308	-1.44284	-0.528907	53.6818	77.454
BC051226	ENSMUSG00000092564	BC051226	0.00361629	0.189966	0.0584906	-17.0968	-4.09565	1.09543	18.7284
Cebpa	ENSMUSG00000034957	Cebpa	0.00363653	0.190497	1	1	0	1.01609	1.01609
Prag1	ENSMUSG00000050271	Prag1	0.00368617	0.192433	1	1	0	1.1137	1.1137
Prkab1	ENSMUSG00000029513	Prkab1	0.00370991	0.192433	1	1	0	1.01825	1.01825
Scaf4	ENSMUSG00000022983	Scaf4	0.00371248	0.192433	8.5698	8.5698	3.09926	9.199	1.07342
Nckap5l	ENSMUSG00000023009	Nckap5l	0.0037144	0.192433	1	1	0	1.0352	1.0352
Prxl2c	ENSMUSG00000021482	Prxl2c	0.00376467	0.194112	1	1	0	1.00332	1.00332
Tmem50b	ENSMUSG00000022964	Tmem50b	0.00377197	0.194112	1.27638	1.27638	0.352063	143.789	112.653
Mafk	ENSMUSG00000018143	Mafk	0.00377779	0.194112	17.0313	17.0313	4.09011	17.519	1.02864
Ing1	ENSMUSG00000045969	Ing1	0.00381152	0.194581	1.36163	1.36163	0.445335	41.9022	30.7735
Appl1	ENSMUSG00000040760	Appl1	0.00381348	0.194581	0.717706	-1.39333	-0.478536	35.4501	49.3936
Tti2	ENSMUSG00000031577	Tti2	0.00381795	0.194581	1	1	0	1.02801	1.02801
Mchr1	ENSMUSG00000050164	Mchr1	0.00383472	0.194813	1.43616	1.43616	0.522213	35.1129	24.4492
Xrra1	ENSMUSG00000035211	Xrra1	0.00385321	0.194813	0.983851	-1.01641	-0.0234883	0.991893	1.00817
Rph3al	ENSMUSG00000020847	Rph3al	0.00385358	0.194813	0.986154	-1.01404	-0.0201145	0.993053	1.007
Arhgef11	ENSMUSG00000041977	Arhgef11	0.00388496	0.195873	18.0053	18.0053	4.17035	24.3112	1.35022
Plec	ENSMUSG00000022565	Plec	0.00395666	0.198954	0.699956	-1.42866	-0.514664	37.9291	54.1878
Zfhx2	ENSMUSG00000040721	Zfhx2	0.00397549	0.199368	1.38425	1.38425	0.469105	34.2333	24.7305
Ryr1	ENSMUSG00000030592	Ryr1	0.00402095	0.201112	0.995818	-1.0042	-0.00604558	1.00001	1.00421
Kif21a	ENSMUSG00000022629	Kif21a	0.00404961	0.201695	1.21453	1.21453	0.280393	140.18	115.42
Flrt1	ENSMUSG00000047787	Flrt1	0.00405406	0.201695	1.07775	1.07775	0.108023	1.03815	0.963254
Orc3	ENSMUSG00000040044	Orc3	0.00411446	0.204019	0.0475284	-21.04	-4.39507	1.01719	21.4017
Cnot3	ENSMUSG00000035632	Cnot3	0.00413302	0.204019	1.38685	1.38685	0.471813	34.2657	24.7076
Kdm2a	ENSMUSG00000054611	Kdm2a	0.00413333	0.204019	3.08497	3.08497	1.62526	25.5097	8.26903
Gcc2	ENSMUSG00000038039	Gcc2	0.00417521	0.205547	1.28663	1.28663	0.363599	56.0401	43.5556
Fkbp10	ENSMUSG00000001555	Fkbp10	0.004231	0.20775	1.02089	1.02089	0.029828	1.01039	0.989716
Ccnk	ENSMUSG00000021258	Ccnk	0.00430507	0.210791	19.647	19.647	4.29624	20.4419	1.04046
Firre	ENSMUSG00000085396	Firre	0.00432113	0.210791	1	1	0	1.04017	1.04017
Clu	ENSMUSG00000022037	Clu	0.00433326	0.210791	0.827818	-1.20799	-0.272614	427.78	516.756
Snhg20	ENSMUSG00000086859	Snhg20	0.00433777	0.210791	0.758787	-1.31789	-0.398233	63.4584	83.6314
Jade2	ENSMUSG00000020387	Jade2	0.00435435	0.211051	1.32925	1.32925	0.410616	39.3686	29.6171
Sphkap	ENSMUSG00000026163	Sphkap	0.00443162	0.213905	0.854983	-1.16961	-0.226032	233.629	273.256
Klhdc9	ENSMUSG00000045259	Klhdc9	0.00443597	0.213905	1	1	0	1.03962	1.03962
Bloc1s5	ENSMUSG00000038982	Bloc1s5	0.00453092	0.217924	1	1	0	1.08591	1.08591
Slc1a2	ENSMUSG00000005089	Slc1a2	0.00455742	0.21864	0.842019	-1.18762	-0.248076	383.649	455.63
Rmi1	ENSMUSG00000035367	Rmi1	0.00458457	0.21911	26.6721	26.6721	4.73726	27.6909	1.0382
Lrrc8c	ENSMUSG00000054720	Lrrc8c	0.00459052	0.21911	17.8227	17.8227	4.15564	18.7996	1.05481
Tspan13	ENSMUSG00000020577	Tspan13	0.00460864	0.219117	1.01619	1.01619	0.0231671	689.245	678.265
C1qtnf4	ENSMUSG00000040794	C1qtnf4	0.00462152	0.219117	0.821711	-1.21697	-0.283297	288.917	351.604
Otub2	ENSMUSG00000021203	Otub2	0.00462563	0.219117	1.47197	1.47197	0.557753	50.7195	34.4568
Mtcl1	ENSMUSG00000052105	Mtcl1	0.0046564	0.219579	1.58617	1.58617	0.665545	44.1926	27.8613
Lsm11	ENSMUSG00000044847	Lsm11	0.00465872	0.219579	1	1	0	1.01915	1.01915
Slc25a25	ENSMUSG00000026819	Slc25a25	0.00468228	0.220137	1.31995	1.31995	0.400487	45.0187	34.1063
Anks1b	ENSMUSG00000058589	Anks1b	0.00473897	0.221845	1.10898	1.10898	0.149238	424.556	382.834
Ldlr	ENSMUSG00000032193	Ldlr	0.0047422	0.221845	1	1	0	1.01081	1.01081
Gm13889	ENSMUSG00000087006	Gm13889	0.00476935	0.222266	0.788057	-1.26894	-0.343629	32.6129	41.384
Simc1	ENSMUSG00000043183	Simc1	0.00477482	0.222266	0.963631	-1.03774	-0.0534471	0.981647	1.0187
Slc6a11	ENSMUSG00000030307	Slc6a11	0.00482027	0.222956	0.0484389	-20.6446	-4.36769	1.03118	21.2882
Lgals8	ENSMUSG00000057554	Lgals8	0.00484552	0.222956	1	1	0	1.0356	1.0356
Kdm3a	ENSMUSG00000053470	Kdm3a	0.00484653	0.222956	27.8833	27.8833	4.80133	27.888	1.00017
Dnajc21	ENSMUSG00000044224	Dnajc21	0.00486145	0.222956	1.63277	1.63277	0.707318	51.9245	31.8016
Ccz1	ENSMUSG00000029617	Ccz1	0.00486642	0.222956	0.689325	-1.45069	-0.536744	24.1054	34.9695
Cdkl5	ENSMUSG00000031292	Cdkl5	0.00487231	0.222956	0.776192	-1.28834	-0.365514	77.5368	99.8938
Ube2b	ENSMUSG00000020390	Ube2b	0.00487264	0.222956	1.16588	1.16588	0.221415	348.234	298.689
Glrx2	ENSMUSG00000018196	Glrx2	0.00489713	0.223533	0.819766	-1.21986	-0.286715	78.0445	95.2034
Smim15	ENSMUSG00000071180	Smim15	0.00493819	0.224861	1.37063	1.37063	0.454839	46.171	33.686
Ralgps2	ENSMUSG00000026594	Ralgps2	0.00498648	0.225615	1.53296	1.53296	0.616317	32.498	21.1996
Ralgapa2	ENSMUSG00000037110	Ralgapa2	0.00499418	0.225615	1	1	0	1.02237	1.02237
Prnp	ENSMUSG00000079037	Prnp	0.00503753	0.225615	1.08587	1.08587	0.118857	1463.53	1347.79
Dmd	ENSMUSG00000045103	Dmd	0.00504561	0.225615	0.624729	-1.60069	-0.678698	19.5783	31.3389
Minar2	ENSMUSG00000050875	Minar2	0.00505813	0.225615	0.624611	-1.601	-0.67897	23.2585	37.2368
Aip	ENSMUSG00000024847	Aip	0.0050752	0.225615	0.769587	-1.2994	-0.377844	75.3023	97.8477
Slc44a1	ENSMUSG00000028412	Slc44a1	0.00508632	0.225615	0.707096	-1.41424	-0.500022	23.9268	33.8381
Lyrm9	ENSMUSG00000072640	Lyrm9	0.00509531	0.225615	0.0528782	-18.9114	-4.24118	1.0573	19.9951
Tango6	ENSMUSG00000041949	Tango6	0.00509618	0.225615	0.983697	-1.01657	-0.0237134	0.991815	1.00825
Zfp598	ENSMUSG00000041130	Zfp598	0.0051065	0.225615	1.43557	1.43557	0.521619	39.2258	27.3243
Pkp2	ENSMUSG00000041957	Pkp2	0.00511193	0.225615	1.30352	1.30352	0.382417	54.7326	41.9882
Mettl7a1	ENSMUSG00000054619	Mettl7a1	0.00511501	0.225615	3.04908	3.04908	1.60838	24.805	8.13524
Txnl1	ENSMUSG00000024583	Txnl1	0.00512036	0.225615	1.23036	1.23036	0.299084	125.188	101.749
Nr2c1	ENSMUSG00000005897	Nr2c1	0.00512271	0.225615	1	1	0	1.01978	1.01978
Prkra	ENSMUSG00000002731	Prkra	0.00515789	0.22612	1	1	0	1.08507	1.08507
Fam53c	ENSMUSG00000034300	Fam53c	0.00517402	0.22612	1.38363	1.38363	0.468456	33.749	24.3916
Dmtn	ENSMUSG00000022099	Dmtn	0.00517877	0.22612	1.19914	1.19914	0.261998	269.736	224.941
Vsig8	ENSMUSG00000049598	Vsig8	0.00518228	0.22612	0.985514	-1.0147	-0.0210513	0.992731	1.00732
Pomgnt1	ENSMUSG00000028700	Pomgnt1	0.00519702	0.226169	0.681608	-1.46712	-0.552986	37.5698	55.1194
App	ENSMUSG00000022892	App	0.00520744	0.226169	1.11166	1.11166	0.152715	1262.77	1135.94
Kcnj10	ENSMUSG00000044708	Kcnj10	0.00522302	0.226174	0.747348	-1.33806	-0.420148	23.9025	31.9831
Gpr62	ENSMUSG00000091735	Gpr62	0.0052316	0.226174	1	1	0	1.0813	1.0813
Cep126	ENSMUSG00000040729	Cep126	0.00525391	0.226617	1	1	0	1.02264	1.02264
Tmem109	ENSMUSG00000034659	Tmem109	0.0053121	0.228603	0.641915	-1.55784	-0.639547	30.4736	47.473
Gm13375	ENSMUSG00000075514	Gm13375	0.0053274	0.228738	0.896137	-1.1159	-0.158209	0.946645	1.05636
Bud23	ENSMUSG00000005378	Bud23	0.0053606	0.229639	1.35958	1.35958	0.443163	52.9628	38.9552
Gpr27	ENSMUSG00000072875	Gpr27	0.00552364	0.233844	1.5579	1.5579	0.639599	59.8821	38.4378
Lix1l	ENSMUSG00000049288	Lix1l	0.00554181	0.233844	1.37494	1.37494	0.459369	31.2429	22.7231
Ddn	ENSMUSG00000059213	Ddn	0.00554766	0.233844	0.900692	-1.11026	-0.150895	551.019	611.773
Spink8	ENSMUSG00000050074	Spink8	0.00555672	0.233844	1.18802	1.18802	0.248561	402.441	338.749
Cyb5r4	ENSMUSG00000032872	Cyb5r4	0.00556148	0.233844	1.38127	1.38127	0.465993	46.68	33.795
6430573P05Rik	ENSMUSG00000102545	6430573P05Rik	0.00556901	0.233844	0.989714	-1.01039	-0.0149162	0.994844	1.00518
Epc1	ENSMUSG00000024240	Epc1	0.00558824	0.233844	0.592202	-1.68861	-0.755838	14.6524	24.7423
0610040B10Rik	ENSMUSG00000089889	0610040B10Rik	0.0055915	0.233844	1	1	0	1.09347	1.09347
Atp5e	ENSMUSG00000016252	Atp5e	0.00559349	0.233844	1.09546	1.09546	0.131541	930.489	849.402
Prkar1a	ENSMUSG00000020612	Prkar1a	0.00559349	0.233844	0.889683	-1.124	-0.168637	277.908	312.367
Ripply2	ENSMUSG00000047897	Ripply2	0.00559554	0.233844	1	1	0	1.05181	1.05181
9330104G04Rik	ENSMUSG00000097842	9330104G04Rik	0.00561065	0.233956	0.969049	-1.03194	-0.0453589	0.984403	1.01584
Snrpn	ENSMUSG00000102252	Snrpn	0.00562423	0.234003	1.09836	1.09836	0.135349	1411.72	1285.3
Odf2l	ENSMUSG00000028256	Odf2l	0.00569883	0.236546	1	1	0	1.03362	1.03362
Midn	ENSMUSG00000035621	Midn	0.00571051	0.236546	19.194	19.194	4.26259	20.614	1.07398
Ap3s1	ENSMUSG00000024480	Ap3s1	0.00576394	0.238234	1.20902	1.20902	0.273833	139.272	115.194
mt-Cytb	ENSMUSG00000064370	mt-Cytb	0.00581189	0.239452	0.913615	-1.09455	-0.130341	7930.6	8680.46
2810029C07Rik	ENSMUSG00000096995	2810029C07Rik	0.00581886	0.239452	1	1	0	1.0022	1.0022
Selenok	ENSMUSG00000042682	Selenok	0.00584371	0.239949	1.19516	1.19516	0.257199	338.331	283.086
Rdh5	ENSMUSG00000025350	Rdh5	0.00586635	0.240354	0.963753	-1.03761	-0.0532641	0.981709	1.01863
Rab34	ENSMUSG00000002059	Rab34	0.00588718	0.240683	0.69224	-1.44459	-0.530656	21.3107	30.7851
Drap1	ENSMUSG00000024914	Drap1	0.00594011	0.241796	1.17148	1.17148	0.228337	262.371	223.965
Skp1a	ENSMUSG00000036309	Skp1a	0.00594011	0.241796	1.16146	1.16146	0.215936	416.536	358.632
Asrgl1	ENSMUSG00000024654	Asrgl1	0.00596673	0.242355	0.765649	-1.30608	-0.385245	37.3521	48.7849
Prpf38b	ENSMUSG00000027881	Prpf38b	0.00604505	0.244216	1.22415	1.22415	0.291779	27.6242	22.5661
Magt1	ENSMUSG00000031232	Magt1	0.00604606	0.244216	1	1	0	1.09783	1.09783
Ttc19	ENSMUSG00000042298	Ttc19	0.00605152	0.244216	1.29837	1.29837	0.376703	99.0586	76.2945
Cldn5	ENSMUSG00000041378	Cldn5	0.00607204	0.244442	0.0423408	-23.6179	-4.56181	1.0055	23.7477
Tnpo1	ENSMUSG00000009470	Tnpo1	0.00609071	0.244442	23.2392	23.2392	4.53849	23.9463	1.03043
Dnm1	ENSMUSG00000026825	Dnm1	0.00610398	0.244442	1.09247	1.09247	0.12759	1011.51	925.896
Msl3	ENSMUSG00000031358	Msl3	0.00611457	0.244442	1	1	0	1.05344	1.05344
Wdr38	ENSMUSG00000035295	Wdr38	0.00613141	0.244442	0.939907	-1.06393	-0.0894098	0.969488	1.03147
Hsf4	ENSMUSG00000033249	Hsf4	0.00613918	0.244442	1	1	0	1.03567	1.03567
Dis3l2	ENSMUSG00000053333	Dis3l2	0.00614809	0.244442	0.0560403	-17.8443	-4.15739	1.06708	19.0413
Gm5577	ENSMUSG00000084950	Gm5577	0.0061633	0.244529	0.976346	-1.02423	-0.0345359	0.988102	1.01204
Pgp	ENSMUSG00000043445	Pgp	0.00620336	0.245601	1.20146	1.20146	0.264784	102.478	85.295
Acap3	ENSMUSG00000029033	Acap3	0.00623759	0.246437	1.2818	1.2818	0.358169	126.349	98.5715
Eno1	ENSMUSG00000063524	Eno1	0.00630598	0.248617	0.855182	-1.16934	-0.225697	217.445	254.268
Fbxw7	ENSMUSG00000028086	Fbxw7	0.00633956	0.248751	0.907593	-1.10181	-0.139882	100.669	110.918
Pip4k2a	ENSMUSG00000026737	Pip4k2a	0.00634437	0.248751	0.761248	-1.31363	-0.393562	39.33	51.6652
1110059E24Rik	ENSMUSG00000035171	1110059E24Rik	0.00634906	0.248751	0.718469	-1.39185	-0.477003	27.9258	38.8685
Hspd1	ENSMUSG00000025980	Hspd1	0.00640917	0.250584	1.24887	1.24887	0.320626	178.885	143.237
Alkbh3	ENSMUSG00000040174	Alkbh3	0.00647623	0.252431	1	1	0	1.0611	1.0611
Csgalnact2	ENSMUSG00000042042	Csgalnact2	0.00648684	0.252431	1	1	0	1.04818	1.04818
Pvr	ENSMUSG00000040511	Pvr	0.00649667	0.252431	1	1	0	1.00466	1.00466
Lats2	ENSMUSG00000021959	Lats2	0.00652129	0.252865	1.57433	1.57433	0.654742	33.2955	21.1489
Hes1	ENSMUSG00000022528	Hes1	0.00659956	0.254477	9.82594	9.82594	3.2966	9.94535	1.01215
Slc26a6	ENSMUSG00000023259	Slc26a6	0.00660256	0.254477	1.01967	1.01967	0.0281036	1.00979	0.990307
Eef1akmt2	ENSMUSG00000030960	Eef1akmt2	0.00660745	0.254477	0.572527	-1.74664	-0.804585	21.1601	36.9591
Mrpl32	ENSMUSG00000015672	Mrpl32	0.00662184	0.254477	1.27177	1.27177	0.346842	56.6622	44.5537
Fcor	ENSMUSG00000089665	Fcor	0.00663052	0.254477	0.0674398	-14.828	-3.89026	1.23877	18.3685
Apoe	ENSMUSG00000002985	Apoe	0.00665605	0.254875	0.878946	-1.13773	-0.186153	602.472	685.448
Dyrk1b	ENSMUSG00000002409	Dyrk1b	0.00666801	0.254875	1	1	0	1.02802	1.02802
Prpf8	ENSMUSG00000020850	Prpf8	0.00669005	0.255199	0.761619	-1.31299	-0.392858	83.2545	109.313
Ufm1	ENSMUSG00000027746	Ufm1	0.00672765	0.255614	1.26443	1.26443	0.338483	104.129	82.3527
Stmn4	ENSMUSG00000022044	Stmn4	0.00672812	0.255614	1.13134	1.13134	0.178028	344.488	304.496
Pfkfb4	ENSMUSG00000025648	Pfkfb4	0.00676002	0.256308	1	1	0	1.00112	1.00112
Drc3	ENSMUSG00000056598	Drc3	0.00677515	0.256365	1.02011	1.02011	0.028731	1.01001	0.990092
Prss36	ENSMUSG00000070371	Prss36	0.00681428	0.256712	1	1	0	1.04377	1.04377
Tmem38b	ENSMUSG00000028420	Tmem38b	0.00682157	0.256712	1.55643	1.55643	0.638241	25.6717	16.494
Tubb4a	ENSMUSG00000062591	Tubb4a	0.00683754	0.256712	0.868405	-1.15154	-0.203561	198.016	228.023
Acyp2	ENSMUSG00000060923	Acyp2	0.00684519	0.256712	1.2906	1.2906	0.368044	51.3145	39.7601
Trmt1l	ENSMUSG00000053286	Trmt1l	0.00685256	0.256712	1.43305	1.43305	0.519092	30.8798	21.5483
Jph1	ENSMUSG00000042686	Jph1	0.00686803	0.25678	1.33686	1.33686	0.418847	29.0799	21.7524
Rfesd	ENSMUSG00000043190	Rfesd	0.00693945	0.258935	1	1	0	1.12462	1.12462
Gm21887	ENSMUSG00000095562	.	0.00696827	0.259493	1	1	0	1.09258	1.09258
Elf2	ENSMUSG00000037174	Elf2	0.00698201	0.259493	19.4075	19.4075	4.27854	20.464	1.05443
Tesc	ENSMUSG00000029359	Tesc	0.00702345	0.260519	1.2037	1.2037	0.267479	250.488	208.098
Mfsd4b4	ENSMUSG00000096687	Mfsd4b4	0.00710319	0.262958	0.971823	-1.02899	-0.0412342	0.985811	1.01439
Pigo	ENSMUSG00000028454	Pigo	0.00716308	0.264654	1	1	0	1.00456	1.00456
Ntng1	ENSMUSG00000059857	Ntng1	0.00719227	0.265211	1	1	0	1.17911	1.17911
Tceal3	ENSMUSG00000044550	Tceal3	0.00721385	0.265487	0.868832	-1.15097	-0.20285	188.31	216.739
Sorcs1	ENSMUSG00000043531	Sorcs1	0.00724429	0.266086	0.928794	-1.07667	-0.10657	0.96374	1.03762
Rmnd5b	ENSMUSG00000001054	Rmnd5b	0.00734497	0.269258	1.29918	1.29918	0.377605	81.6302	62.8319
Mlxip	ENSMUSG00000038342	Mlxip	0.00738834	0.270321	1	1	0	1.00651	1.00651
Rheb	ENSMUSG00000028945	Rheb	0.00742881	0.271274	1.18477	1.18477	0.244604	312.078	263.409
Tmem198	ENSMUSG00000051703	Tmem198	0.00746617	0.271513	1.28751	1.28751	0.364588	88.4354	68.6869
Mrnip	ENSMUSG00000020381	Mrnip	0.00747635	0.271513	1	1	0	1.05948	1.05948
Hdgfl3	ENSMUSG00000025104	Hdgfl3	0.00747865	0.271513	0.704519	-1.41941	-0.505289	50.1003	71.1128
Prkch	ENSMUSG00000021108	Prkch	0.0075359	0.272969	0.820489	-1.21879	-0.285444	0.905809	1.10399
Tbc1d1	ENSMUSG00000029174	Tbc1d1	0.00755348	0.272969	1.54593	1.54593	0.628475	47.9345	31.0069
Entpd7	ENSMUSG00000025192	Entpd7	0.00758581	0.272969	1.02933	1.02933	0.0417075	1.01456	0.985649
Etf1	ENSMUSG00000024360	Etf1	0.0075929	0.272969	1.34792	1.34792	0.430736	64.5211	47.8671
Cpsf2	ENSMUSG00000041781	Cpsf2	0.00761839	0.272969	1.47297	1.47297	0.558728	49.185	33.3917
Ap2a1	ENSMUSG00000060279	Ap2a1	0.0076291	0.272969	0.846293	-1.18162	-0.24077	185.676	219.399
Oxt	ENSMUSG00000027301	Oxt	0.00764646	0.272969	0.860579	-1.16201	-0.216621	0.927674	1.07797
Rnf26	ENSMUSG00000053128	Rnf26	0.00764699	0.272969	0.722281	-1.3845	-0.469369	20.8065	28.8066
Syt11	ENSMUSG00000068923	Syt11	0.00764941	0.272969	1.12909	1.12909	0.17516	521.346	461.74
Pfdn4	ENSMUSG00000052033	Pfdn4	0.00768341	0.273106	1.41161	1.41161	0.497339	107.342	76.0426
Mphosph9	ENSMUSG00000038126	Mphosph9	0.00769869	0.273106	1	1	0	1.02928	1.02928
Gnptab	ENSMUSG00000035311	Gnptab	0.00770962	0.273106	1.14815	1.14815	0.199315	60.6239	52.8012
B130046B21Rik	ENSMUSG00000097414	B130046B21Rik	0.00772086	0.273106	1	1	0	1.00385	1.00385
Epn2	ENSMUSG00000001036	Epn2	0.00773053	0.273106	1.22152	1.22152	0.288674	117.194	95.9412
Syngr3	ENSMUSG00000007021	Syngr3	0.00775159	0.273106	1.19858	1.19858	0.261327	240.984	201.058
Kansl3	ENSMUSG00000010453	Kansl3	0.00776718	0.273106	1.27667	1.27667	0.352383	27.9794	21.916
Hspa1a	ENSMUSG00000091971	Hspa1a	0.00776941	0.273106	23.1597	23.1597	4.53355	25.069	1.08244
Txn2	ENSMUSG00000005354	Txn2	0.00783411	0.274234	1.15385	1.15385	0.206459	228.49	198.023
P3h2	ENSMUSG00000038168	P3h2	0.00786278	0.274234	0.995211	-1.00481	-0.00692589	0.997603	1.0024
Zfand1	ENSMUSG00000039795	Zfand1	0.00787576	0.274234	0.0483559	-20.68	-4.37016	1.1344	23.4593
Ggnbp1	ENSMUSG00000048731	Ggnbp1	0.00791843	0.274234	0.901004	-1.10987	-0.150394	0.949212	1.0535
Soat1	ENSMUSG00000026600	Soat1	0.00792189	0.274234	1	1	0	1.00245	1.00245
Epas1	ENSMUSG00000024140	Epas1	0.00792527	0.274234	0.663492	-1.50718	-0.59185	24.0918	36.3107
Aifm3	ENSMUSG00000022763	Aifm3	0.00793244	0.274234	0.664579	-1.50471	-0.589488	16.8864	25.4092
Paox	ENSMUSG00000025464	Paox	0.00796847	0.274234	0.980001	-1.02041	-0.0291452	0.98995	1.01015
Zfp346	ENSMUSG00000021481	Zfp346	0.00797318	0.274234	0.124755	-8.0157	-3.00283	1.02245	8.19562
B830017H08Rik	ENSMUSG00000116652	B830017H08Rik	0.0079829	0.274234	1	1	0	1.0191	1.0191
Gabpa	ENSMUSG00000008976	Gabpa	0.00798433	0.274234	1	1	0	1.00109	1.00109
Akr1c18	ENSMUSG00000021214	Akr1c18	0.0079975	0.274234	1	1	0	1.01255	1.01255
Ube2q1	ENSMUSG00000042572	Ube2q1	0.00800043	0.274234	1.28339	1.28339	0.359964	104.252	81.2314
Nepro	ENSMUSG00000036208	Nepro	0.00800567	0.274234	0.998291	-1.00171	-0.00246828	0.999145	1.00086
Acadl	ENSMUSG00000026003	Acadl	0.00802169	0.274283	1	1	0	1.00883	1.00883
Rpp40	ENSMUSG00000021418	Rpp40	0.00811992	0.276244	0.972153	-1.02865	-0.0407454	1.00041	1.02907
Klk8	ENSMUSG00000064023	Klk8	0.0081235	0.276244	1.24521	1.24521	0.31639	86.66	69.5946
Numbl	ENSMUSG00000063160	Numbl	0.00812957	0.276244	1.21028	1.21028	0.275335	183.838	151.898
Alox12b	ENSMUSG00000032807	Alox12b	0.00814895	0.276244	1	1	0	1.00766	1.00766
Fbxl6	ENSMUSG00000022559	Fbxl6	0.00815898	0.276244	1	1	0	1.04594	1.04594
Prkcsh	ENSMUSG00000003402	Prkcsh	0.00816717	0.276244	1.23839	1.23839	0.308468	77.2158	62.3517
Kcnj9	ENSMUSG00000038026	Kcnj9	0.00819311	0.276624	0.770784	-1.29738	-0.375601	34.152	44.3082
Gm10605	ENSMUSG00000097974	Gm10605	0.00827465	0.278876	0.970424	-1.03048	-0.0433128	0.985101	1.01512
Hook1	ENSMUSG00000028572	Hook1	0.00832914	0.280211	0.626469	-1.59625	-0.674685	21.0072	33.5328
Gne	ENSMUSG00000028479	Gne	0.00835182	0.280472	1.4336	1.4336	0.519639	28.1504	19.6362
D030028A08Rik	ENSMUSG00000078700	D030028A08Rik	0.00837391	0.280713	0.997815	-1.00219	-0.00315532	0.998907	1.00109
Dmwd	ENSMUSG00000030410	Dmwd	0.00845641	0.281673	0.825619	-1.21121	-0.276452	97.7612	118.41
Dsp	ENSMUSG00000054889	Dsp	0.00848332	0.281673	0.982779	-1.01752	-0.0250613	0.991352	1.00872
Ivns1abp	ENSMUSG00000023150	Ivns1abp	0.00850135	0.281673	1.1404	1.1404	0.18954	129.9	113.907
Tspan5	ENSMUSG00000028152	Tspan5	0.00850185	0.281673	1.13464	1.13464	0.182238	205.483	181.099
Ppp1r16b	ENSMUSG00000037754	Ppp1r16b	0.0085144	0.281673	0.0445275	-22.4581	-4.48916	1.12458	25.2559
Ireb2	ENSMUSG00000032293	Ireb2	0.00852122	0.281673	0.675688	-1.47997	-0.565572	18.4536	27.3109
Pgm2l1	ENSMUSG00000030729	Pgm2l1	0.00854632	0.281673	0.803875	-1.24397	-0.314956	127.002	157.987
Ccnb1	ENSMUSG00000041431	Ccnb1	0.0085769	0.281673	1.02833	1.02833	0.0403087	1.01407	0.986127
Matn2	ENSMUSG00000022324	Matn2	0.00863559	0.281673	1.24533	1.24533	0.316523	144.698	116.193
Zfp869	ENSMUSG00000054648	Zfp869	0.00865562	0.281673	0.0500482	-19.9807	-4.32054	1.04571	20.8941
Hdac10	ENSMUSG00000062906	Hdac10	0.00868457	0.281673	1	1	0	1.00588	1.00588
Klhl42	ENSMUSG00000040102	Klhl42	0.00874041	0.281673	21.0772	21.0772	4.39761	21.4681	1.01854
Gm527	ENSMUSG00000047227	Gm527	0.00874591	0.281673	0.977793	-1.02271	-0.0323996	0.988834	1.01129
Ptpra	ENSMUSG00000027303	Ptpra	0.00879663	0.281673	0.875436	-1.14229	-0.191926	174.9	199.787
Pakap	ENSMUSG00000090053,ENSMUSG00000038729	Pakap	0.00880984	0.281673	0.65173	-1.53438	-0.617653	8.51769	13.0693
Gm17322	ENSMUSG00000097604	Gm17322	0.00885141	0.281673	0.979089	-1.02136	-0.0304883	0.989489	1.01062
Ap1s2	ENSMUSG00000031367	Ap1s2	0.00885551	0.281673	0.699287	-1.43003	-0.516043	21.22	30.3452
Marcksl1	ENSMUSG00000047945	Marcksl1	0.00892679	0.281673	0.698228	-1.4322	-0.518229	26.3053	37.6743
2810402E24Rik	ENSMUSG00000099966	2810402E24Rik	0.00897372	0.281673	0.998877	-1.00112	-0.00162039	0.999439	1.00056
Rdh13	ENSMUSG00000008435	Rdh13	0.00897719	0.281673	1	1	0	1.03373	1.03373
Map10	ENSMUSG00000050930	Map10	0.00900761	0.281673	0.982689	-1.01762	-0.0251933	1.00016	1.01777
Ufd1	ENSMUSG00000005262	Ufd1	0.00908063	0.281673	0.829281	-1.20586	-0.270067	55.1522	66.5061
Gpr151	ENSMUSG00000042816	Gpr151	0.00908633	0.281673	0.969524	-1.03143	-0.044651	0.984644	1.0156
Gnai3	ENSMUSG00000000001	Gnai3	0.0090879	0.281673	24.2806	24.2806	4.60173	25.351	1.04408
Scd1	ENSMUSG00000037071	Scd1	0.00912108	0.281673	0.0440564	-22.6982	-4.50451	1.05986	24.057
C330013E15Rik	ENSMUSG00000097093	C330013E15Rik	0.00934327	0.281673	0.97468	-1.02598	-0.0369993	0.987259	1.01291
Clic6	ENSMUSG00000022949	Clic6	0.00939086	0.281673	0.965597	-1.03563	-0.0505072	0.982648	1.01766
Rpia	ENSMUSG00000053604	Rpia	0.00941704	0.281673	1	1	0	1.02139	1.02139
Clspn	ENSMUSG00000042489	Clspn	0.00944179	0.281673	0.996472	-1.00354	-0.00509874	0.998234	1.00177
Amz2	ENSMUSG00000020610	Amz2	0.00944294	0.281673	0.783039	-1.27708	-0.352844	36.5865	46.7237
Polm	ENSMUSG00000020474	Polm	0.00945909	0.281673	1	1	0	1.01698	1.01698
March6	ENSMUSG00000039100	.	0.00948741	0.281673	0.856305	-1.16781	-0.223803	166.773	194.759
Esrra	ENSMUSG00000024955	Esrra	0.00960321	0.281673	1.38189	1.38189	0.466641	58.8894	42.6152
Btbd1	ENSMUSG00000025103	Btbd1	0.00963589	0.281673	1.23161	1.23161	0.300546	115.509	93.7867
Spef2	ENSMUSG00000072663	Spef2	0.00963953	0.281673	0.993252	-1.00679	-0.00976842	0.99662	1.00339
Utp11	ENSMUSG00000028907	Utp11	0.00964275	0.281673	1.45486	1.45486	0.540884	27.0038	18.561
Tcirg1	ENSMUSG00000001750	Tcirg1	0.00967239	0.281673	1.07624	1.07624	0.106001	1.03742	0.96393
Nfix	ENSMUSG00000001911	Nfix	0.00970568	0.281673	0.714767	-1.39906	-0.484456	37.3088	52.1971
Npas4	ENSMUSG00000045903	Npas4	0.0097358	0.281673	1	1	0	1.00469	1.00469
Prcd	ENSMUSG00000075410	Prcd	0.00975221	0.281673	1	1	0	1.07923	1.07923
Krt1	ENSMUSG00000046834	Krt1	0.00978441	0.281673	1	1	0	1.02489	1.02489
Fbxl5	ENSMUSG00000039753	Fbxl5	0.00978605	0.281673	1.21417	1.21417	0.279965	105.901	87.2214
R3hcc1	ENSMUSG00000034194	R3hcc1	0.00983182	0.281673	1	1	0	1.01532	1.01532
Zc3h15	ENSMUSG00000027091	Zc3h15	0.00983777	0.281673	1.25816	1.25816	0.331312	128.429	102.077
Rps3a1	ENSMUSG00000028081	Rps3a1	0.00983788	0.281673	1.11536	1.11536	0.157508	1193.26	1069.84
Rassf8	ENSMUSG00000030259	Rassf8	0.00987953	0.281673	0.965013	-1.03626	-0.0513799	0.982351	1.01797
Tnfaip3	ENSMUSG00000019850	Tnfaip3	0.00997697	0.281673	1	1	0	1.01124	1.01124
Dpm1	ENSMUSG00000078919	Dpm1	0.00998872	0.281673	0.835135	-1.19741	-0.259918	90.7963	108.721
Myl12a	ENSMUSG00000024048	Myl12a	0.0100436	0.281673	1.36183	1.36183	0.445543	41.0927	30.1747
Inppl1	ENSMUSG00000032737	Inppl1	0.0100787	0.281673	1	1	0	1.01484	1.01484
Fbxl17	ENSMUSG00000023965	Fbxl17	0.0100793	0.281673	1.40237	1.40237	0.487868	47.4909	33.8647
Phf23	ENSMUSG00000018572	Phf23	0.0100808	0.281673	1.41748	1.41748	0.503324	45.5431	32.1298
Bbs10	ENSMUSG00000035759	Bbs10	0.0100947	0.281673	0.969406	-1.03156	-0.0448267	0.984584	1.01566
Ypel1	ENSMUSG00000022773	Ypel1	0.010106	0.281673	0.784483	-1.27472	-0.350186	27.0984	34.543
Myef2	ENSMUSG00000027201	Myef2	0.0101585	0.281673	0.702721	-1.42304	-0.508975	27.7549	39.4963
Mpst	ENSMUSG00000071711	Mpst	0.0101696	0.281673	0.978497	-1.02198	-0.0313604	1.00024	1.02222
Gm10125	ENSMUSG00000063087	Gm10125	0.0101779	0.281673	1	1	0	1.03132	1.03132
Vat1l	ENSMUSG00000046844	Vat1l	0.0101931	0.281673	0.967499	-1.03359	-0.0476685	0.983615	1.01666
Pgm5	ENSMUSG00000041731	Pgm5	0.0101937	0.281673	1.01497	1.01497	0.0214398	1.00746	0.992597
Usp48	ENSMUSG00000043411	Usp48	0.0102159	0.281673	0.70871	-1.41101	-0.496732	37.6598	53.1385
Spats1	ENSMUSG00000023935	Spats1	0.0102554	0.281673	0.988774	-1.01135	-0.0162873	0.994371	1.00566
Plrg1	ENSMUSG00000027998	Plrg1	0.0103016	0.281673	0.754122	-1.32605	-0.40713	23.7689	31.5187
Wdr5b	ENSMUSG00000034379	Wdr5b	0.010316	0.281673	1	1	0	1.0222	1.0222
Scn4b	ENSMUSG00000046480	Scn4b	0.0103523	0.281673	23.4541	23.4541	4.55177	24.0987	1.02748
Ephb4	ENSMUSG00000029710	Ephb4	0.0104037	0.281673	1.0213	1.0213	0.0304005	1.01059	0.989519
Slc25a35	ENSMUSG00000018740	Slc25a35	0.0104109	0.281673	0.98982	-1.01028	-0.0147621	0.994897	1.00513
Gpr162	ENSMUSG00000038390	Gpr162	0.0104114	0.281673	0.823002	-1.21506	-0.281033	94.5211	114.849
Rpl9	ENSMUSG00000047215	Rpl9	0.0104656	0.281673	1.0843	1.0843	0.116766	1222.26	1127.23
Sin3a	ENSMUSG00000042557	Sin3a	0.0104715	0.281673	1	1	0	1.02008	1.02008
Depdc7	ENSMUSG00000027173	Depdc7	0.0104743	0.281673	0.0530476	-18.851	-4.23657	1.02239	19.273
Tmem268	ENSMUSG00000045917	Tmem268	0.0104786	0.281673	1	1	0	1.03389	1.03389
Ythdc1	ENSMUSG00000035851	Ythdc1	0.0105974	0.281673	1.20469	1.20469	0.268658	45.6071	37.8581
Cdc25a	ENSMUSG00000032477	Cdc25a	0.010607	0.281673	1.00505	1.00505	0.0072678	1.00252	0.997484
Isca1	ENSMUSG00000044792	Isca1	0.0106619	0.281673	1.37342	1.37342	0.457776	68.6507	49.9851
Trdmt1	ENSMUSG00000026723	Trdmt1	0.0106772	0.281673	0.994663	-1.00537	-0.00771967	0.997328	1.00268
Gls	ENSMUSG00000026103	Gls	0.0106825	0.281673	1.16512	1.16512	0.220477	230.644	197.958
Flt3	ENSMUSG00000042817	Flt3	0.0106921	0.281673	0.97007	-1.03085	-0.0438388	1.00048	1.03134
Rap1gap2	ENSMUSG00000038807	Rap1gap2	0.0106935	0.281673	0.742774	-1.3463	-0.429005	22.3823	30.1334
Fhdc1	ENSMUSG00000041842	Fhdc1	0.0106999	0.281673	1.0064	1.0064	0.00920104	1.00319	0.996816
Syt4	ENSMUSG00000024261	Syt4	0.0107919	0.281673	1.21069	1.21069	0.275829	127.025	104.919
Gm20033	ENSMUSG00000097640	Gm20033	0.0108413	0.281673	1	1	0	1.02051	1.02051
Ripk2	ENSMUSG00000041135	Ripk2	0.0108588	0.281673	0.970653	-1.03023	-0.042973	1.00046	1.03071
Tspan4	ENSMUSG00000025511	Tspan4	0.0108714	0.281673	0.900624	-1.11034	-0.151003	0.949012	1.05373
Dpp7	ENSMUSG00000026958	Dpp7	0.0109003	0.281673	1	1	0	1.01664	1.01664
Zfp984	ENSMUSG00000078495	Zfp984	0.0109328	0.281673	0.984099	-1.01616	-0.0231248	0.992018	1.00805
Agbl3	ENSMUSG00000038836	Agbl3	0.0110077	0.281673	0.924751	-1.08137	-0.112864	0.96164	1.03989
Morf4l2	ENSMUSG00000031422	Morf4l2	0.0110157	0.281673	1.12574	1.12574	0.170874	327.025	290.498
Rgs3	ENSMUSG00000059810	Rgs3	0.0110181	0.281673	1	1	0	1.11241	1.11241
Gm48045	ENSMUSG00000111905	Gm48045	0.0110213	0.281673	0.983162	-1.01713	-0.0244988	0.991545	1.00853
2010320O07Rik	ENSMUSG00000089983	2010320O07Rik	0.0110337	0.281673	0.986024	-1.01417	-0.0203051	0.992987	1.00706
Apc	ENSMUSG00000005871	Apc	0.0110467	0.281673	1.22894	1.22894	0.297416	45.5079	37.0302
Zfp943	ENSMUSG00000053347	Zfp943	0.0110487	0.281673	26.0567	26.0567	4.70358	27.1595	1.04233
Max	ENSMUSG00000059436	Max	0.0110651	0.281673	1.48345	1.48345	0.568952	38.5191	25.966
Arpc5	ENSMUSG00000008475	Arpc5	0.0110721	0.281673	1.12984	1.12984	0.176117	561.855	497.288
B3gnt9	ENSMUSG00000069920	B3gnt9	0.0111545	0.281673	0.978125	-1.02236	-0.0319086	0.989002	1.01112
Rfxank	ENSMUSG00000036120	Rfxank	0.0111568	0.281673	0.992701	-1.00735	-0.0105693	0.996344	1.00367
Pwwp3a	ENSMUSG00000020156	Pwwp3a	0.011206	0.281673	1	1	0	1.03654	1.03654
Arhgef15	ENSMUSG00000052921	Arhgef15	0.0112182	0.281673	0.908672	-1.10051	-0.138168	0.953243	1.04905
Arpc5l	ENSMUSG00000026755	Arpc5l	0.0112428	0.281673	1.13503	1.13503	0.182733	230.501	203.079
Haus6	ENSMUSG00000038047	Haus6	0.0112812	0.281673	0.989837	-1.01027	-0.0147368	1.00005	1.01032
Phf21b	ENSMUSG00000016624	Phf21b	0.011283	0.281673	1	1	0	1.01464	1.01464
Rbms1	ENSMUSG00000026970	Rbms1	0.0112883	0.281673	1	1	0	1.06659	1.06659
Sparcl1	ENSMUSG00000029309	Sparcl1	0.0113002	0.281673	0.845974	-1.18207	-0.241315	385.214	455.35
Adamts15	ENSMUSG00000033453	Adamts15	0.0113175	0.281673	0.975511	-1.0251	-0.0357706	0.987679	1.01247
Dusp7	ENSMUSG00000053716	Dusp7	0.0113191	0.281673	1.35253	1.35253	0.435661	34.6418	25.6126
Med10	ENSMUSG00000021598	Med10	0.0113288	0.281673	1.17393	1.17393	0.231348	167.552	142.727
Nup50	ENSMUSG00000016619	Nup50	0.0113657	0.281673	1.48927	1.48927	0.574609	28.9762	19.4566
Epn3	ENSMUSG00000010080	Epn3	0.0114156	0.281673	0.95334	-1.04894	-0.0689367	0.976392	1.02418
Frmd4b	ENSMUSG00000030064	Frmd4b	0.0114295	0.281673	1	1	0	1.03219	1.03219
Hgsnat	ENSMUSG00000037260	Hgsnat	0.0114533	0.281673	0.679093	-1.47255	-0.558319	39.2768	57.8372
Inafm2	ENSMUSG00000074918	Inafm2	0.0114795	0.281673	1.25822	1.25822	0.331385	65.138	51.77
Coq4	ENSMUSG00000026798	Coq4	0.011533	0.281673	1.44619	1.44619	0.532256	27.8037	19.2255
Mfap3l	ENSMUSG00000031647	Mfap3l	0.0115744	0.281673	0.0439477	-22.7543	-4.50807	1.01126	23.0106
Dennd4c	ENSMUSG00000038024	Dennd4c	0.0115991	0.281673	1	1	0	1.0349	1.0349
Opalin	ENSMUSG00000050121	Opalin	0.0116078	0.281673	1	1	0	1.24014	1.24014
Zap70	ENSMUSG00000026117	Zap70	0.0117946	0.281673	0.999355	-1.00065	-0.0009311	0.999677	1.00032
Cd86	ENSMUSG00000022901	Cd86	0.0118181	0.281673	1.01188	1.01188	0.0170359	1.00592	0.994113
5730414N17Rik	ENSMUSG00000116506	5730414N17Rik	0.0118233	0.281673	0.999603	-1.0004	-0.000572353	0.999802	1.0002
Tbck	ENSMUSG00000028030	Tbck	0.0118395	0.281673	0.0491996	-20.3254	-4.34521	1.03395	21.0155
Evi2a	ENSMUSG00000078771	Evi2a	0.0118471	0.281673	1	1	0	1.12105	1.12105
Bag5	ENSMUSG00000049792	Bag5	0.0118796	0.281673	1.27072	1.27072	0.345649	101.369	79.773
Pprc1	ENSMUSG00000055491	Pprc1	0.0118804	0.281673	14.2019	14.2019	3.82801	14.4148	1.015
Plekhg5	ENSMUSG00000039713	Plekhg5	0.011949	0.281673	0.838064	-1.19323	-0.254867	91.1817	108.8
Rnf112	ENSMUSG00000010086	Rnf112	0.0119493	0.281673	0.871937	-1.14687	-0.197704	245.277	281.302
4833422C13Rik	ENSMUSG00000074782	4833422C13Rik	0.0119663	0.281673	0.974513	-1.02615	-0.0372465	0.987174	1.01299
Brcc3	ENSMUSG00000031201	Brcc3	0.0120031	0.281673	0.725485	-1.37839	-0.462982	30.895	42.5853
Arrdc2	ENSMUSG00000002910	Arrdc2	0.0120227	0.281673	1	1	0	1.00235	1.00235
Lsm1	ENSMUSG00000037296	Lsm1	0.0120967	0.281673	1.40452	1.40452	0.490075	78.1995	55.6771
Ncbp2	ENSMUSG00000022774	Ncbp2	0.0121401	0.281673	1.29107	1.29107	0.368572	87.1275	67.4845
Zfp317	ENSMUSG00000057551	Zfp317	0.0121404	0.281673	1	1	0	1.00887	1.00887
Fbxw17	ENSMUSG00000037816	Fbxw17	0.0121493	0.281673	1	1	0	1.01954	1.01954
Csnk1a1	ENSMUSG00000024576	Csnk1a1	0.0121626	0.281673	1.10811	1.10811	0.148096	261.529	236.014
Nalcn	ENSMUSG00000000197	Nalcn	0.0122487	0.281673	0.775128	-1.29011	-0.367493	31.2993	40.3795
Dusp15	ENSMUSG00000042662	Dusp15	0.0122554	0.281673	1	1	0	1.05802	1.05802
Tcta	ENSMUSG00000039461	Tcta	0.0123623	0.281673	0.0465898	-21.4639	-4.42384	1.08176	23.2188
Hhipl1	ENSMUSG00000021260	Hhipl1	0.0124596	0.281673	0.967947	-1.03311	-0.0469999	0.983843	1.01642
Dnajb4	ENSMUSG00000028035	Dnajb4	0.0124691	0.281673	1.40516	1.40516	0.490732	51.6362	36.7476
Tipin	ENSMUSG00000032397	Tipin	0.0124736	0.281673	1	1	0	1.11468	1.11468
Polrmt	ENSMUSG00000020329	Polrmt	0.012475	0.281673	21.2313	21.2313	4.40812	21.6927	1.02173
Tiam1	ENSMUSG00000002489	Tiam1	0.0125081	0.281673	1	1	0	1.00437	1.00437
Nqo1	ENSMUSG00000003849	Nqo1	0.0125192	0.281673	0.982998	-1.0173	-0.0247394	0.991463	1.00861
Prox1os	ENSMUSG00000079045	Prox1os	0.0125207	0.281673	0.931509	-1.07353	-0.102359	1.00271	1.07644
Gltp	ENSMUSG00000011884	Gltp	0.0125527	0.281673	1	1	0	1.16933	1.16933
Rusc1	ENSMUSG00000041263	Rusc1	0.0125654	0.281673	0.768638	-1.301	-0.379623	70.0623	91.1513
Amd2	ENSMUSG00000063953	Amd2	0.0125708	0.281673	1.07176	1.07176	0.0999757	1.03526	0.965944
Ldha	ENSMUSG00000063229	Ldha	0.0125995	0.281673	1.11022	1.11022	0.150841	490.881	442.149
Frat1	ENSMUSG00000067199	Frat1	0.0126156	0.281673	1	1	0	1.0219	1.0219
Ptcra	ENSMUSG00000036858	Ptcra	0.0126428	0.281673	1.00401	1.00401	0.00577084	1.002	0.998002
Pcf11	ENSMUSG00000041328	Pcf11	0.012716	0.281673	1.51434	1.51434	0.598694	32.0018	21.1324
Tor1aip2	ENSMUSG00000050565	Tor1aip2	0.0127224	0.281673	1.41572	1.41572	0.501533	47.2153	33.3508
Zfp82	ENSMUSG00000098022	Zfp82	0.0127239	0.281673	0.977056	-1.02348	-0.0334872	0.988461	1.01167
1810044D09Rik	ENSMUSG00000100680	1810044D09Rik	0.0127362	0.281673	0.926392	-1.07946	-0.110305	0.962493	1.03897
Cdh11	ENSMUSG00000031673	Cdh11	0.0127587	0.281673	0.715781	-1.39707	-0.482409	44.2925	61.88
Ppp3r1	ENSMUSG00000033953	Ppp3r1	0.0127588	0.281673	1.09154	1.09154	0.126371	1666.33	1526.58
Ubn1	ENSMUSG00000039473	Ubn1	0.0127651	0.281673	1.33019	1.33019	0.411634	27.4367	20.6261
Zdhhc12	ENSMUSG00000015335	Zdhhc12	0.0127676	0.281673	1	1	0	1.04466	1.04466
Rnf207	ENSMUSG00000058498	Rnf207	0.0127772	0.281673	0.968347	-1.03269	-0.0464044	0.984046	1.01621
D3Ertd751e	ENSMUSG00000025766	D3Ertd751e	0.0128024	0.281673	1	1	0	1.01113	1.01113
Fgd6	ENSMUSG00000020021	Fgd6	0.0128081	0.281673	0.98564	-1.01457	-0.0208676	0.992794	1.00726
Mcat	ENSMUSG00000048755	Mcat	0.012818	0.281673	0.0424928	-23.5334	-4.55664	1.03621	24.3855
Gadd45b	ENSMUSG00000015312	Gadd45b	0.0128198	0.281673	1.455	1.455	0.541019	26.6345	18.3055
Baiap2	ENSMUSG00000025372	Baiap2	0.0129524	0.281673	1.13133	1.13133	0.178024	433.055	382.783
Tmed1	ENSMUSG00000032180	Tmed1	0.012989	0.281673	1	1	0	1.08901	1.08901
Appl2	ENSMUSG00000020263	Appl2	0.0129909	0.281673	0.056918	-17.5691	-4.13497	1.0807	18.9869
Mcmdc2	ENSMUSG00000046101	Mcmdc2	0.0130725	0.281673	0.98852	-1.01161	-0.0166586	0.994243	1.00579
Ubxn1	ENSMUSG00000071655	Ubxn1	0.0130798	0.281673	0.764135	-1.30867	-0.388101	66.8698	87.5105
Grin2a	ENSMUSG00000059003	Grin2a	0.0130829	0.281673	0.870507	-1.14876	-0.200072	381.694	438.473
Mbp	ENSMUSG00000041607	Mbp	0.0130829	0.281673	0.901198	-1.10963	-0.150084	448.652	497.84
B4galnt4	ENSMUSG00000055629	B4galnt4	0.0132354	0.281673	0.695588	-1.43763	-0.523695	30.3699	43.6608
Sec14l2	ENSMUSG00000003585	Sec14l2	0.0132554	0.281673	1.32552	1.32552	0.406557	32.2145	24.3033
Cnksr2	ENSMUSG00000025658	Cnksr2	0.0132808	0.281673	1.10616	1.10616	0.145556	279.045	252.265
Fgd3	ENSMUSG00000037946	Fgd3	0.013322	0.281673	1.03563	1.03563	0.0505033	1.01766	0.982649
B230322F03Rik	ENSMUSG00000097509	B230322F03Rik	0.0133243	0.281673	0.962019	-1.03948	-0.0558626	0.980826	1.01955
Ngdn	ENSMUSG00000022204	Ngdn	0.0134404	0.281673	22.8683	22.8683	4.51528	25.1121	1.09812
Zfp266	ENSMUSG00000060510	Zfp266	0.0134529	0.281673	20.7013	20.7013	4.37165	21.6245	1.0446
Smarca5	ENSMUSG00000031715	Smarca5	0.0134644	0.281673	1.19707	1.19707	0.259513	33.8076	28.2419
D330050G23Rik	ENSMUSG00000085316	D330050G23Rik	0.013472	0.281673	0.97142	-1.02942	-0.0418335	0.985606	1.0146
Rogdi	ENSMUSG00000022540	Rogdi	0.0135487	0.281673	0.868701	-1.15114	-0.203068	267.129	307.504
Zwint	ENSMUSG00000019923	Zwint	0.0135488	0.281673	1.181	1.181	0.240006	481.808	407.967
Crot	ENSMUSG00000003623	Crot	0.0135723	0.281673	1	1	0	1.00841	1.00841
Twist2	ENSMUSG00000007805	Twist2	0.0136427	0.281673	0.970111	-1.03081	-0.0437785	0.984942	1.01529
Ddt	ENSMUSG00000001666	Ddt	0.0136806	0.281673	0.851853	-1.17391	-0.231324	73.3977	86.1624
Psmd5	ENSMUSG00000026869	Psmd5	0.0136938	0.281673	1.30863	1.30863	0.38806	47.3483	36.1815
Riiad1	ENSMUSG00000028139	Riiad1	0.0137768	0.281673	1	1	0	1.12169	1.12169
Atf7ip	ENSMUSG00000030213	Atf7ip	0.0137849	0.281673	0.722682	-1.38373	-0.468567	29.6652	41.0488
Kat14	ENSMUSG00000027425	Kat14	0.0137857	0.281673	21.7851	21.7851	4.44527	21.9171	1.00606
Chpf	ENSMUSG00000032997	Chpf	0.013821	0.281673	1.21331	1.21331	0.278951	151.138	124.567
C920021L13Rik	ENSMUSG00000080727	C920021L13Rik	0.0138234	0.281673	0.963576	-1.0378	-0.0535291	0.981619	1.01872
Pno1	ENSMUSG00000020116	Pno1	0.0138254	0.281673	1.14204	1.14204	0.191609	40.5779	35.5312
Pgm2	ENSMUSG00000029171	Pgm2	0.0139097	0.281673	1	1	0	1.00983	1.00983
Sh3bgr	ENSMUSG00000040666	Sh3bgr	0.0139361	0.281673	0.959011	-1.04274	-0.060381	0.979291	1.02115
Klf9	ENSMUSG00000033863	Klf9	0.013959	0.281673	1.14877	1.14877	0.200095	163.556	142.375
Ppm1k	ENSMUSG00000037826	Ppm1k	0.0139837	0.281673	0.814315	-1.22803	-0.296341	43.5267	53.4519
Dtna	ENSMUSG00000024302	Dtna	0.0139907	0.281673	0.693149	-1.44269	-0.528763	33.2458	47.9634
Mob4	ENSMUSG00000025979	Mob4	0.0139923	0.281673	1.20865	1.20865	0.273398	111.807	92.5057
Mtss1	ENSMUSG00000022353	Mtss1	0.0139947	0.281673	1	1	0	1.02744	1.02744
Utp18	ENSMUSG00000054079	Utp18	0.0140285	0.281673	1	1	0	1.04176	1.04176
Mrps27	ENSMUSG00000041632	Mrps27	0.014053	0.281673	0.0429951	-23.2584	-4.53968	1.00066	23.2738
BC052040	ENSMUSG00000040282	BC052040	0.0140751	0.281673	0.952563	-1.0498	-0.0701134	0.975993	1.0246
Slc29a1	ENSMUSG00000023942	Slc29a1	0.0141011	0.281673	0.948328	-1.05449	-0.0765416	0.973821	1.02688
Cacna1i	ENSMUSG00000022416	Cacna1i	0.0141027	0.281673	1.43173	1.43173	0.517762	32.7309	22.8611
Mrfap1	ENSMUSG00000055302	Mrfap1	0.0141693	0.281673	0.963133	-1.03828	-0.0541924	468.954	486.905
Tnfrsf12a	ENSMUSG00000023905	Tnfrsf12a	0.0141923	0.281673	1	1	0	1.01029	1.01029
Proscos	ENSMUSG00000091154	Proscos	0.0142011	0.281673	0.986036	-1.01416	-0.0202875	0.992994	1.00706
Orc5	ENSMUSG00000029012	Orc5	0.0142258	0.281673	7.5894	7.5894	2.92398	7.64444	1.00725
Asb11	ENSMUSG00000031382	Asb11	0.0142472	0.281673	1	1	0	1.02126	1.02126
Fam45a	ENSMUSG00000024993	Fam45a	0.0142547	0.281673	0.633194	-1.57929	-0.65928	15.3395	24.2256
Hmgn1	ENSMUSG00000040681	Hmgn1	0.0143101	0.281673	1.21424	1.21424	0.280049	135.171	111.322
1110008P14Rik	ENSMUSG00000039195	1110008P14Rik	0.0143106	0.281673	1.10507	1.10507	0.144134	396.833	359.103
Tyw3	ENSMUSG00000047583	Tyw3	0.0143176	0.281673	1	1	0	1.02472	1.02472
Arxes1	ENSMUSG00000048355	Arxes1	0.0143732	0.281673	1.23639	1.23639	0.306131	36.9288	29.8683
Cltb	ENSMUSG00000047547	Cltb	0.0143817	0.281673	0.851714	-1.1741	-0.231559	152.598	179.166
Gm11266	ENSMUSG00000087413	Gm11266	0.0144397	0.281673	0.984048	-1.01621	-0.0231994	0.991992	1.00807
Evc	ENSMUSG00000029122	Evc	0.0144475	0.281673	1.00935	1.00935	0.0134317	1.00467	0.995356
Ercc6l2	ENSMUSG00000021470	Ercc6l2	0.0145165	0.281673	1	1	0	1.04013	1.04013
AC149090.1	ENSMUSG00000095041	.	0.0145246	0.281673	0.892598	-1.12033	-0.163918	154.041	172.577
Chek1	ENSMUSG00000032113	Chek1	0.0145285	0.281673	1.00052	1.00052	0.000749112	1.00026	0.99974
Kcna2	ENSMUSG00000040724	Kcna2	0.0145444	0.281673	0.732813	-1.3646	-0.448483	29.0785	39.6807
Mtrf1	ENSMUSG00000022022	Mtrf1	0.0145724	0.281673	1	1	0	1.02412	1.02412
Slc39a13	ENSMUSG00000002105	Slc39a13	0.0145943	0.281673	0.0653654	-15.2986	-3.93533	1.04911	16.05
Tmem231	ENSMUSG00000031951	Tmem231	0.0146093	0.281673	1	1	0	1.01636	1.01636
Rnf103	ENSMUSG00000052656	Rnf103	0.0146199	0.281673	1.31209	1.31209	0.391869	41.0664	31.2984
Nmi	ENSMUSG00000026946	Nmi	0.0146368	0.281673	0.961038	-1.04054	-0.0573347	0.980325	1.02007
Gorab	ENSMUSG00000040124	Gorab	0.0146409	0.281673	1	1	0	1.02524	1.02524
8430429K09Rik	ENSMUSG00000034587	8430429K09Rik	0.0147109	0.281673	1	1	0	1.01869	1.01869
Rps12	ENSMUSG00000061983	Rps12	0.0147418	0.281673	1.08733	1.08733	0.120785	919.6	845.745
Zbtb40	ENSMUSG00000060862	Zbtb40	0.0147718	0.281673	1	1	0	1.00157	1.00157
A230057D06Rik	ENSMUSG00000109394	A230057D06Rik	0.0148019	0.281673	0.968791	-1.03221	-0.0457426	0.984272	1.01598
Slc5a3	ENSMUSG00000089774	Slc5a3	0.0148273	0.281673	1	1	0	1.04491	1.04491
Grsf1	ENSMUSG00000044221	Grsf1	0.0149417	0.281673	1.28252	1.28252	0.358977	76.3836	59.5576
Rapgef5	ENSMUSG00000041992	Rapgef5	0.0149616	0.281673	1.13278	1.13278	0.179862	161.867	142.894
Mpnd	ENSMUSG00000003199	Mpnd	0.0150027	0.281673	0.809302	-1.23563	-0.30525	52.4768	64.8421
Thap3	ENSMUSG00000039759	Thap3	0.0150099	0.281673	0.0529079	-18.9008	-4.24037	1.09323	20.6629
Hist3h2ba	ENSMUSG00000056895	.	0.015072	0.281673	0.842409	-1.18707	-0.247407	81.6543	96.9295
Mrtfa	ENSMUSG00000042292	Mrtfa	0.0150968	0.281673	1.28459	1.28459	0.361307	72.0678	56.1019
Adamts13	ENSMUSG00000014852	Adamts13	0.0151102	0.281673	0.975105	-1.02553	-0.0363712	0.987474	1.01269
Otud7b	ENSMUSG00000038495	Otud7b	0.015123	0.281673	1	1	0	1.01607	1.01607
Cdh15	ENSMUSG00000031962	Cdh15	0.0151901	0.281673	0.951403	-1.05108	-0.0718719	0.975399	1.02522
St6galnac2	ENSMUSG00000057286,ENSMUSG00000110170	St6galnac2	0.0152161	0.281673	0.994751	-1.00528	-0.00759318	0.997372	1.00264
Fam173a	ENSMUSG00000057411	Fam173a	0.0152581	0.281673	0.853137	-1.17214	-0.229151	90.8558	106.496
Pja2	ENSMUSG00000024083	Pja2	0.0152594	0.281673	1.07804	1.07804	0.108413	567.842	526.735
Il11	ENSMUSG00000004371	Il11	0.0153116	0.281673	1.00067	1.00067	0.000971562	1.00034	0.999663
Ift80	ENSMUSG00000027778	Ift80	0.0153321	0.281673	0.0552555	-18.0977	-4.17774	1.02698	18.586
Ubqln2	ENSMUSG00000050148	Ubqln2	0.0153346	0.281673	1.12946	1.12946	0.175633	211.152	186.95
Dph2	ENSMUSG00000028540	Dph2	0.0153542	0.281673	1	1	0	1.02286	1.02286
Ccl28	ENSMUSG00000074715	Ccl28	0.0153978	0.281673	1.03316	1.03316	0.0470643	1.01644	0.983821
Phykpl	ENSMUSG00000020359	Phykpl	0.0153988	0.281673	0.980111	-1.02029	-0.0289828	0.990006	1.0101
Rnf113a1	ENSMUSG00000036537	Rnf113a1	0.0154008	0.281673	1	1	0	1.02664	1.02664
Fam168b	ENSMUSG00000037503	Fam168b	0.0154085	0.281673	0.814326	-1.22801	-0.296321	99.9951	122.795
Mtmr4	ENSMUSG00000018401	Mtmr4	0.0154202	0.281673	1.31238	1.31238	0.392185	24.4223	18.6091
Pde1b	ENSMUSG00000022489	Pde1b	0.0154674	0.281673	0.647325	-1.54482	-0.627438	45.5616	70.3844
Rimbp3	ENSMUSG00000071636	Rimbp3	0.0154899	0.281673	0.991586	-1.00849	-0.0121907	0.995784	1.00423
Crip2	ENSMUSG00000006356	Crip2	0.0155592	0.281673	1.08565	1.08565	0.11856	96.7738	89.1389
Synj2	ENSMUSG00000023805	Synj2	0.0155804	0.281673	1.39577	1.39577	0.481064	34.7159	24.8722
Chuk	ENSMUSG00000025199	Chuk	0.0155879	0.281673	20.9453	20.9453	4.38855	21.116	1.00815
Adamts1	ENSMUSG00000022893	Adamts1	0.0155909	0.281673	1	1	0	1.02136	1.02136
Abraxas1	ENSMUSG00000035234	Abraxas1	0.0155914	0.281673	0.952842	-1.04949	-0.0696905	0.976136	1.02445
Fzd3	ENSMUSG00000007989	Fzd3	0.0156103	0.281673	0.710369	-1.40772	-0.49336	33.3031	46.8814
Fam149b	ENSMUSG00000039599	Fam149b	0.0156128	0.281673	0.777407	-1.28633	-0.363258	25.9353	33.3613
Tapt1	ENSMUSG00000046985	Tapt1	0.0156226	0.281673	20.5708	20.5708	4.36252	22.3613	1.08704
Dennd2a	ENSMUSG00000038456	Dennd2a	0.0156356	0.281673	20.1981	20.1981	4.33615	20.2189	1.00103
Gmfg	ENSMUSG00000060791	Gmfg	0.0156598	0.281673	0.944839	-1.05838	-0.0818593	0.972028	1.02878
Ccno	ENSMUSG00000042417	Ccno	0.0157019	0.281673	0.987838	-1.01231	-0.0176531	0.993901	1.00614
Nanos3	ENSMUSG00000056155	Nanos3	0.0157465	0.281673	0.935147	-1.06935	-0.0967356	0.96703	1.03409
Aloxe3	ENSMUSG00000020892	Aloxe3	0.0157873	0.281673	0.980916	-1.01946	-0.0277988	1.00019	1.01965
Dok4	ENSMUSG00000040631	Dok4	0.01579	0.281673	1.44841	1.44841	0.534473	29.2935	20.2245
Pip4k2c	ENSMUSG00000025417	Pip4k2c	0.015791	0.281673	1.15624	1.15624	0.209442	117.435	101.566
Serbp1	ENSMUSG00000036371	Serbp1	0.0157929	0.281673	1.14168	1.14168	0.191159	274.25	240.216
Nupr1l	ENSMUSG00000095789	Nupr1l	0.0158162	0.281673	0.954141	-1.04806	-0.0677254	0.976801	1.02375
Arhgef40	ENSMUSG00000004562	Arhgef40	0.0158701	0.281673	1	1	0	1.01936	1.01936
Hibadh	ENSMUSG00000029776	Hibadh	0.0158796	0.281673	0.778088	-1.2852	-0.361995	24.6651	31.6997
Mettl8	ENSMUSG00000041975	Mettl8	0.0158814	0.281673	1	1	0	1.00381	1.00381
Man2a2	ENSMUSG00000038886	Man2a2	0.0159427	0.281673	0.811232	-1.23269	-0.301814	65.8769	81.2061
Pomk	ENSMUSG00000037251	Pomk	0.0159634	0.281673	0.80576	-1.24107	-0.311579	18.534	23.0019
Gm3739	ENSMUSG00000091472	Gm3739	0.0159911	0.281673	0.956552	-1.04542	-0.0640845	0.978035	1.02246
Hey2	ENSMUSG00000019789	Hey2	0.0160031	0.281673	1.00683	1.00683	0.00981451	1.00341	0.996604
Marveld1	ENSMUSG00000044345	Marveld1	0.0160303	0.281673	0.995132	-1.00489	-0.00704005	1.00001	1.0049
Ptpn12	ENSMUSG00000028771	Ptpn12	0.0160523	0.281673	1.37138	1.37138	0.455626	24.5864	17.9282
Dtx3	ENSMUSG00000040415	Dtx3	0.0160655	0.281673	0.830367	-1.20429	-0.268179	124.954	150.481
Abcd1	ENSMUSG00000031378	Abcd1	0.0160685	0.281673	1	1	0	1.01098	1.01098
Gjb6	ENSMUSG00000040055	Gjb6	0.0161794	0.281673	28.3091	28.3091	4.82319	28.4516	1.00503
Eif4h	ENSMUSG00000040731	Eif4h	0.0161839	0.281673	0.923899	-1.08237	-0.114193	241.21	261.079
Lamp1	ENSMUSG00000031447	Lamp1	0.0161839	0.281673	0.8596	-1.16333	-0.218263	130.661	152.003
Inha	ENSMUSG00000032968	Inha	0.0163181	0.281673	1	1	0	1.02806	1.02806
Shroom1	ENSMUSG00000018387	Shroom1	0.0163909	0.281673	0.999746	-1.00025	-0.000366807	0.999873	1.00013
Gm35394	ENSMUSG00000105686	Gm35394	0.0163964	0.281673	0.998639	-1.00136	-0.00196547	0.999319	1.00068
Emsy	ENSMUSG00000035401	Emsy	0.0164054	0.281673	1.45629	1.45629	0.542302	44.2642	30.3951
Myadml2	ENSMUSG00000025141	Myadml2	0.0164455	0.281673	0.955949	-1.04608	-0.0649951	0.977726	1.02278
Zpr1	ENSMUSG00000032078	Zpr1	0.0164528	0.281673	1.16429	1.16429	0.219452	42.3133	36.3425
Aox1	ENSMUSG00000063558	Aox1	0.0164591	0.281673	0.999026	-1.00097	-0.00140538	0.999513	1.00049
Lgi1	ENSMUSG00000067242	Lgi1	0.0164867	0.281673	0.816976	-1.22403	-0.291635	64.744	79.2484
Tbc1d4	ENSMUSG00000033083	Tbc1d4	0.0165008	0.281673	0.906662	-1.10295	-0.141363	0.952188	1.05021
Pls3	ENSMUSG00000016382	Pls3	0.0165028	0.281673	1.07722	1.07722	0.107316	315.8	293.162
Pecr	ENSMUSG00000026189	Pecr	0.0166823	0.281673	1	1	0	1.03837	1.03837
Pdgfc	ENSMUSG00000028019	Pdgfc	0.0167038	0.281673	0.960401	-1.04123	-0.0582916	0.98	1.02041
Ankrd42	ENSMUSG00000041343	Ankrd42	0.0167496	0.281673	1	1	0	1.02189	1.02189
Dot1l	ENSMUSG00000061589	Dot1l	0.0167593	0.281673	0.668668	-1.49551	-0.580639	19.7618	29.5541
Gm33373	ENSMUSG00000117375	Gm33373	0.016827	0.281673	0.970809	-1.03007	-0.0427413	0.985296	1.01492
Cap2	ENSMUSG00000021373	Cap2	0.0168273	0.281673	1.15726	1.15726	0.210718	251.928	217.693
Kcnc4	ENSMUSG00000027895	Kcnc4	0.016842	0.281673	1	1	0	1.10864	1.10864
Ifnar1	ENSMUSG00000022967	Ifnar1	0.0168578	0.281673	1	1	0	1.12963	1.12963
Pla2g4b	ENSMUSG00000098488	Pla2g4b	0.0168642	0.281673	1.00144	1.00144	0.00208306	1.00072	0.999278
Adamts6	ENSMUSG00000046169	Adamts6	0.016959	0.281673	0.968681	-1.03233	-0.0459067	0.984216	1.01604
Nyap1	ENSMUSG00000045348	Nyap1	0.0170256	0.281673	1	1	0	1.06566	1.06566
Fen1	ENSMUSG00000024742	Fen1	0.017026	0.281673	1	1	0	1.01468	1.01468
Tent4b	ENSMUSG00000036779	Tent4b	0.017056	0.281673	1.36304	1.36304	0.44683	28.8038	21.132
Slc41a2	ENSMUSG00000034591	Slc41a2	0.0170833	0.281673	1	1	0	1.05294	1.05294
Gipc1	ENSMUSG00000019433	Gipc1	0.017092	0.281673	0.851055	-1.17501	-0.232675	35.1052	41.249
0610009L18Rik	ENSMUSG00000043644	0610009L18Rik	0.0171003	0.281673	0.0531008	-18.8321	-4.23512	1.13871	21.4442
Txnrd3	ENSMUSG00000000811	Txnrd3	0.0171345	0.281673	0.991854	-1.00821	-0.0118003	0.995919	1.0041
Alkbh4	ENSMUSG00000039754	Alkbh4	0.0171432	0.281673	1	1	0	1.03506	1.03506
Prcp	ENSMUSG00000061119	Prcp	0.0171784	0.281673	1	1	0	1.00556	1.00556
Limd2	ENSMUSG00000040699	Limd2	0.0172405	0.281673	0.831433	-1.20274	-0.266327	165.158	198.643
Tmem266	ENSMUSG00000032313	Tmem266	0.0172528	0.281673	0.970693	-1.03019	-0.0429136	0.985237	1.01498
Rad23b	ENSMUSG00000028426	Rad23b	0.0172823	0.281673	1.17049	1.17049	0.22711	166.874	142.568
Cbfa2t3	ENSMUSG00000006362	Cbfa2t3	0.0172902	0.281673	3.00018	3.00018	1.58505	25.7206	8.57302
Agfg2	ENSMUSG00000029722	Agfg2	0.0173211	0.281673	1.28695	1.28695	0.363951	65.3241	50.759
1700029J07Rik	ENSMUSG00000071103	1700029J07Rik	0.0173235	0.281673	0.988917	-1.01121	-0.0160788	0.994443	1.00559
C530008M17Rik	ENSMUSG00000036377	C530008M17Rik	0.0174103	0.281673	1.34715	1.34715	0.429907	40.3817	29.9758
Acan	ENSMUSG00000030607	Acan	0.0174752	0.281673	0.998882	-1.00112	-0.00161411	0.999441	1.00056
Fam216a	ENSMUSG00000029463	Fam216a	0.0174796	0.281673	0.833938	-1.19913	-0.261988	67.2863	80.685
Slc25a4	ENSMUSG00000031633	Slc25a4	0.017493	0.281673	1.06225	1.06225	0.0871285	1077.2	1014.07
Dhrs7	ENSMUSG00000021094	Dhrs7	0.0175734	0.281673	0.682411	-1.46539	-0.551288	24.4779	35.8698
Helq	ENSMUSG00000035266	Helq	0.0176134	0.281673	1	1	0	1.03337	1.03337
Pomc	ENSMUSG00000020660	Pomc	0.0176151	0.281673	1	1	0	1.08728	1.08728
Tom1l2	ENSMUSG00000000538	Tom1l2	0.0176181	0.281673	0.84744	-1.18002	-0.238817	82.7413	97.6367
Otud1	ENSMUSG00000043415	Otud1	0.0176258	0.281673	1	1	0	1.03545	1.03545
Zfp964	ENSMUSG00000091764	Zfp964	0.0176746	0.281673	1.0172	1.0172	0.0246034	1.00856	0.991509
2410004B18Rik	ENSMUSG00000036873	2410004B18Rik	0.017678	0.281673	1.29798	1.29798	0.376271	84.7685	65.3079
Gm43566	ENSMUSG00000105565	Gm43566	0.017711	0.281673	0.995392	-1.00463	-0.00666338	0.997693	1.00231
Dhrs3	ENSMUSG00000066026	Dhrs3	0.0177461	0.281673	1	1	0	1.03774	1.03774
Naa20	ENSMUSG00000002728	Naa20	0.0178339	0.281673	1.18063	1.18063	0.239556	106.255	89.999
Ndufa2	ENSMUSG00000014294	Ndufa2	0.0178345	0.281673	0.959872	-1.04181	-0.0590861	503.225	524.262
Nectin4	ENSMUSG00000006411	Nectin4	0.0178532	0.281673	0.973391	-1.02734	-0.0389087	0.986606	1.01358
Gabpb1	ENSMUSG00000027361	Gabpb1	0.017893	0.281673	1	1	0	1.0022	1.0022
Kcns1	ENSMUSG00000040164	Kcns1	0.0178981	0.281673	1	1	0	1.00504	1.00504
Vps53	ENSMUSG00000017288	Vps53	0.0179642	0.281673	1.16984	1.16984	0.226315	66.9439	57.2246
Rbbp8	ENSMUSG00000041238	Rbbp8	0.0179923	0.281673	0.983171	-1.01712	-0.0244855	0.99155	1.00852
Npy1r	ENSMUSG00000036437	Npy1r	0.0180057	0.281673	1	1	0	1.04006	1.04006
Tmem30a	ENSMUSG00000032328	Tmem30a	0.0180074	0.281673	1.12399	1.12399	0.168632	285.545	254.045
Etnk1	ENSMUSG00000030275	Etnk1	0.0180506	0.281673	1.09596	1.09596	0.132198	178.364	162.747
Zbtb8a	ENSMUSG00000028807	Zbtb8a	0.0180956	0.281673	0.986548	-1.01364	-0.0195392	0.993251	1.00679
Bbc3	ENSMUSG00000002083	Bbc3	0.0181252	0.281673	1	1	0	1.02635	1.02635
Crtc2	ENSMUSG00000027936	Crtc2	0.0181266	0.281673	1	1	0	1.07525	1.07525
Sntb2	ENSMUSG00000041308	Sntb2	0.0181683	0.281673	1	1	0	1.02233	1.02233
Meis3	ENSMUSG00000041420	Meis3	0.0182587	0.281673	0.712601	-1.40331	-0.488833	26.8403	37.6652
Nt5e	ENSMUSG00000032420	Nt5e	0.0182857	0.281673	0.9848	-1.01543	-0.0220972	0.992371	1.00769
1700124L16Rik	ENSMUSG00000099354	1700124L16Rik	0.0183267	0.281673	1	1	0	1.01953	1.01953
Gm26658	ENSMUSG00000096934	Gm26658	0.0183823	0.281673	0.99235	-1.00771	-0.0110787	0.996168	1.00385
Hook2	ENSMUSG00000052566	Hook2	0.0183979	0.281673	1	1	0	1.01931	1.01931
Lysmd2	ENSMUSG00000032184	Lysmd2	0.0184891	0.281673	1.13796	1.13796	0.186445	172.885	151.926
Zkscan6	ENSMUSG00000018347	Zkscan6	0.018494	0.281673	0.049727	-20.1098	-4.32983	1.02344	20.5811
1700096K18Rik	ENSMUSG00000101856	1700096K18Rik	0.0185117	0.281673	1	1	0	1.04037	1.04037
Rras	ENSMUSG00000038387	Rras	0.018547	0.281673	1	1	0	1.04849	1.04849
Abcc4	ENSMUSG00000032849	Abcc4	0.0185863	0.281673	0.99822	-1.00178	-0.00257034	0.99911	1.00089
4921531C22Rik	ENSMUSG00000085704	4921531C22Rik	0.0186079	0.281673	0.992002	-1.00806	-0.0115851	0.995993	1.00402
Cidea	ENSMUSG00000024526	Cidea	0.0186228	0.281673	0.961445	-1.0401	-0.0567239	0.980533	1.01985
Tma7	ENSMUSG00000091537	Tma7	0.0186241	0.281673	1.07261	1.07261	0.101131	498.596	464.842
Usp37	ENSMUSG00000033364	Usp37	0.0186272	0.281673	1	1	0	1.00274	1.00274
Galnt2	ENSMUSG00000089704	Galnt2	0.0186369	0.281673	0.82906	-1.20619	-0.270452	22.58	27.2356
Golga4	ENSMUSG00000038708	Golga4	0.0186699	0.281673	0.793718	-1.25989	-0.333302	23.0022	28.9803
Tysnd1	ENSMUSG00000020087	Tysnd1	0.0187176	0.281673	1.33796	1.33796	0.420039	27.4155	20.4905
Parp16	ENSMUSG00000032392	Parp16	0.0187358	0.281673	0.969634	-1.03132	-0.0444879	0.9847	1.01554
Gm26691	ENSMUSG00000097911	Gm26691	0.0187925	0.281673	0.988038	-1.01211	-0.0173622	0.994001	1.00604
Map1b	ENSMUSG00000052727	Map1b	0.0188037	0.281673	0.910094	-1.09879	-0.135913	406.755	446.937
Sema6b	ENSMUSG00000001227	Sema6b	0.01888	0.281673	0.804724	-1.24266	-0.313434	58.8573	73.1398
mt-Atp6	ENSMUSG00000064357	mt-Atp6	0.0188941	0.281673	0.907098	-1.10242	-0.140669	13744.5	15152.2
Gm9908	ENSMUSG00000110409	Gm9908	0.0189096	0.281673	0.996694	-1.00332	-0.00477795	0.998345	1.00166
Dyrk3	ENSMUSG00000016526	Dyrk3	0.0189324	0.281673	1.47536	1.47536	0.561068	28.3977	19.248
Bahd1	ENSMUSG00000040007	Bahd1	0.0189553	0.281673	1.22473	1.22473	0.292465	34.9853	28.5657
D830039M14Rik	ENSMUSG00000043126	D830039M14Rik	0.019	0.281673	0.983615	-1.01666	-0.0238337	0.991774	1.00829
Kcnmb4os2	ENSMUSG00000085837	Kcnmb4os2	0.0190202	0.281673	0.981747	-1.01859	-0.0265765	0.990832	1.00925
Smpd2	ENSMUSG00000019822	Smpd2	0.0190235	0.281673	1	1	0	1.0031	1.0031
Npl	ENSMUSG00000042684	Npl	0.0190535	0.281673	1.01001	1.01001	0.0143639	1.00499	0.995034
Mamld1	ENSMUSG00000059401	Mamld1	0.0191277	0.281673	21.0006	21.0006	4.39236	22.2725	1.06057
Git2	ENSMUSG00000041890	Git2	0.0191523	0.281673	1	1	0	1.05356	1.05356
Cirbp	ENSMUSG00000045193	Cirbp	0.0191831	0.281673	0.727861	-1.37389	-0.458265	42.4415	58.31
Tmc6	ENSMUSG00000025572	Tmc6	0.0192011	0.281673	0.990317	-1.00978	-0.0140372	0.995147	1.00488
Cpt1a	ENSMUSG00000024900	Cpt1a	0.0192563	0.281673	1	1	0	1.01309	1.01309
Nkain3	ENSMUSG00000055761	Nkain3	0.0192881	0.281673	0.999324	-1.00068	-0.000975424	0.999662	1.00034
Aldoc	ENSMUSG00000017390	Aldoc	0.0194442	0.281673	0.832264	-1.20154	-0.264887	347.046	416.99
Dmpk	ENSMUSG00000030409	Dmpk	0.0195064	0.281673	1	1	0	1.00573	1.00573
Nt5c3b	ENSMUSG00000017176	Nt5c3b	0.0195109	0.281673	0.746507	-1.33957	-0.421772	29.0892	38.967
Ecscr	ENSMUSG00000073599	Ecscr	0.0195149	0.281673	0.975826	-1.02477	-0.0353048	0.987839	1.01231
Ankmy1	ENSMUSG00000034212	Ankmy1	0.0195158	0.281673	1.01028	1.01028	0.0147495	1.01033	1.00005
Necap1	ENSMUSG00000030327	Necap1	0.0195372	0.281673	0.834918	-1.19772	-0.260293	165.33	198.019
Polr3k	ENSMUSG00000038628	Polr3k	0.0195918	0.281673	1.44529	1.44529	0.531357	59.3462	41.0618
C2cd4a	ENSMUSG00000047990	C2cd4a	0.0196205	0.281673	0.995909	-1.00411	-0.00591443	0.997952	1.00205
Knstrn	ENSMUSG00000027331	Knstrn	0.0196247	0.281673	0.996711	-1.0033	-0.00475331	0.998354	1.00165
Rpl23	ENSMUSG00000071415	Rpl23	0.0196307	0.281673	0.924026	-1.08222	-0.113995	772.27	835.767
Mcam	ENSMUSG00000032135	Mcam	0.0196339	0.281673	0.921834	-1.08479	-0.117421	0.960122	1.04153
Cdk10	ENSMUSG00000033862	Cdk10	0.0196402	0.281673	0.672855	-1.4862	-0.571632	34.7211	51.6026
Spon1	ENSMUSG00000038156	Spon1	0.0196909	0.281673	0.877641	-1.13942	-0.188298	61.5563	70.1384
Atp5j	ENSMUSG00000022890	Atp5j	0.0197245	0.281673	1.07438	1.07438	0.103502	866.788	806.781
Gm7276	ENSMUSG00000073532	Gm7276	0.0197386	0.281673	0.970154	-1.03076	-0.0437146	0.984964	1.01527
Slc35a5	ENSMUSG00000022664	Slc35a5	0.0197423	0.281673	1.36114	1.36114	0.444817	43.0217	31.6071
Fto	ENSMUSG00000055932	Fto	0.0197609	0.281673	0.786036	-1.27221	-0.347332	59.2599	75.3909
Pank4	ENSMUSG00000029056	Pank4	0.0198034	0.281673	23.3922	23.3922	4.54796	23.8233	1.01843
Ccdc92	ENSMUSG00000037979	Ccdc92	0.0198122	0.281673	1.20504	1.20504	0.269076	100.811	83.6577
Bzw1	ENSMUSG00000051223	Bzw1	0.019818	0.281673	1.24605	1.24605	0.317359	124.501	99.9171
Idi1	ENSMUSG00000058258	Idi1	0.0199035	0.281673	20.8721	20.8721	4.38351	22.7924	1.092
Cdk13	ENSMUSG00000041297	Cdk13	0.0199345	0.281673	22.8932	22.8932	4.51685	24.4345	1.06732
Amdhd2	ENSMUSG00000036820	Amdhd2	0.0199647	0.281673	0.0512544	-19.5105	-4.28618	1.05039	20.4937
St3gal3	ENSMUSG00000028538	St3gal3	0.0199858	0.281673	1.25247	1.25247	0.324773	36.3402	29.0149
Gli2	ENSMUSG00000048402	Gli2	0.0199925	0.281673	0.991267	-1.00881	-0.012654	0.995624	1.0044
6820408C15Rik	ENSMUSG00000032680	6820408C15Rik	0.0199925	0.281673	0.983664	-1.01661	-0.0237629	0.991798	1.00827
Tuba1c	ENSMUSG00000043091	Tuba1c	0.0199925	0.281673	0.987516	-1.01264	-0.0181233	0.993739	1.0063
Eif3m	ENSMUSG00000027170	Eif3m	0.0200076	0.281673	0.862498	-1.15942	-0.213408	117.881	136.674
Tmem123	ENSMUSG00000050912	Tmem123	0.0200148	0.281673	1	1	0	1.03162	1.03162
Vkorc1l1	ENSMUSG00000066735	Vkorc1l1	0.0200322	0.281673	0.770114	-1.29851	-0.376856	46.2009	59.9923
Ttc34	ENSMUSG00000046637	Ttc34	0.0200327	0.281673	0.978487	-1.02199	-0.0313761	0.989185	1.01093
Itga3	ENSMUSG00000001507	Itga3	0.0200409	0.281673	0.981532	-1.01882	-0.0268935	0.990723	1.00936
Brsk2	ENSMUSG00000053046	Brsk2	0.0200439	0.281673	1.24841	1.24841	0.320096	90.5541	72.5353
Haus1	ENSMUSG00000041840	Haus1	0.020063	0.281673	0.898538	-1.11292	-0.154349	0.947912	1.05495
Trpm4	ENSMUSG00000038260	Trpm4	0.0201024	0.281673	1	1	0	1.01964	1.01964
Terf2	ENSMUSG00000031921	Terf2	0.0202096	0.281673	0.0439259	-22.7656	-4.50878	1.06308	24.2017
Tmbim1	ENSMUSG00000006301	Tmbim1	0.0202603	0.281673	1	1	0	1.05684	1.05684
Rtl4	ENSMUSG00000071679	Rtl4	0.0202717	0.281673	0.997948	-1.00206	-0.00296333	0.998974	1.00103
Serpinh1	ENSMUSG00000070436	Serpinh1	0.0202763	0.281673	1	1	0	1.06157	1.06157
Eif2b1	ENSMUSG00000029388	Eif2b1	0.0202994	0.281673	1.27365	1.27365	0.348972	29.3295	23.0279
Nelfe	ENSMUSG00000024369	Nelfe	0.0203596	0.281673	0.0465413	-21.4863	-4.42535	1.03837	22.3108
Socs5	ENSMUSG00000037104	Socs5	0.0203878	0.281673	1.19566	1.19566	0.257807	89.3263	74.7087
Adssl1	ENSMUSG00000011148	Adssl1	0.0204876	0.281673	0.970409	-1.03049	-0.0433356	1.00047	1.03097
9530062K07Rik	ENSMUSG00000108030	9530062K07Rik	0.0205145	0.281673	0.96381	-1.03755	-0.0531793	0.981738	1.0186
Praf2	ENSMUSG00000031149	Praf2	0.0205339	0.281673	0.857317	-1.16643	-0.2221	113.145	131.976
Sfpq	ENSMUSG00000028820	Sfpq	0.0205358	0.281673	1.20467	1.20467	0.268635	107.837	89.5159
Entpd6	ENSMUSG00000033068	Entpd6	0.0205557	0.281673	1.23387	1.23387	0.303191	73.9916	59.9671
Gm34466	ENSMUSG00000113919	Gm34466	0.0205656	0.281673	0.640136	-1.56217	-0.643549	27.805	43.436
Nsmf	ENSMUSG00000006476	Nsmf	0.0205866	0.281673	0.903461	-1.10685	-0.146465	325.804	360.618
Trim9	ENSMUSG00000021071	Trim9	0.0206352	0.281673	1.10185	1.10185	0.139931	216.836	196.793
Xkr6	ENSMUSG00000035067	Xkr6	0.0206504	0.281673	0.991181	-1.0089	-0.0127802	0.995581	1.00444
Ttc39a	ENSMUSG00000028555	Ttc39a	0.0206662	0.281673	0.977022	-1.02352	-0.033537	0.988444	1.01169
Cck	ENSMUSG00000032532	Cck	0.0206844	0.281673	1.07685	1.07685	0.106823	3070.1	2850.99
Arhgef3	ENSMUSG00000021895	Arhgef3	0.0206969	0.281673	1.39921	1.39921	0.484613	84.1826	60.1644
Mturn	ENSMUSG00000038065	Mturn	0.0206969	0.281673	0.799101	-1.25141	-0.323551	46.5831	58.2944
Sec23a	ENSMUSG00000020986	Sec23a	0.0207205	0.281673	1.18258	1.18258	0.241932	90.052	76.1491
Frmd6	ENSMUSG00000048285	Frmd6	0.0207338	0.281673	1	1	0	1.03203	1.03203
Myo1d	ENSMUSG00000035441	Myo1d	0.0207399	0.281673	1.03354	1.03354	0.0475899	1.01663	0.983642
Nsun7	ENSMUSG00000029206	Nsun7	0.0207813	0.281673	1	1	0	1.0074	1.0074
Prkar2a	ENSMUSG00000032601	Prkar2a	0.020829	0.281673	1.41333	1.41333	0.499096	24.5222	17.3506
Bahcc1	ENSMUSG00000039741	Bahcc1	0.0208544	0.281673	1	1	0	1.00497	1.00497
Actn2	ENSMUSG00000052374	Actn2	0.0208807	0.281673	0.983611	-1.01666	-0.0238396	0.991772	1.0083
Frem2	ENSMUSG00000037016	Frem2	0.0209108	0.281673	1.00714	1.00714	0.0102615	1.00356	0.99645
Cysltr2	ENSMUSG00000033470	Cysltr2	0.0209108	0.281673	1	1	3.06946e-08	1	1
Rbm8a2	ENSMUSG00000078184	Rbm8a2	0.0209108	0.281673	1.02129	1.02129	0.0303973	1.01059	0.98952
Snapc5	ENSMUSG00000032398	Snapc5	0.0209205	0.281673	0.73028	-1.36934	-0.453479	36.1803	49.543
Rrn3	ENSMUSG00000022682	Rrn3	0.0209365	0.281673	1.31561	1.31561	0.395728	42.1761	32.0583
Pisd	ENSMUSG00000023452	Pisd	0.0209419	0.281673	1.59699	1.59699	0.675357	63.7309	39.9068
Tefm	ENSMUSG00000046909	Tefm	0.0209528	0.281673	1	1	0	1.04025	1.04025
Rad51ap2	ENSMUSG00000086022	Rad51ap2	0.0209797	0.281673	0.979672	-1.02075	-0.0296299	0.989784	1.01032
Sh3tc2	ENSMUSG00000045629	Sh3tc2	0.0210021	0.281673	1.01337	1.01337	0.0191642	1.00666	0.99338
Dido1	ENSMUSG00000038914	Dido1	0.021015	0.281673	1.39015	1.39015	0.47524	29.1123	20.9418
Gm49041	ENSMUSG00000115026	Gm49041	0.0210187	0.281673	0.977967	-1.02253	-0.0321417	0.988922	1.0112
Gm15912	ENSMUSG00000085881	Gm15912	0.0210236	0.281673	1	1	0	1.04807	1.04807
Gm39158	ENSMUSG00000109869	Gm39158	0.0210577	0.281673	0.995741	-1.00428	-0.00615753	0.997868	1.00214
Lrriq3	ENSMUSG00000028182	Lrriq3	0.0210577	0.281673	0.992823	-1.00723	-0.0103918	0.996405	1.00361
Gm10754	ENSMUSG00000074776	Gm10754	0.0210577	0.281673	0.991958	-1.00811	-0.0116496	0.995971	1.00405
Efcab1	ENSMUSG00000068617	Efcab1	0.0211141	0.281673	0.914493	-1.0935	-0.128957	0.956291	1.04571
1810010H24Rik	ENSMUSG00000078607	1810010H24Rik	0.0211175	0.281673	1	1	0	1.0132	1.0132
Trmt44	ENSMUSG00000029097	Trmt44	0.0211226	0.281673	1	1	0	1.00062	1.00062
Slc9a3r1	ENSMUSG00000020733	Slc9a3r1	0.0211521	0.281673	1	1	0	1.07985	1.07985
Rere	ENSMUSG00000039852	Rere	0.0211726	0.281673	1.12047	1.12047	0.164101	94.5307	84.3672
Ubqln4	ENSMUSG00000008604	Ubqln4	0.0211787	0.281673	0.775217	-1.28996	-0.367329	38.6094	49.8046
Psmd14	ENSMUSG00000026914	Psmd14	0.0211793	0.281673	1.14937	1.14937	0.200844	157.919	137.396
Etfbkmt	ENSMUSG00000039958	Etfbkmt	0.0212083	0.281673	0.957874	-1.04398	-0.0620917	0.978711	1.02175
Jmjd6	ENSMUSG00000056962	Jmjd6	0.0212455	0.281673	19.188	19.188	4.26214	19.8424	1.0341
Gapdh	ENSMUSG00000057666	Gapdh	0.0212797	0.281673	0.948797	-1.05397	-0.075829	2594.55	2734.57
Jph4	ENSMUSG00000022208	Jph4	0.0212797	0.281673	0.864093	-1.15728	-0.210741	215.06	248.885
Plekhh1	ENSMUSG00000060716	Plekhh1	0.021295	0.281673	0.855272	-1.16922	-0.225545	0.924809	1.0813
Capn3	ENSMUSG00000079110	Capn3	0.0213044	0.281673	0.977804	-1.0227	-0.032383	0.98884	1.01129
Fuz	ENSMUSG00000011658	Fuz	0.0213047	0.281673	1	1	0	1.02698	1.02698
Lbh	ENSMUSG00000024063	Lbh	0.0213837	0.281673	1	1	0	1.11417	1.11417
Efcab12	ENSMUSG00000030321	Efcab12	0.0214044	0.281673	0.976048	-1.02454	-0.0349754	0.987952	1.0122
Ppargc1b	ENSMUSG00000033871	Ppargc1b	0.0214129	0.281673	1.0651	1.0651	0.0909879	1.03204	0.968958
Akap7	ENSMUSG00000039166	Akap7	0.0214424	0.281673	1	1	0	1.0144	1.0144
Rpap3	ENSMUSG00000022466	Rpap3	0.0214746	0.281673	21.9268	21.9268	4.45463	22.5503	1.02843
Syt7	ENSMUSG00000024743	Syt7	0.0214814	0.281673	0.874356	-1.1437	-0.193707	173.735	198.7
Fam124a	ENSMUSG00000035184	Fam124a	0.021543	0.281673	1	1	0	1.02668	1.02668
Map2k6	ENSMUSG00000020623	Map2k6	0.0216011	0.281673	1	1	0	1.00644	1.00644
Ncs1	ENSMUSG00000062661	Ncs1	0.0216322	0.281673	0.827742	-1.20811	-0.272747	95.8099	115.748
Tmem173	ENSMUSG00000024349	.	0.0216706	0.281673	0.998658	-1.00134	-0.00193685	0.999329	1.00067
Syp	ENSMUSG00000031144	Syp	0.0216848	0.281673	0.924281	-1.08192	-0.113596	440.345	476.418
Espn	ENSMUSG00000028943	Espn	0.0217244	0.281673	0.998513	-1.00149	-0.0021468	0.999256	1.00074
Ten1	ENSMUSG00000020778	Ten1	0.0217749	0.281673	0.878756	-1.13797	-0.186465	67.9781	77.3572
1810037I17Rik	ENSMUSG00000054091	1810037I17Rik	0.0217862	0.281673	1.14025	1.14025	0.189349	148.068	129.856
Nhlrc3	ENSMUSG00000042997	Nhlrc3	0.0218606	0.281673	0.983332	-1.01695	-0.0242489	0.991631	1.00844
Tomm6	ENSMUSG00000033475	Tomm6	0.0218899	0.281673	1.12997	1.12997	0.176286	567.297	502.045
Slc35f2	ENSMUSG00000042195	Slc35f2	0.0219943	0.281673	0.990772	-1.00931	-0.0133755	0.995375	1.00465
Rilp	ENSMUSG00000038195	Rilp	0.0220206	0.281673	0.978931	-1.02152	-0.0307206	0.98941	1.0107
Gm49747	ENSMUSG00000115222	Gm49747	0.0220669	0.281673	0.991664	-1.00841	-0.0120761	0.995823	1.00419
Abr	ENSMUSG00000017631	Abr	0.0220966	0.281673	0.896305	-1.11569	-0.157938	350.202	390.718
Eif6	ENSMUSG00000027613	Eif6	0.0221034	0.281673	1.29612	1.29612	0.374202	54.3127	41.904
Mex3c	ENSMUSG00000037253	Mex3c	0.0221074	0.281673	1.46378	1.46378	0.549699	34.208	23.3696
Dapk1	ENSMUSG00000021559	Dapk1	0.0221971	0.281673	1.20134	1.20134	0.264641	107.81	89.742
Prkacb	ENSMUSG00000005034	Prkacb	0.0221991	0.281673	0.940602	-1.06315	-0.0883433	121.77	129.46
Gm35021	ENSMUSG00000109714	Gm35021	0.0222493	0.281673	1.00548	1.00548	0.00788604	1.00274	0.997271
9330159M07Rik	ENSMUSG00000097177	9330159M07Rik	0.0222533	0.281673	0.987458	-1.0127	-0.0182084	0.993709	1.00633
Gm31812	ENSMUSG00000109599	Gm31812	0.0222533	0.281673	0.994745	-1.00528	-0.00760108	0.997369	1.00264
Esyt1	ENSMUSG00000025366	Esyt1	0.0222533	0.281673	0.963417	-1.03797	-0.0537674	0.981538	1.01881
Rgmb	ENSMUSG00000048027	Rgmb	0.0223668	0.281673	0.677916	-1.47511	-0.560822	33.9724	50.113
Cdr2l	ENSMUSG00000050910	Cdr2l	0.0224077	0.281673	1	1	0	1.02092	1.02092
Irf2	ENSMUSG00000031627	Irf2	0.0224418	0.281673	1	1	0	1.06752	1.06752
Grpel1	ENSMUSG00000029198	Grpel1	0.0224546	0.281673	1.17048	1.17048	0.227106	100.737	86.0646
B3gnt3	ENSMUSG00000031803	B3gnt3	0.0225368	0.281673	1.00259	1.00259	0.00373299	1.00129	0.998707
2700054A10Rik	ENSMUSG00000117042	2700054A10Rik	0.0226085	0.281673	0.988579	-1.01155	-0.0165714	0.994273	1.00576
Exosc4	ENSMUSG00000034259	Exosc4	0.0226107	0.281673	0.757761	-1.31968	-0.400185	43.9109	57.9482
Shtn1	ENSMUSG00000041362	Shtn1	0.0226351	0.281673	1	1	0	1.01998	1.01998
Gm42595	ENSMUSG00000105161	Gm42595	0.0226573	0.281673	0.979599	-1.02083	-0.0297367	0.989747	1.01036
Nemf	ENSMUSG00000020982	Nemf	0.0227185	0.281673	1.26913	1.26913	0.343844	44.6516	35.1827
Hectd2os	ENSMUSG00000087579	Hectd2os	0.0227353	0.281673	1.00002	1.00002	2.3037e-05	1.00001	0.999992
Lonrf1	ENSMUSG00000039633	Lonrf1	0.0227529	0.281673	24.5932	24.5932	4.62019	24.7	1.00434
Zfp280c	ENSMUSG00000036916	Zfp280c	0.0227554	0.281673	1	1	0	1.03617	1.03617
Bysl	ENSMUSG00000023988	Bysl	0.0228307	0.281673	1.15328	1.15328	0.205745	33.281	28.8577
Gm6598	ENSMUSG00000107143	Gm6598	0.0228336	0.281673	0.981279	-1.01908	-0.0272651	0.990595	1.00949
Zc3h11a	ENSMUSG00000116275,ENSMUSG00000102976	Zc3h11a	0.02285	0.281673	1.00857	1.00857	0.0123069	1.00427	0.995744
Abcc9	ENSMUSG00000030249	Abcc9	0.022868	0.281673	0.995669	-1.00435	-0.0062622	0.997832	1.00217
2010320M18Rik	ENSMUSG00000100691	2010320M18Rik	0.0229037	0.281673	1	1	0	1.14602	1.14602
Mdga1	ENSMUSG00000043557	Mdga1	0.0229437	0.281673	1.51108	1.51108	0.595582	39.5626	26.1816
Vrk1	ENSMUSG00000021115	Vrk1	0.0229578	0.281673	1	1	0	1.04093	1.04093
Gdpd2	ENSMUSG00000019359	Gdpd2	0.0230266	0.281673	0.963474	-1.03791	-0.0536821	0.981567	1.01878
Sdf4	ENSMUSG00000029076	Sdf4	0.0230478	0.281673	0.864248	-1.15708	-0.210483	123.157	142.502
Cox6c	ENSMUSG00000014313	Cox6c	0.0230481	0.281673	1.07883	1.07883	0.109471	2036.38	1887.58
Ltbp1	ENSMUSG00000001870	Ltbp1	0.0230951	0.281673	1.05383	1.05383	0.0756429	1.02656	0.974125
Prdx2	ENSMUSG00000005161	Prdx2	0.023156	0.281673	0.918132	-1.08917	-0.123227	335.41	365.318
Npm3	ENSMUSG00000056209	Npm3	0.0231719	0.281673	18.1888	18.1888	4.18498	19.0039	1.04481
Acin1	ENSMUSG00000022185	Acin1	0.0231964	0.281673	1.32062	1.32062	0.401212	45.7688	34.6571
Atxn1	ENSMUSG00000046876	Atxn1	0.0232546	0.281673	0.710736	-1.40699	-0.492615	30.9296	43.5177
Tmem33	ENSMUSG00000037720	Tmem33	0.0232556	0.281673	1.18859	1.18859	0.249252	74.4115	62.6048
Commd9	ENSMUSG00000027163	Commd9	0.0232795	0.281673	0.680132	-1.4703	-0.556114	25.0508	36.8322
Trp53	ENSMUSG00000059552	Trp53	0.0232839	0.281673	0.0461822	-21.6534	-4.43652	1.00447	21.75
Nploc4	ENSMUSG00000039703	Nploc4	0.0233472	0.281673	0.0402707	-24.8319	-4.63412	1.03366	25.6679
Gal3st1	ENSMUSG00000049721	Gal3st1	0.023385	0.281673	1	1	0	1.07432	1.07432
2610203C22Rik	ENSMUSG00000079671	2610203C22Rik	0.0234199	0.281673	0.989849	-1.01025	-0.0147193	0.994912	1.00511
Gm26604	ENSMUSG00000097079	Gm26604	0.0234199	0.281673	0.992299	-1.00776	-0.0111531	0.996142	1.00387
Sdcbp2	ENSMUSG00000027456	Sdcbp2	0.0234199	0.281673	0.99813	-1.00187	-0.00270064	0.999064	1.00094
1300014J16Rik	ENSMUSG00000112545	1300014J16Rik	0.0234199	0.281673	0.98826	-1.01188	-0.0170374	0.994113	1.00592
Fnbp1l	ENSMUSG00000039735	Fnbp1l	0.0234228	0.281673	17.7497	17.7497	4.14972	18.2254	1.0268
Rtl8c	ENSMUSG00000051851	Rtl8c	0.0234546	0.281673	1.00905	1.00905	0.0129911	1.00451	0.995508
BC037704	ENSMUSG00000117698	BC037704	0.023463	0.281673	0.976025	-1.02456	-0.0350098	0.98794	1.01221
Rpl35a	ENSMUSG00000060636	Rpl35a	0.0234823	0.281673	1.09374	1.09374	0.129263	1414.78	1293.53
Ermn	ENSMUSG00000026830	Ermn	0.0234946	0.281673	1	1	0	1.12001	1.12001
D5Ertd579e	ENSMUSG00000029190	D5Ertd579e	0.0235145	0.281673	1.243	1.243	0.313832	67.8266	54.5667
Ankrd13c	ENSMUSG00000039988	Ankrd13c	0.0235498	0.281673	0.697453	-1.43379	-0.519833	32.5681	46.6958
Pde12	ENSMUSG00000043702	Pde12	0.0235542	0.281673	21.4367	21.4367	4.42201	21.5006	1.00298
Uqcr10	ENSMUSG00000059534	Uqcr10	0.023592	0.281673	1.08376	1.08376	0.116041	934.055	861.868
Nup62	ENSMUSG00000109511	Nup62	0.0237122	0.281673	1.32187	1.32187	0.402578	36.1011	27.3107
Ephb6	ENSMUSG00000029869	Ephb6	0.0237549	0.281673	0.707518	-1.41339	-0.499161	31.3993	44.3796
Tardbp	ENSMUSG00000041459	Tardbp	0.0237569	0.281673	0.8578	-1.16577	-0.221287	106.977	124.711
0610040F04Rik	ENSMUSG00000087341	0610040F04Rik	0.0237573	0.281673	0.974612	-1.02605	-0.0371002	0.987224	1.01294
Reep3	ENSMUSG00000019873	Reep3	0.0238226	0.281673	1	1	0	1.00861	1.00861
Ccdc103	ENSMUSG00000020930	Ccdc103	0.0238244	0.281673	0.973513	-1.02721	-0.0387274	0.986668	1.01351
Sertad1	ENSMUSG00000008384	Sertad1	0.0238369	0.281673	1	1	0	1.00438	1.00438
Unc119b	ENSMUSG00000046562	Unc119b	0.0240025	0.281673	1	1	0	1.01969	1.01969
Insyn2a	ENSMUSG00000073805	Insyn2a	0.0240286	0.281673	1.05696	1.05696	0.0799262	1.02809	0.97268
3110070M22Rik	ENSMUSG00000074635	3110070M22Rik	0.024053	0.281673	1	1	0	1.01183	1.01183
Hvcn1	ENSMUSG00000064267	Hvcn1	0.0240571	0.281673	0.983458	-1.01682	-0.0240647	0.991694	1.00838
Igsf10	ENSMUSG00000036334	Igsf10	0.0240601	0.281673	0.996285	-1.00373	-0.00536951	0.998141	1.00186
Ulk3	ENSMUSG00000032308	Ulk3	0.0241377	0.281673	1	1	0	1.01129	1.01129
Idh2	ENSMUSG00000030541	Idh2	0.0242145	0.281673	0.051443	-19.439	-4.28088	1.05429	20.4944
Lamtor1	ENSMUSG00000030842	Lamtor1	0.0242592	0.281673	1.16213	1.16213	0.216769	166.475	143.25
Rpain	ENSMUSG00000018449	Rpain	0.0242702	0.281673	20.1046	20.1046	4.32945	22.3616	1.11226
Zfp28	ENSMUSG00000062861	Zfp28	0.0242739	0.281673	0.965112	-1.03615	-0.0512318	0.982401	1.01791
Enpp1	ENSMUSG00000037370	Enpp1	0.0243226	0.281673	0.994353	-1.00568	-0.00817006	0.997172	1.00284
Chchd5	ENSMUSG00000037938	Chchd5	0.0243353	0.281673	0.05872	-17.03	-4.09	1.14609	19.5179
Dnhd1	ENSMUSG00000030882	Dnhd1	0.0243396	0.281673	0.974371	-1.0263	-0.0374569	0.987102	1.01307
Zfp110	ENSMUSG00000058638	Zfp110	0.0243408	0.281673	1	1	0	1.01206	1.01206
Rad9b	ENSMUSG00000038569	Rad9b	0.0243891	0.281673	0.999792	-1.00021	-0.000299962	0.999896	1.0001
Tekt5	ENSMUSG00000039179	Tekt5	0.0244104	0.281673	0.887739	-1.12646	-0.171793	0.942199	1.06135
Ythdc2	ENSMUSG00000034653	Ythdc2	0.0244116	0.281673	20.7745	20.7745	4.37674	21.2498	1.02288
Mterf1a	ENSMUSG00000040429	Mterf1a	0.0244133	0.281673	1	1	0	1.05867	1.05867
Ntn5	ENSMUSG00000070564	Ntn5	0.0244137	0.281673	0.981099	-1.01927	-0.0275298	0.990504	1.00959
4933406P04Rik	ENSMUSG00000069713	4933406P04Rik	0.0244137	0.281673	0.991844	-1.00822	-0.0118155	0.995913	1.0041
Rab40c	ENSMUSG00000025730	Rab40c	0.0244199	0.281673	1.28796	1.28796	0.365087	41.1696	31.965
Yif1a	ENSMUSG00000024875	Yif1a	0.0244767	0.281673	1	1	0	1.12662	1.12662
Ang	ENSMUSG00000072115	Ang	0.0244947	0.281673	0.973303	-1.02743	-0.0390397	0.986561	1.01362
Tob2	ENSMUSG00000048546	Tob2	0.0245774	0.281673	1	1	0	1.00563	1.00563
Adgra3	ENSMUSG00000029090	Adgra3	0.0246089	0.281673	1	1	0	1.02749	1.02749
Afap1	ENSMUSG00000029094	Afap1	0.0246178	0.281673	1	1	0	1.00626	1.00626
Tra2a	ENSMUSG00000029817	Tra2a	0.0246617	0.281673	1.36763	1.36763	0.451676	65.3953	47.8166
Rad52	ENSMUSG00000030166	Rad52	0.0246824	0.281673	1	1	0	1.02267	1.02267
Kcnj16	ENSMUSG00000051497	Kcnj16	0.0247053	0.281673	0.999457	-1.00054	-0.000783268	0.999729	1.00027
Rbm48	ENSMUSG00000040302	Rbm48	0.0247073	0.281673	1	1	0	1.03919	1.03919
1700088E04Rik	ENSMUSG00000033029	1700088E04Rik	0.024737	0.281673	0.957301	-1.0446	-0.0629552	1.001	1.04564
Mndal	ENSMUSG00000090272	Mndal	0.0247379	0.281673	0.986127	-1.01407	-0.0201546	0.993039	1.00701
Pik3ap1	ENSMUSG00000025017	Pik3ap1	0.0247379	0.281673	0.993245	-1.0068	-0.00977848	0.996617	1.00339
Lrrc55	ENSMUSG00000075224	Lrrc55	0.0247567	0.281673	0.997192	-1.00282	-0.00405614	0.998595	1.00141
Slc38a2	ENSMUSG00000022462	Slc38a2	0.0247825	0.281673	1.20872	1.20872	0.273481	67.6394	55.9595
Fut11	ENSMUSG00000039357	Fut11	0.0248017	0.281673	1	1	0	1.02588	1.02588
Gm28050	ENSMUSG00000099061	Gm28050	0.0248514	0.281673	0.818851	-1.22122	-0.288326	0.904904	1.10509
Smim3	ENSMUSG00000038059	Smim3	0.0248835	0.281673	15.2403	15.2403	3.92982	15.8015	1.03682
Scamp1	ENSMUSG00000021687	Scamp1	0.0249428	0.281673	0.89203	-1.12104	-0.164836	178.176	199.742
Tlnrd1	ENSMUSG00000070462	Tlnrd1	0.0249821	0.281673	1.36586	1.36586	0.44981	53.3317	39.0462
4933404O12Rik	ENSMUSG00000097908	4933404O12Rik	0.0250014	0.281673	1	1	0	1.00222	1.00222
Gpr6	ENSMUSG00000046922	Gpr6	0.0250255	0.281673	0.960085	-1.04157	-0.058766	0.979839	1.02058
Adam17	ENSMUSG00000052593	Adam17	0.0250451	0.281673	1	1	0	1.00572	1.00572
Doc2g	ENSMUSG00000024871	Doc2g	0.025046	0.281673	0.978254	-1.02223	-0.0317186	0.989067	1.01105
Zfp41	ENSMUSG00000047003	Zfp41	0.0250484	0.281673	1.0339	1.0339	0.0480932	1.01681	0.98347
Fbxw11	ENSMUSG00000020271	Fbxw11	0.0250571	0.281673	1.17551	1.17551	0.233288	119.876	101.978
Gm43254	ENSMUSG00000105957	Gm43254	0.0250861	0.281673	0.98738	-1.01278	-0.0183226	0.99367	1.00637
Nme7	ENSMUSG00000026575	Nme7	0.0251076	0.281673	1.63355	1.63355	0.708011	72.7026	44.5059
Rab32	ENSMUSG00000019832	Rab32	0.0251124	0.281673	0.997877	-1.00213	-0.0030663	0.998938	1.00106
Kiss1r	ENSMUSG00000035773	Kiss1r	0.0251267	0.281673	0.994501	-1.00553	-0.00795463	0.997247	1.00276
Arid1a	ENSMUSG00000007880	Arid1a	0.0252263	0.281673	1.32979	1.32979	0.411197	67.5201	50.775
Wdr70	ENSMUSG00000039828	Wdr70	0.0252268	0.281673	17.3376	17.3376	4.11583	18.2393	1.05201
Sept6	ENSMUSG00000050379	.	0.0252268	0.281673	1.23932	1.23932	0.309553	112.787	91.0069
1810009A15Rik	ENSMUSG00000071653	1810009A15Rik	0.0252455	0.281673	1.00941	1.00941	0.0135087	1.00469	0.995329
Tagln2	ENSMUSG00000026547	Tagln2	0.0252695	0.281673	0.988938	-1.01119	-0.0160485	0.994453	1.00558
Kcnc1	ENSMUSG00000058975	Kcnc1	0.025278	0.281673	0.681806	-1.46669	-0.552567	28.2189	41.3885
Mboat2	ENSMUSG00000020646	Mboat2	0.0253295	0.281673	0.795019	-1.25783	-0.330939	23.6625	29.7634
Ighmbp2	ENSMUSG00000024831	Ighmbp2	0.0254045	0.281673	1	1	0	1.00259	1.00259
Lhfpl1	ENSMUSG00000041700	Lhfpl1	0.0255079	0.281673	0.992262	-1.0078	-0.0112065	0.996124	1.00389
1110018N20Rik	ENSMUSG00000085151	1110018N20Rik	0.0255211	0.281673	1	1	0	1.00871	1.00871
Trbc2	ENSMUSG00000076498	Trbc2	0.0255658	0.281673	1	1	0	1.06251	1.06251
Uqcrc2	ENSMUSG00000030884	Uqcrc2	0.025584	0.281673	0.87509	-1.14274	-0.192496	198.487	226.819
Phgdh	ENSMUSG00000053398	Phgdh	0.0255943	0.281673	0.795081	-1.25773	-0.330826	20.6881	26.0202
Sc5d	ENSMUSG00000032018	Sc5d	0.0255977	0.281673	1.53709	1.53709	0.620205	34.9248	22.7213
Lmo1	ENSMUSG00000036111	Lmo1	0.0256426	0.281673	1.16583	1.16583	0.221363	361.721	310.268
Neurod2	ENSMUSG00000038255	Neurod2	0.0257021	0.281673	1.16427	1.16427	0.219423	190.135	163.309
Hhip	ENSMUSG00000064325	Hhip	0.0257958	0.281673	1.05122	1.05122	0.0720595	1.02529	0.975335
Ltbp3	ENSMUSG00000024940	Ltbp3	0.0258495	0.281673	0.993862	-1.00618	-0.00888231	0.996926	1.00308
Kcnn2	ENSMUSG00000054477	Kcnn2	0.0258573	0.281673	1.25384	1.25384	0.326354	86.4862	68.977
Rgl3	ENSMUSG00000040146	Rgl3	0.0258669	0.281673	1.01207	1.01207	0.017308	1.00602	0.994019
Rbpj	ENSMUSG00000039191	Rbpj	0.0258909	0.281673	21.8511	21.8511	4.44963	22.3944	1.02487
Bdh1	ENSMUSG00000046598	Bdh1	0.0259249	0.281673	0.729508	-1.37079	-0.455005	28.8303	39.5202
Hnrnpul2	ENSMUSG00000071659	Hnrnpul2	0.0259393	0.281673	1.18694	1.18694	0.247252	134.394	113.227
Atp5g2	ENSMUSG00000062683	Atp5g2	0.0259397	0.281673	0.896961	-1.11488	-0.156882	285.217	317.981
Gpr84	ENSMUSG00000063234	Gpr84	0.0260141	0.281673	0.98582	-1.01438	-0.0206042	0.992885	1.00717
Pycr2	ENSMUSG00000026520	Pycr2	0.0260573	0.281673	1.15684	1.15684	0.210189	47.8467	41.3598
Smco3	ENSMUSG00000043298	Smco3	0.026084	0.281673	0.927828	-1.07779	-0.10807	0.963238	1.03816
Mia	ENSMUSG00000089661	Mia	0.0261049	0.281673	0.917279	-1.09018	-0.124568	0.957747	1.04412
Pmp22	ENSMUSG00000018217	Pmp22	0.0261256	0.281673	1	1	0	1.09338	1.09338
Def6	ENSMUSG00000002257	Def6	0.0261823	0.281673	0.995349	-1.00467	-0.00672611	0.997672	1.00233
C1ql2	ENSMUSG00000036907	C1ql2	0.0262056	0.281673	1	1	0	1.0242	1.0242
Exd2	ENSMUSG00000032705	Exd2	0.0262099	0.281673	0.722589	-1.38391	-0.468752	60.9408	84.3368
Efna3	ENSMUSG00000028039	Efna3	0.0262989	0.281673	1.24768	1.24768	0.319245	132.689	106.348
Icam5	ENSMUSG00000032174	Icam5	0.0262997	0.281673	0.883855	-1.13141	-0.178118	291.049	329.295
Specc1l	ENSMUSG00000033444	Specc1l	0.0263251	0.281673	22.3063	22.3063	4.47938	22.7187	1.01849
Gm49741	ENSMUSG00000116571	Gm49741	0.026347	0.281673	0.978172	-1.02232	-0.0318403	0.989026	1.0111
C530005A16Rik	ENSMUSG00000085408	C530005A16Rik	0.0263779	0.281673	0.937969	-1.06613	-0.0923879	0.968488	1.03254
Dmap1	ENSMUSG00000009640	Dmap1	0.0264467	0.281673	0.807476	-1.23843	-0.308509	22.1439	27.4236
Fam189a2	ENSMUSG00000071604	Fam189a2	0.0264815	0.281673	1	1	0	1.0136	1.0136
Map3k21	ENSMUSG00000031853	Map3k21	0.0265136	0.281673	0.994306	-1.00573	-0.00823797	0.997149	1.00286
Efnb1	ENSMUSG00000031217	Efnb1	0.0265145	0.281673	1	1	0	1.04464	1.04464
6330418K02Rik	ENSMUSG00000085227	6330418K02Rik	0.0266006	0.281673	0.966787	-1.03435	-0.0487301	1.00059	1.03496
Shprh	ENSMUSG00000090112	Shprh	0.0266269	0.281673	1.51968	1.51968	0.603769	36.6473	24.1151
4930522L14Rik	ENSMUSG00000072762	4930522L14Rik	0.0266305	0.281673	0.951957	-1.05047	-0.0710319	0.975683	1.02492
Lsm10	ENSMUSG00000050188	Lsm10	0.0266629	0.281673	0.138038	-7.24436	-2.85686	1.07933	7.81906
Palm	ENSMUSG00000035863	Palm	0.0266687	0.281673	0.787409	-1.26999	-0.344814	49.8429	63.2999
Tmem192	ENSMUSG00000025521	Tmem192	0.0267075	0.281673	0.734217	-1.36199	-0.445721	17.6942	24.0994
Slitrk2	ENSMUSG00000036790	Slitrk2	0.026716	0.281673	1	1	0	1.01949	1.01949
Ccnj	ENSMUSG00000025010	Ccnj	0.0267175	0.281673	0.996949	-1.00306	-0.00440768	1	1.00306
Pea15a	ENSMUSG00000013698	Pea15a	0.026725	0.281673	0.819409	-1.22039	-0.287344	144.86	176.786
P3h4	ENSMUSG00000006931	P3h4	0.0267395	0.281673	1	1	0	1.05103	1.05103
Etfb	ENSMUSG00000004610	Etfb	0.0268265	0.281673	0.855989	-1.16824	-0.224336	59.364	69.3513
Pafah2	ENSMUSG00000037366	Pafah2	0.0268289	0.281673	1	1	0	1.00965	1.00965
4930525G20Rik	ENSMUSG00000097276	4930525G20Rik	0.0268302	0.281673	0.989506	-1.01061	-0.0152197	0.994739	1.00529
Sema5a	ENSMUSG00000022231	Sema5a	0.0268711	0.281673	1	1	0	1.01856	1.01856
Mettl25	ENSMUSG00000036009	Mettl25	0.0268825	0.281673	0.977378	-1.02315	-0.0330114	0.988624	1.01151
Slitrk6	ENSMUSG00000045871	Slitrk6	0.0268933	0.281673	0.885026	-1.12991	-0.176208	0.940758	1.06297
Yeats4	ENSMUSG00000020171	Yeats4	0.0269116	0.281673	1.19159	1.19159	0.252893	40.3323	33.8473
Sptbn5	ENSMUSG00000074899	Sptbn5	0.0269126	0.281673	0.969705	-1.03124	-0.0443822	0.984736	1.0155
Entpd1	ENSMUSG00000048120	Entpd1	0.0269555	0.281673	1.05138	1.05138	0.0722786	1.02537	0.975261
Shisa8	ENSMUSG00000096883	Shisa8	0.0269915	0.281673	1.00476	1.00476	0.00685214	1.00238	0.997628
Riox2	ENSMUSG00000022724	Riox2	0.0270044	0.281673	1	1	0	1.01421	1.01421
Tnfrsf9	ENSMUSG00000028965	Tnfrsf9	0.0270198	0.281673	0.988971	-1.01115	-0.0159993	0.99447	1.00556
Ttll3	ENSMUSG00000030276	Ttll3	0.0270206	0.281673	1	1	0	1.00812	1.00812
Ddx54	ENSMUSG00000029599	Ddx54	0.0270334	0.281673	0.749778	-1.33373	-0.415465	28.4325	37.9213
Cables1	ENSMUSG00000040957	Cables1	0.0270813	0.281673	1	1	0	1.04942	1.04942
Tsnax	ENSMUSG00000056820	Tsnax	0.0270943	0.281673	0.857573	-1.16608	-0.221668	116.603	135.969
Gria1	ENSMUSG00000020524	Gria1	0.0270945	0.281673	0.882266	-1.13344	-0.180714	646.211	732.445
Pigt	ENSMUSG00000017721	Pigt	0.0271317	0.281673	0.832431	-1.2013	-0.264597	37.3836	44.909
A830011K09Rik	ENSMUSG00000089957	A830011K09Rik	0.0271477	0.281673	0.989596	-1.01051	-0.0150885	1.00006	1.01057
Ucma	ENSMUSG00000026668	Ucma	0.027175	0.281673	0.996437	-1.00358	-0.00514897	0.998217	1.00179
6530409C15Rik	ENSMUSG00000043340	6530409C15Rik	0.027175	0.281673	0.993067	-1.00698	-0.0100376	0.996527	1.00348
Cacng2	ENSMUSG00000019146	Cacng2	0.0271922	0.281673	0.107808	-9.27577	-3.21347	1.52118	14.1101
Htatsf1	ENSMUSG00000067873	Htatsf1	0.0272134	0.281673	0.854278	-1.17058	-0.227222	81.9758	95.9592
Mfhas1	ENSMUSG00000070056	Mfhas1	0.0272247	0.281673	23.1132	23.1132	4.53065	26.1018	1.1293
Fbxo28	ENSMUSG00000047539	Fbxo28	0.0272488	0.281673	1.28957	1.28957	0.366886	29.7208	23.0471
Eya2	ENSMUSG00000017897	Eya2	0.0272551	0.281673	1.01644	1.01644	0.0235243	1.00819	0.99188
Rnf167	ENSMUSG00000040746	Rnf167	0.0272733	0.281673	0.748397	-1.33619	-0.418125	72.4983	96.8714
Tshz2	ENSMUSG00000047907	Tshz2	0.0272793	0.281673	1	1	0	1.11117	1.11117
Chgb	ENSMUSG00000027350	Chgb	0.0273432	0.281673	1.04495	1.04495	0.0634354	452.395	432.934
Ctsf	ENSMUSG00000083282	Ctsf	0.0274025	0.281673	0.805805	-1.241	-0.311498	27.4866	34.1108
Ccdc6	ENSMUSG00000048701	Ccdc6	0.0274324	0.281673	1.33973	1.33973	0.421947	26.7995	20.0036
Oacyl	ENSMUSG00000046610	Oacyl	0.0274645	0.281673	0.999783	-1.00022	-0.000312542	0.999892	1.00011
Gm31763	ENSMUSG00000112925	Gm31763	0.0274645	0.281673	0.997065	-1.00294	-0.00424116	0.998531	1.00147
Cep164	ENSMUSG00000043987	Cep164	0.02748	0.281673	1	1	0	1.0251	1.0251
Dmac1	ENSMUSG00000028398	Dmac1	0.0274889	0.281673	0.716805	-1.39508	-0.480347	60.1105	83.859
Tmem150a	ENSMUSG00000055912	Tmem150a	0.0274936	0.281673	1	1	0	1.05185	1.05185
D130020L05Rik	ENSMUSG00000097121	D130020L05Rik	0.0275138	0.281673	1	1	0	1.05596	1.05596
Flt4	ENSMUSG00000020357	Flt4	0.0275401	0.281673	1.00528	1.00528	0.00759891	1.00264	0.99737
Pwp1	ENSMUSG00000001785	Pwp1	0.0275665	0.281673	18.3961	18.3961	4.20133	18.4246	1.00155
Srsf10	ENSMUSG00000028676	Srsf10	0.0276112	0.281673	1.36081	1.36081	0.444466	70.6677	51.9306
Myrip	ENSMUSG00000041794	Myrip	0.0276564	0.281673	1.33421	1.33421	0.415985	25.7628	19.3094
9330121J05Rik	ENSMUSG00000103502	9330121J05Rik	0.027735	0.281673	0.988535	-1.0116	-0.0166362	0.994251	1.00578
Atp6v1h	ENSMUSG00000033793	Atp6v1h	0.0277695	0.281673	1.2136	1.2136	0.279293	100.729	83.0005
Nkrf	ENSMUSG00000044149	Nkrf	0.0277767	0.281673	1.38952	1.38952	0.474588	29.2583	21.0564
Per2	ENSMUSG00000055866	Per2	0.0277834	0.281673	1.51605	1.51605	0.600319	31.2422	20.6076
Ccdc107	ENSMUSG00000028461	Ccdc107	0.0278255	0.281673	0.826038	-1.2106	-0.27572	35.0136	42.3874
Specc1	ENSMUSG00000042331	Specc1	0.0278669	0.281673	1.35657	1.35657	0.439968	45.3023	33.3946
Csgalnact1	ENSMUSG00000036356	Csgalnact1	0.02789	0.281673	0.99819	-1.00181	-0.00261336	0.999095	1.00091
Lrch3	ENSMUSG00000022801	Lrch3	0.0279349	0.281673	15.6233	15.6233	3.96562	16.961	1.08563
Gm50431	ENSMUSG00000117814	Gm50431	0.0279549	0.281673	1	1	0	1.02612	1.02612
Kctd17	ENSMUSG00000033287	Kctd17	0.0279735	0.281673	0.864486	-1.15676	-0.210085	136.398	157.779
Mkks	ENSMUSG00000027274	Mkks	0.0280301	0.281673	0.331009	-3.02107	-1.59506	7.26444	21.9463
Srp19	ENSMUSG00000014504	Srp19	0.0280359	0.281673	1.14805	1.14805	0.199186	158.914	138.421
A930015D03Rik	ENSMUSG00000092368	A930015D03Rik	0.0281722	0.281673	0.976142	-1.02444	-0.0348367	0.987999	1.01215
Msh6	ENSMUSG00000005370	Msh6	0.028225	0.281673	1	1	0	1.00603	1.00603
Pan3	ENSMUSG00000029647	Pan3	0.0282268	0.281673	1	1	0	1.03241	1.03241
Syt6	ENSMUSG00000027849	Syt6	0.0282268	0.281673	0.907179	-1.10232	-0.140541	0.952459	1.04991
Lmo3	ENSMUSG00000030226	Lmo3	0.0282291	0.281673	0.876294	-1.14117	-0.190513	212.236	242.197
Tinagl1	ENSMUSG00000028776	Tinagl1	0.0282799	0.281673	1.03855	1.03855	0.0545715	1.01909	0.981265
H2-Eb1	ENSMUSG00000060586	H2-Eb1	0.028313	0.281673	0.989201	-1.01092	-0.015664	0.994586	1.00544
March1	ENSMUSG00000036469	.	0.0283203	0.281673	1	1	0	1.01757	1.01757
Fam76a	ENSMUSG00000028878	Fam76a	0.0283294	0.281673	1.17989	1.17989	0.238648	62.207	52.7229
Chpf2	ENSMUSG00000038181	Chpf2	0.0283581	0.281673	0.697001	-1.43472	-0.520767	23.9157	34.3123
Ralb	ENSMUSG00000004451	Ralb	0.0283788	0.281673	1	1	0	1.0467	1.0467
Lrrc7	ENSMUSG00000028176	Lrrc7	0.0283974	0.281673	1.24155	1.24155	0.312137	38.163	30.7383
Slu7	ENSMUSG00000020409	Slu7	0.0284038	0.281673	0.762801	-1.31096	-0.390621	26.7317	35.0441
D830050J10Rik	ENSMUSG00000107994	D830050J10Rik	0.0284307	0.281673	0.986202	-1.01399	-0.0200448	0.993077	1.00697
Tram1	ENSMUSG00000025935	Tram1	0.0284664	0.281673	0.0431121	-23.1953	-4.53576	1.00337	23.2735
Dgkh	ENSMUSG00000034731	Dgkh	0.0284752	0.281673	0.825363	-1.21159	-0.2769	38.0349	46.0826
1700028J19Rik	ENSMUSG00000038782	1700028J19Rik	0.0284863	0.281673	0.972538	-1.02824	-0.0401736	0.986173	1.01402
Nkx6-2	ENSMUSG00000041309	Nkx6-2	0.0285402	0.281673	1	1	0	1.15744	1.15744
Aif1l	ENSMUSG00000001864	Aif1l	0.0285753	0.281673	0.945226	-1.05795	-0.0812686	0.972227	1.02857
Erlin1	ENSMUSG00000025198	Erlin1	0.0285834	0.281673	1	1	0	1.03725	1.03725
Cacul1	ENSMUSG00000033417	Cacul1	0.0286217	0.281673	0.823487	-1.21435	-0.280182	25.4435	30.8973
Ptpn1	ENSMUSG00000027540	Ptpn1	0.0286598	0.281673	1.31731	1.31731	0.397591	33.6509	25.5452
Pwp2	ENSMUSG00000032834	Pwp2	0.0286743	0.281673	19.0311	19.0311	4.25029	19.9076	1.04606
Dmrtc1a	ENSMUSG00000031323	Dmrtc1a	0.0287684	0.281673	1	1	0	1.04686	1.04686
Zbtb11	ENSMUSG00000022601	Zbtb11	0.0288116	0.281673	1.32545	1.32545	0.406487	59.5552	44.9319
Fbxo36	ENSMUSG00000073633	Fbxo36	0.0288312	0.281673	0.891037	-1.12229	-0.166442	0.943948	1.05938
Acaca	ENSMUSG00000020532	Acaca	0.0288504	0.281673	1	1	0	1.09062	1.09062
Eif4a3	ENSMUSG00000025580	Eif4a3	0.0288546	0.281673	0.671671	-1.48882	-0.574174	40.4114	60.1655
Rab11a	ENSMUSG00000004771	Rab11a	0.0288769	0.281673	1.10348	1.10348	0.142063	144.632	131.069
Arfgap2	ENSMUSG00000027255	Arfgap2	0.0288777	0.281673	0.714155	-1.40026	-0.48569	31.1588	43.6304
Pycard	ENSMUSG00000030793	Pycard	0.028889	0.281673	0.960526	-1.0411	-0.0581038	0.980064	1.02034
Nudt12	ENSMUSG00000024228	Nudt12	0.0289082	0.281673	0.970162	-1.03076	-0.0437019	0.984968	1.01526
Carmil2	ENSMUSG00000050357	Carmil2	0.0289174	0.281673	1.2209	1.2209	0.287947	87.0151	71.2712
Lrp8	ENSMUSG00000028613	Lrp8	0.0289559	0.281673	0.0460017	-21.7383	-4.44217	1.03236	22.4417
Cnnm1	ENSMUSG00000025189	Cnnm1	0.0289667	0.281673	0.827833	-1.20797	-0.272589	42.157	50.9246
Cdipt	ENSMUSG00000030682	Cdipt	0.0290054	0.281673	0.848798	-1.17814	-0.236508	118.252	139.318
Adra2c	ENSMUSG00000045318	Adra2c	0.0290538	0.281673	0.725039	-1.37924	-0.46387	23.0364	31.7726
Rbm18	ENSMUSG00000026889	Rbm18	0.0290632	0.281673	1.268	1.268	0.342556	64.7971	51.1018
Mkln1	ENSMUSG00000025609	Mkln1	0.0290833	0.281673	1.33878	1.33878	0.42092	45.2404	33.7922
Fam20a	ENSMUSG00000020614	Fam20a	0.0291289	0.281673	1	1	0	1.02014	1.02014
Oser1	ENSMUSG00000035399	Oser1	0.0291448	0.281673	7.5894	7.5894	2.92398	7.62857	1.00516
Coq10b	ENSMUSG00000025981	Coq10b	0.0291453	0.281673	21.9458	21.9458	4.45588	23.7023	1.08004
Tube1	ENSMUSG00000019845	Tube1	0.0292259	0.281673	0.973844	-1.02686	-0.0382371	0.986835	1.01334
4930506C21Rik	ENSMUSG00000087478	4930506C21Rik	0.0292419	0.281673	0.89669	-1.11521	-0.157318	0.946937	1.05604
Arhgap12	ENSMUSG00000041225	Arhgap12	0.0292696	0.281673	1.13894	1.13894	0.187686	186.39	163.653
Rpl22l1	ENSMUSG00000039221	Rpl22l1	0.029272	0.281673	1.09294	1.09294	0.128218	833.025	762.186
Cox7a2l	ENSMUSG00000024248	Cox7a2l	0.029272	0.281673	0.893063	-1.11974	-0.163165	316.068	353.914
Rpl8	ENSMUSG00000003970	Rpl8	0.0294046	0.281673	1.1052	1.1052	0.14431	786.692	711.808
C130036L24Rik	ENSMUSG00000073627	C130036L24Rik	0.0294411	0.281673	1	1	0	1.06141	1.06141
Zfp263	ENSMUSG00000022529	Zfp263	0.0294682	0.281673	1	1	0	1.01346	1.01346
Cct6a	ENSMUSG00000029447	Cct6a	0.0294711	0.281673	1.16252	1.16252	0.217257	200.708	172.649
Sdccag8	ENSMUSG00000026504	Sdccag8	0.0294885	0.281673	1	1	0	1.03555	1.03555
Gm2061	ENSMUSG00000097615	Gm2061	0.0295113	0.281673	0.996423	-1.00359	-0.00517048	1.00001	1.0036
Adgra1	ENSMUSG00000025475	Adgra1	0.0295184	0.281673	1	1	0	1.03053	1.03053
Kcnj8	ENSMUSG00000030247	Kcnj8	0.0295263	0.281673	1.04146	1.04146	0.0586111	1.02052	0.979892
Pnmal1	ENSMUSG00000041141	Pnmal1	0.0295367	0.281673	1.14162	1.14162	0.191081	156.848	137.391
Bex2	ENSMUSG00000042750	Bex2	0.0295378	0.281673	0.939499	-1.0644	-0.0900372	674.339	717.765
Dlg1	ENSMUSG00000022770	Dlg1	0.0296226	0.281673	0.786476	-1.27149	-0.346526	24.7212	31.4329
Tpt1	ENSMUSG00000060126	Tpt1	0.0296714	0.281673	1.03087	1.03087	0.0438684	1121.29	1087.7
Ccdc9	ENSMUSG00000041375	Ccdc9	0.0296874	0.281673	0.0439477	-22.7543	-4.50807	1.02436	23.3087
1700112D23Rik	ENSMUSG00000091329	1700112D23Rik	0.0296899	0.281673	1	1	0	1.04432	1.04432
Prkcb	ENSMUSG00000052889	Prkcb	0.0297384	0.281673	0.904954	-1.10503	-0.144083	611.497	675.721
Selenop	ENSMUSG00000064373	Selenop	0.0299174	0.281673	0.709035	-1.41037	-0.496071	58.2958	82.2185
Lig1	ENSMUSG00000056394	Lig1	0.0300065	0.281673	1.01886	1.01886	0.0269612	1.00939	0.990699
4921524J17Rik	ENSMUSG00000036934	4921524J17Rik	0.030162	0.281673	1.53642	1.53642	0.619569	36.4652	23.7339
Cradd	ENSMUSG00000045867	Cradd	0.0301843	0.281673	0.976664	-1.02389	-0.0340653	1.00029	1.02419
Pdzrn4	ENSMUSG00000036218	Pdzrn4	0.0301958	0.281673	1	1	0	1.01568	1.01568
Scd2	ENSMUSG00000025203	Scd2	0.0302114	0.281673	0.939375	-1.06454	-0.0902273	389.134	414.248
Ikzf1	ENSMUSG00000018654	Ikzf1	0.0302712	0.281673	1.01722	1.01722	0.0246321	1.00857	0.9915
Rsad1	ENSMUSG00000039096	Rsad1	0.030282	0.281673	0.984077	-1.01618	-0.0231564	0.992007	1.00806
Cstf2	ENSMUSG00000031256	Cstf2	0.0302997	0.281673	0.696428	-1.4359	-0.521953	25.4346	36.5215
Kcne2	ENSMUSG00000039672	Kcne2	0.030379	0.281673	0.992399	-1.00766	-0.0110079	0.996192	1.00382
Ppp2cb	ENSMUSG00000009630	Ppp2cb	0.0303833	0.281673	1	1	0	1.13818	1.13818
Spg21	ENSMUSG00000032388	Spg21	0.0303933	0.281673	0.796418	-1.25562	-0.328402	31.2599	39.2506
Thsd7a	ENSMUSG00000032625	Thsd7a	0.0304207	0.281673	1	1	0	1.00511	1.00511
Snx32	ENSMUSG00000056185	Snx32	0.0304276	0.281673	0.815754	-1.22586	-0.293794	51.0485	62.5784
Mmp11	ENSMUSG00000000901	Mmp11	0.0304524	0.281673	0.982324	-1.01799	-0.0257298	0.991122	1.00896
E2f2	ENSMUSG00000018983	E2f2	0.0304524	0.281673	0.997713	-1.00229	-0.00330318	0.998856	1.00115
Neb	ENSMUSG00000026950	Neb	0.0304524	0.281673	0.995002	-1.00502	-0.00722894	0.997498	1.00251
Stxbp2	ENSMUSG00000004626	Stxbp2	0.0304824	0.281673	1	1	0	1.00787	1.00787
Arid4a	ENSMUSG00000048118	Arid4a	0.030497	0.281673	1	1	0	1.07694	1.07694
Csf1	ENSMUSG00000014599	Csf1	0.0305301	0.281673	0.964228	-1.0371	-0.0525537	1.00069	1.03781
Tmem59	ENSMUSG00000028618	Tmem59	0.0305529	0.281673	0.876763	-1.14056	-0.189741	155.472	177.325
Chst11	ENSMUSG00000034612	Chst11	0.030567	0.281673	0.0499697	-20.0121	-4.3228	1.10058	22.025
Trp53inp1	ENSMUSG00000028211	Trp53inp1	0.0305863	0.281673	1.01436	1.01436	0.0205642	1.01446	1.0001
Ube2e1	ENSMUSG00000021774	Ube2e1	0.0306179	0.281673	1.16995	1.16995	0.226443	161.633	138.154
Cenpm	ENSMUSG00000068101	Cenpm	0.0306374	0.281673	0.970696	-1.03019	-0.0429089	0.985239	1.01498
Fgf16	ENSMUSG00000031230	Fgf16	0.0306789	0.281673	1	1	0	1.00588	1.00588
Elovl1	ENSMUSG00000006390	Elovl1	0.0307492	0.281673	1	1	0	1.02187	1.02187
Zfp651	ENSMUSG00000013419	Zfp651	0.0307839	0.281673	0.647483	-1.54444	-0.627086	27.0475	41.7732
Nek8	ENSMUSG00000017405	Nek8	0.0308175	0.281673	0.98252	-1.01779	-0.025442	0.991221	1.00886
Serp1	ENSMUSG00000027808	Serp1	0.0308867	0.281673	1.1683	1.1683	0.224407	55.6964	47.6731
Arhgap39	ENSMUSG00000033697	Arhgap39	0.0308957	0.281673	1.22722	1.22722	0.29539	133.483	108.769
Pard6a	ENSMUSG00000005699	Pard6a	0.0309684	0.281673	1.23476	1.23476	0.30423	40.5641	32.8518
Ppp1r3g	ENSMUSG00000050423	Ppp1r3g	0.0309801	0.281673	1	1	0	1.00283	1.00283
Casp7	ENSMUSG00000025076	Casp7	0.0309835	0.281673	0.990777	-1.00931	-0.0133673	0.995378	1.00464
Cpa2	ENSMUSG00000071553	Cpa2	0.0310112	0.281673	0.902804	-1.10766	-0.147516	0.95016	1.05245
Fbxo33	ENSMUSG00000035329	Fbxo33	0.0310232	0.281673	1.27256	1.27256	0.34773	53.6343	42.1469
Sema3d	ENSMUSG00000040254	Sema3d	0.0310919	0.281673	1.00378	1.00378	0.00544575	1.00189	0.998114
Sned1	ENSMUSG00000047793	Sned1	0.0312116	0.281673	0.978128	-1.02236	-0.0319043	0.989004	1.01112
Rbm5	ENSMUSG00000032580	Rbm5	0.0312383	0.281673	1.25247	1.25247	0.324775	106.658	85.1584
Tm2d2	ENSMUSG00000031556	Tm2d2	0.031316	0.281673	1.10966	1.10966	0.150116	146.055	131.621
Clic5	ENSMUSG00000023959	Clic5	0.0313245	0.281673	0.997437	-1.00257	-0.00370284	0.998718	1.00128
Deptor	ENSMUSG00000022419	Deptor	0.0313506	0.281673	1.08053	1.08053	0.111745	1.03949	0.962012
Gm5148	ENSMUSG00000058174	Gm5148	0.0313593	0.281673	0.897784	-1.11385	-0.15556	0.947514	1.05539
Rpusd3	ENSMUSG00000051169	Rpusd3	0.0313683	0.281673	1	1	0	1.0347	1.0347
Mnd1	ENSMUSG00000033752	Mnd1	0.0313954	0.281673	0.977582	-1.02293	-0.03271	0.988728	1.0114
Slc50a1	ENSMUSG00000027953	Slc50a1	0.0314129	0.281673	0.762582	-1.31134	-0.391036	38.3776	50.3259
Tmem35b	ENSMUSG00000070737	Tmem35b	0.0314711	0.281673	0.941297	-1.06236	-0.0872776	0.970205	1.03071
Api5	ENSMUSG00000027193	Api5	0.0315154	0.281673	1.31164	1.31164	0.391372	60.839	46.3839
Gabrb3	ENSMUSG00000033676	Gabrb3	0.0315276	0.281673	0.90048	-1.11052	-0.151235	256.039	284.336
Jmy	ENSMUSG00000021690	Jmy	0.0315493	0.281673	1.23165	1.23165	0.300597	22.578	18.3314
Vwa5b2	ENSMUSG00000046613	Vwa5b2	0.0315913	0.281673	1	1	0	1.01593	1.01593
Plp1	ENSMUSG00000031425	Plp1	0.0316687	0.281673	0.752458	-1.32898	-0.410317	161.16	214.178
Abhd6	ENSMUSG00000025277	Abhd6	0.0317349	0.281673	1.17553	1.17553	0.23331	87.1681	74.1522
Cobll1	ENSMUSG00000034903	Cobll1	0.0317361	0.281673	0.972161	-1.02864	-0.0407331	0.985982	1.01422
Hint1	ENSMUSG00000020267	Hint1	0.0317399	0.281673	1.07659	1.07659	0.106471	686.751	637.894
Ccdc159	ENSMUSG00000006241	Ccdc159	0.0317542	0.281673	0.975313	-1.02531	-0.0360629	0.987579	1.01258
Borcs8	ENSMUSG00000002345	Borcs8	0.0317577	0.281673	1.24389	1.24389	0.314859	72.44	58.2366
Gpr61	ENSMUSG00000046793	Gpr61	0.0317942	0.281673	1	1	0	1.02031	1.02031
Ero1lb	ENSMUSG00000057069	Ero1lb	0.0318139	0.281673	18.5782	18.5782	4.21554	19.7989	1.06571
Tbc1d8b	ENSMUSG00000042473	Tbc1d8b	0.0318171	0.281673	1.00975	1.00975	0.0139927	1.00486	0.995162
Sin3b	ENSMUSG00000031622	Sin3b	0.0318433	0.281673	0.845535	-1.18268	-0.242063	56.7937	67.169
Smarcc2	ENSMUSG00000025369	Smarcc2	0.031879	0.281673	0.853181	-1.17208	-0.229076	74.8626	87.7453
Zswim4	ENSMUSG00000035671	Zswim4	0.0318834	0.281673	1	1	0	1.03417	1.03417
Gskip	ENSMUSG00000044715	Gskip	0.0319057	0.281673	1.30502	1.30502	0.384073	71.9082	55.1012
Grpel2	ENSMUSG00000024580	Grpel2	0.031906	0.281673	1.41519	1.41519	0.500996	32.6073	23.0409
Gm27032	ENSMUSG00000098051	Gm27032	0.031952	0.281673	0.85198	-1.17374	-0.231108	30.2658	35.524
Srrt	ENSMUSG00000037364	Srrt	0.0320231	0.281673	0.830037	-1.20477	-0.268752	51.9196	62.551
Wnk4	ENSMUSG00000035112	Wnk4	0.032044	0.281673	0.982184	-1.01814	-0.0259348	0.991052	1.00903
Gm16933	ENSMUSG00000086289	Gm16933	0.0320508	0.281673	0.978454	-1.02202	-0.0314236	0.989169	1.01095
Ccdc113	ENSMUSG00000036598	Ccdc113	0.0320508	0.281673	0.97343	-1.0273	-0.0388511	0.986625	1.01356
Ttc22	ENSMUSG00000034919	Ttc22	0.0320508	0.281673	0.997878	-1.00213	-0.00306394	0.998939	1.00106
4930412C18Rik	ENSMUSG00000085558	4930412C18Rik	0.0320508	0.281673	0.981629	-1.01872	-0.0267507	0.990772	1.00931
Gtpbp1	ENSMUSG00000042535	Gtpbp1	0.0321496	0.281673	0.865233	-1.15576	-0.20884	24.0061	27.7453
Taf6	ENSMUSG00000036980	Taf6	0.0322981	0.281673	0.0609746	-16.4003	-4.03565	1.02647	16.8344
Elk4	ENSMUSG00000026436	Elk4	0.0323262	0.281673	1	1	0	1.05737	1.05737
Kcnk4	ENSMUSG00000024957	Kcnk4	0.0323305	0.281673	1.01055	1.01055	0.0151404	1.00526	0.994766
Htr6	ENSMUSG00000028747	Htr6	0.0323466	0.281673	1.00694	1.00694	0.0099711	1.00346	0.99655
Ccdc152	ENSMUSG00000091119	Ccdc152	0.0323568	0.281673	1.22249	1.22249	0.289819	1.10566	0.904436
Magohb	ENSMUSG00000030188	Magohb	0.0323597	0.281673	1.40759	1.40759	0.49323	33.6014	23.8715
Pde3b	ENSMUSG00000030671	Pde3b	0.0323991	0.281673	1	1	0	1.00059	1.00059
Nol3	ENSMUSG00000014776	Nol3	0.0324113	0.281673	1	1	0	1.0319	1.0319
Nipal3	ENSMUSG00000028803	Nipal3	0.0324406	0.281673	0.746777	-1.33909	-0.42125	23.1764	31.0352
Ndufaf4	ENSMUSG00000028261	Ndufaf4	0.0325194	0.281673	1.43834	1.43834	0.524404	54.3259	37.7698
Guk1	ENSMUSG00000020444	Guk1	0.0325287	0.281673	1.11287	1.11287	0.154283	254.16	228.383
Fastk	ENSMUSG00000028959	Fastk	0.032564	0.281673	0.837536	-1.19398	-0.255777	50.0682	59.7803
Sms	ENSMUSG00000071708	Sms	0.0325713	0.281673	1.33067	1.33067	0.412154	84.2488	63.313
Gprc5b	ENSMUSG00000008734	Gprc5b	0.0326064	0.281673	0.298091	-3.35468	-1.74617	7.78017	26.1
Mcf2	ENSMUSG00000031139	Mcf2	0.0326143	0.281673	0.961633	-1.0399	-0.0564413	0.980629	1.01975
Ing2	ENSMUSG00000063049	Ing2	0.0326558	0.281673	1.61308	1.61308	0.689819	52.5675	32.5882
Btbd3	ENSMUSG00000062098	Btbd3	0.0326657	0.281673	0.847185	-1.18038	-0.239252	84.5535	99.8053
Smim4	ENSMUSG00000058351	Smim4	0.0327694	0.281673	0.765099	-1.30702	-0.386281	28.3849	37.0996
Misp	ENSMUSG00000035852	Misp	0.0328597	0.281673	1.00435	1.00435	0.00625996	1.00217	0.997833
Trim32	ENSMUSG00000051675	Trim32	0.0328927	0.281673	1.1736	1.1736	0.230945	196.698	167.602
Arhgap27os2	ENSMUSG00000085360	Arhgap27os2	0.0330179	0.281673	1	1	0	1.06287	1.06287
Ppp1r32	ENSMUSG00000035179	Ppp1r32	0.0330273	0.281673	0.985586	-1.01462	-0.0209466	0.992767	1.00729
Mief1	ENSMUSG00000022412	Mief1	0.0330347	0.281673	18.8088	18.8088	4.23334	19.4393	1.03352
Haus2	ENSMUSG00000027285	Haus2	0.0330445	0.281673	0.0485719	-20.588	-4.36373	1.04781	21.5724
Ndfip1	ENSMUSG00000024425	Ndfip1	0.0331866	0.281673	1.06294	1.06294	0.0880576	877.289	825.343
Fkbp8	ENSMUSG00000019428	Fkbp8	0.0331866	0.281673	1.06566	1.06566	0.0917428	449.947	422.225
Ska3	ENSMUSG00000021965	Ska3	0.0331956	0.281673	0.991067	-1.00901	-0.0129452	0.995524	1.0045
Cd14	ENSMUSG00000051439	Cd14	0.0332913	0.281673	1.0051	1.0051	0.00734372	1.00255	0.997458
Fdx2	ENSMUSG00000079677	Fdx2	0.0333342	0.281673	1.14354	1.14354	0.193507	173.367	151.605
Tgfb2	ENSMUSG00000039239	Tgfb2	0.0333547	0.281673	1	1	0	1.0066	1.0066
Rnaseh1	ENSMUSG00000020630	Rnaseh1	0.0334069	0.281673	1	1	0	1.05957	1.05957
Gm6569	ENSMUSG00000086361	Gm6569	0.0334086	0.281673	1.0089	1.0089	0.0127804	1.00444	0.99558
Galnt3	ENSMUSG00000026994	Galnt3	0.0334382	0.281673	1.00521	1.00521	0.00750156	1.0026	0.997404
Racgap1	ENSMUSG00000023015	Racgap1	0.0334663	0.281673	0.948925	-1.05382	-0.075634	0.974128	1.02656
5830454E08Rik	ENSMUSG00000052658	5830454E08Rik	0.0334823	0.281673	0.975942	-1.02465	-0.0351322	1.0003	1.02496
Lrrc40	ENSMUSG00000063052	Lrrc40	0.0334982	0.281673	0.811916	-1.23165	-0.300597	17.2382	21.2315
Mxi1	ENSMUSG00000025025	Mxi1	0.0335501	0.281673	0.797218	-1.25436	-0.326954	32.8958	41.2633
Unc5b	ENSMUSG00000020099	Unc5b	0.0335526	0.281673	1.0505	1.0505	0.0710795	1.05184	1.00128
Dynlt1a	ENSMUSG00000092074	Dynlt1a	0.0335792	0.281673	1	1	0	1.03749	1.03749
Igfbp3	ENSMUSG00000020427	Igfbp3	0.0335924	0.281673	1	1	0	1.04266	1.04266
Chdh	ENSMUSG00000015970	Chdh	0.0336173	0.281673	1.00841	1.00841	0.0120829	1.0042	0.995821
Fau	ENSMUSG00000038274	Fau	0.0336315	0.281673	1.06401	1.06401	0.0895177	1418.44	1333.1
Cdh8	ENSMUSG00000036510	Cdh8	0.0336452	0.281673	23.2496	23.2496	4.53913	23.7033	1.01951
Gm5741	ENSMUSG00000095845	Gm5741	0.0336519	0.281673	0.981068	-1.0193	-0.0275751	0.990489	1.0096
Tgfbr2	ENSMUSG00000032440	Tgfbr2	0.0336624	0.281673	1	1	0	1.00928	1.00928
Wdr13	ENSMUSG00000031166	Wdr13	0.0336715	0.281673	0.825579	-1.21127	-0.276522	51.534	62.4216
Bvht	ENSMUSG00000098098	Bvht	0.0336955	0.281673	0.956693	-1.04527	-0.0638721	0.978107	1.02238
Gm27197	ENSMUSG00000098383	Gm27197	0.0337224	0.281673	0.975767	-1.02483	-0.0353913	0.987809	1.01234
Cenph	ENSMUSG00000045273	Cenph	0.0337224	0.281673	0.9911	-1.00898	-0.0128972	0.99554	1.00448
Sgk2	ENSMUSG00000017868	Sgk2	0.0337224	0.281673	0.995978	-1.00404	-0.00581484	0.997987	1.00202
Btla	ENSMUSG00000052013	Btla	0.0337224	0.281673	0.999714	-1.00029	-0.000412784	0.999857	1.00014
Gm5468	ENSMUSG00000056089	Gm5468	0.0337224	0.281673	0.998093	-1.00191	-0.00275327	0.999046	1.00095
Gm36001	ENSMUSG00000116753	Gm36001	0.0337224	0.281673	0.968653	-1.03236	-0.0459482	0.984202	1.01605
Dnah2	ENSMUSG00000005237	Dnah2	0.0337224	0.281673	0.989606	-1.0105	-0.0150742	0.994789	1.00524
Gm46409	ENSMUSG00000114851	Gm46409	0.0337224	0.281673	0.988618	-1.01151	-0.0165145	0.994293	1.00574
Gbx2	ENSMUSG00000034486	Gbx2	0.0337224	0.281673	0.909203	-1.09986	-0.137326	0.953521	1.04874
Fam92b	ENSMUSG00000042269	Fam92b	0.0337224	0.281673	0.978329	-1.02215	-0.0316091	0.989105	1.01102
0610038B21Rik	ENSMUSG00000097882	0610038B21Rik	0.0337224	0.281673	0.991978	-1.00809	-0.0116207	0.995981	1.00404
Gm15535	ENSMUSG00000085527	Gm15535	0.0337224	0.281673	0.992129	-1.00793	-0.011401	0.996057	1.00396
Gm50322	ENSMUSG00000118138	Gm50322	0.0337224	0.281673	0.99971	-1.00029	-0.000418766	0.999855	1.00015
Gm14410	ENSMUSG00000078870	Gm14410	0.0337224	0.281673	0.978568	-1.0219	-0.0312556	0.989226	1.01089
Efna4	ENSMUSG00000028040	Efna4	0.0337224	0.281673	0.992257	-1.0078	-0.0112146	0.996121	1.00389
Gm32913	ENSMUSG00000115664	Gm32913	0.033725	0.281673	1.00236	1.00236	0.00339949	1.00118	0.998823
Nup98	ENSMUSG00000063550	Nup98	0.0338191	0.281673	1	1	0	1.08422	1.08422
Mrps15	ENSMUSG00000028861	Mrps15	0.0338383	0.281673	0.821565	-1.21719	-0.283553	63.2979	77.0455
Tmem203	ENSMUSG00000078201	Tmem203	0.0338647	0.281673	1	1	0	1.05001	1.05001
Krt12	ENSMUSG00000020912	Krt12	0.0338679	0.281673	1	1	0	1.09931	1.09931
Slit1	ENSMUSG00000025020	Slit1	0.0339192	0.281673	0.853753	-1.1713	-0.22811	76.3816	89.4657
Serp2	ENSMUSG00000052584	Serp2	0.0339309	0.281673	1.14874	1.14874	0.200052	341.996	297.714
Gstm4	ENSMUSG00000027890	Gstm4	0.0339575	0.281673	1	1	0	1.02636	1.02636
S100a16	ENSMUSG00000074457	S100a16	0.033993	0.281673	0.892469	-1.12049	-0.164127	33.5882	37.6352
C230057M02Rik	ENSMUSG00000110523	C230057M02Rik	0.0340127	0.281673	1	1	0	1.04899	1.04899
Il20rb	ENSMUSG00000044244	Il20rb	0.034036	0.281673	0.991761	-1.00831	-0.0119352	0.995872	1.00414
CAAA01147332.1	ENSMUSG00000095742	.	0.0340393	0.281673	0.995575	-1.00445	-0.00639861	0.997785	1.00222
Epb41l4a	ENSMUSG00000024376	Epb41l4a	0.0340476	0.281673	0.9813	-1.01906	-0.0272344	0.990606	1.00948
Dynll2	ENSMUSG00000020483	Dynll2	0.0340814	0.281673	0.886134	-1.1285	-0.174404	215.618	243.325
Rad9a	ENSMUSG00000024824	Rad9a	0.0341723	0.281673	1	1	0	1.0192	1.0192
Tns2	ENSMUSG00000037003	Tns2	0.0341851	0.281673	1.05312	1.05312	0.0746761	1.05461	1.00141
Gm35065	ENSMUSG00000105784	Gm35065	0.0341948	0.281673	0.976652	-1.02391	-0.0340838	0.988257	1.01188
Btf3	ENSMUSG00000021660	Btf3	0.0342324	0.281673	0.928465	-1.07705	-0.107081	250.913	270.245
Rec8	ENSMUSG00000002324	Rec8	0.0342493	0.281673	0.969778	-1.03116	-0.0442733	0.984773	1.01546
Gm20646	ENSMUSG00000093436	Gm20646	0.0342494	0.281673	1	1	0	1.01598	1.01598
Crocc	ENSMUSG00000040860	Crocc	0.0343017	0.281673	0.754843	-1.32478	-0.405751	19.6562	26.0401
Washc2	ENSMUSG00000024104	Washc2	0.0343725	0.281673	0.773928	-1.29211	-0.369729	61.7263	79.7572
Naxe	ENSMUSG00000028070	Naxe	0.0343816	0.281673	0.747224	-1.33829	-0.420388	79.3429	106.184
Gnb1	ENSMUSG00000029064	Gnb1	0.0343842	0.281673	0.936467	-1.06784	-0.0946995	308.79	329.74
Fgd2	ENSMUSG00000024013	Fgd2	0.0343962	0.281673	0.98337	-1.01691	-0.0241931	0.99165	1.00842
Anapc13	ENSMUSG00000035048	Anapc13	0.0345322	0.281673	0.848575	-1.17845	-0.236886	88.4873	104.278
Ywhae	ENSMUSG00000020849	Ywhae	0.0345365	0.281673	0.930542	-1.07464	-0.103857	566.67	608.968
Gm26901	ENSMUSG00000097797	Gm26901	0.0345476	0.281673	0.987973	-1.01217	-0.0174569	0.993968	1.00607
Ndufaf2	ENSMUSG00000068184	Ndufaf2	0.0345716	0.281673	1.19892	1.19892	0.261738	85.2155	71.0767
Zmynd8	ENSMUSG00000039671	Zmynd8	0.0345941	0.281673	1.14579	1.14579	0.196339	61.2991	53.4995
Lig4	ENSMUSG00000049717	Lig4	0.0346159	0.281673	1	1	0	1.04163	1.04163
Zdhhc4	ENSMUSG00000001844	Zdhhc4	0.0346322	0.281673	0.905761	-1.10404	-0.142797	26.1689	28.8916
Zbtb37	ENSMUSG00000043467	Zbtb37	0.0346358	0.281673	1	1	0	1.00419	1.00419
Rhod	ENSMUSG00000041845	Rhod	0.0346649	0.281673	0.990769	-1.00932	-0.0133787	0.995374	1.00465
1810020O05Rik	ENSMUSG00000089997	1810020O05Rik	0.0346649	0.281673	0.987369	-1.01279	-0.0183382	0.993665	1.00638
Map1lc3a	ENSMUSG00000027602	Map1lc3a	0.0346894	0.281673	1.07192	1.07192	0.100202	472.644	440.931
H2-M3	ENSMUSG00000016206	H2-M3	0.0347775	0.281673	0.968322	-1.03271	-0.0464408	0.984034	1.01623
Zfp960	ENSMUSG00000096696	Zfp960	0.0348396	0.281673	0.996619	-1.00339	-0.00488651	0.998308	1.00169
B130034C11Rik	ENSMUSG00000093606	B130034C11Rik	0.0348718	0.281673	0.96648	-1.03468	-0.0491885	0.983097	1.01719
Gpr137b	ENSMUSG00000021306	Gpr137b	0.0348881	0.281673	1	1	0	1.05991	1.05991
Gm6277	ENSMUSG00000097440	Gm6277	0.0348889	0.281673	0.974792	-1.02586	-0.0368336	0.987316	1.01285
Lgals9	ENSMUSG00000001123	Lgals9	0.0349687	0.281673	1	1	0	1.00386	1.00386
Cpne5	ENSMUSG00000024008	Cpne5	0.035068	0.281673	18.9389	18.9389	4.24328	21.4388	1.132
Zbtb8b	ENSMUSG00000048485	Zbtb8b	0.0350874	0.281673	1.01181	1.01181	0.0169352	1.00589	0.994148
Il17b	ENSMUSG00000024578	Il17b	0.0351249	0.281673	1.00467	1.00467	0.00671841	1.00233	0.997674
Zfp521	ENSMUSG00000024420	Zfp521	0.0351411	0.281673	0.92751	-1.07816	-0.108565	0.963073	1.03834
Arhgap20	ENSMUSG00000053199	Arhgap20	0.035165	0.281673	0.825997	-1.21066	-0.275791	23.6245	28.6012
Amigo3	ENSMUSG00000032593	Amigo3	0.0352526	0.281673	1.01392	1.01392	0.0199484	1.00694	0.99311
Rnf24	ENSMUSG00000048911	Rnf24	0.0352626	0.281673	1.22346	1.22346	0.290962	24.9416	20.3862
Pipox	ENSMUSG00000017453	Pipox	0.0353095	0.281673	0.970749	-1.03013	-0.0428297	0.985266	1.01495
Sys1	ENSMUSG00000045503	Sys1	0.0353811	0.281673	0.811507	-1.23227	-0.301324	99.7203	122.883
BC065397	ENSMUSG00000087368	BC065397	0.0353861	0.281673	0.991819	-1.00825	-0.0118505	0.995901	1.00412
Zgrf1	ENSMUSG00000051278	Zgrf1	0.0354174	0.281673	0.980252	-1.02015	-0.0287757	0.990077	1.01002
Penk	ENSMUSG00000045573	Penk	0.035418	0.281673	1.29312	1.29312	0.370853	121.526	93.9788
Kif11	ENSMUSG00000012443	Kif11	0.0354743	0.281673	0.999907	-1.00009	-0.000134111	0.999954	1.00005
Pygl	ENSMUSG00000021069	Pygl	0.0354743	0.281673	0.977146	-1.02339	-0.0333547	0.988507	1.01163
Arid4b	ENSMUSG00000039219	Arid4b	0.0355122	0.281673	1.21255	1.21255	0.278039	32.241	26.5895
Rmdn1	ENSMUSG00000028229	Rmdn1	0.0355262	0.281673	1	1	0	1.05195	1.05195
Medag	ENSMUSG00000029659	Medag	0.0355303	0.281673	0.869228	-1.15045	-0.202193	0.932324	1.07259
Fmod	ENSMUSG00000041559	Fmod	0.0356303	0.281673	1.01236	1.01236	0.0177188	1.00616	0.993878
Kmt2a	ENSMUSG00000002028	Kmt2a	0.0356321	0.281673	1.28922	1.28922	0.366497	48.322	37.4816
Fam160b2	ENSMUSG00000022095	Fam160b2	0.0356712	0.281673	7.5894	7.5894	2.92398	8.03158	1.05826
Stab1	ENSMUSG00000042286	Stab1	0.0356767	0.281673	1.07033	1.07033	0.0980507	1.03457	0.966589
Tmem125	ENSMUSG00000050854	Tmem125	0.0356767	0.281673	0.861677	-1.16053	-0.214781	0.928266	1.07728
Fxr1	ENSMUSG00000027680	Fxr1	0.035681	0.281673	1.17886	1.17886	0.237398	37.656	31.9426
Dync2li1	ENSMUSG00000024253	Dync2li1	0.0357897	0.281673	1	1	0	1.06482	1.06482
Cdc14b	ENSMUSG00000033102	Cdc14b	0.0357954	0.281673	1	1	0	1.00412	1.00412
Cdnf	ENSMUSG00000039496	Cdnf	0.0358095	0.281673	1.00035	1.00035	0.000511357	1.00018	0.999823
Brd4	ENSMUSG00000024002	Brd4	0.035882	0.281673	1.36897	1.36897	0.453089	38.7853	28.3318
A430108G06Rik	ENSMUSG00000086851	A430108G06Rik	0.0359394	0.281673	0.963628	-1.03775	-0.0534521	0.981645	1.0187
Stard9	ENSMUSG00000033705	Stard9	0.0359447	0.281673	0.955055	-1.04706	-0.0663439	0.977269	1.02326
Bptf	ENSMUSG00000040481	Bptf	0.0359471	0.281673	1.25892	1.25892	0.332181	74.5177	59.192
Cc2d1a	ENSMUSG00000036686	Cc2d1a	0.035984	0.281673	0.723676	-1.38183	-0.466584	26.5379	36.6709
Nlk	ENSMUSG00000017376	Nlk	0.0360029	0.281673	1.40878	1.40878	0.494443	49.7301	35.3002
Snrpd1	ENSMUSG00000002477	Snrpd1	0.0360118	0.281673	0.862543	-1.15936	-0.213332	149.228	173.009
Ap4b1	ENSMUSG00000032952	Ap4b1	0.0360321	0.281673	1	1	0	1.04146	1.04146
Pdlim7	ENSMUSG00000021493	Pdlim7	0.0360899	0.281673	1.30292	1.30292	0.381748	133.049	102.116
Cox7c	ENSMUSG00000017778	Cox7c	0.0360911	0.281673	1.04705	1.04705	0.0663343	1542.03	1472.74
Arhgap18	ENSMUSG00000039031	Arhgap18	0.0360981	0.281673	0.964124	-1.03721	-0.0527096	0.981898	1.01844
Sema4b	ENSMUSG00000030539	Sema4b	0.0361746	0.281673	1.03873	1.03873	0.0548206	1.01918	0.98118
Cilp2	ENSMUSG00000044006	Cilp2	0.0361935	0.281673	1.0041	1.0041	0.00590754	1.00205	0.997955
C1qc	ENSMUSG00000036896	C1qc	0.0362262	0.281673	0.587198	-1.703	-0.768081	16.1996	27.5881
9030407P20Rik	ENSMUSG00000097343	9030407P20Rik	0.0362359	0.281673	1	1	0	1.02795	1.02795
Zeb2os	ENSMUSG00000052248	Zeb2os	0.0363142	0.281673	0.991774	-1.00829	-0.011917	0.995878	1.00414
Mapk1ip1	ENSMUSG00000041775	Mapk1ip1	0.0363167	0.281673	0.663987	-1.50605	-0.590774	36.4822	54.9442
Arap1	ENSMUSG00000032812	Arap1	0.0363254	0.281673	1.06993	1.06993	0.0975156	1.03437	0.966768
Ndufs3	ENSMUSG00000005510	Ndufs3	0.0363294	0.281673	0.858464	-1.16487	-0.22017	229.305	267.11
Sass6	ENSMUSG00000027959	Sass6	0.0363639	0.281673	0.997047	-1.00296	-0.00426691	0.998522	1.00148
Casd1	ENSMUSG00000015189	Casd1	0.0363755	0.281673	1.2095	1.2095	0.274413	73.0536	60.3997
Hexdc	ENSMUSG00000039307	Hexdc	0.0363779	0.281673	0.0484748	-20.6293	-4.36662	1.02167	21.0764
Mamstr	ENSMUSG00000042918	Mamstr	0.0364938	0.281673	0.985777	-1.01443	-0.0206667	0.992863	1.00719
Ubqln1	ENSMUSG00000005312	Ubqln1	0.0365683	0.281673	1.15205	1.15205	0.204205	133.98	116.297
Nup88	ENSMUSG00000040667	Nup88	0.0365894	0.281673	1.30917	1.30917	0.388649	38.5012	29.4089
Dnajc5b	ENSMUSG00000027606	Dnajc5b	0.0365948	0.281673	1.00178	1.00178	0.00256273	1.00089	0.999112
Gm20659	ENSMUSG00000093467	Gm20659	0.0365948	0.281673	1.01563	1.01563	0.0223804	1.00779	0.992274
Npsr1	ENSMUSG00000043659	Npsr1	0.0365948	0.281673	1.00751	1.00751	0.0107942	1.00375	0.996266
Pheta2	ENSMUSG00000049687	Pheta2	0.0365948	0.281673	1.00466	1.00466	0.00670318	1.00233	0.99768
3930402G23Rik	ENSMUSG00000038917	3930402G23Rik	0.0365948	0.281673	1.00342	1.00342	0.00491924	1.00171	0.998297
Ptgfr	ENSMUSG00000028036	Ptgfr	0.0365948	0.281673	1.00871	1.00871	0.0125084	1.00434	0.995674
Gm20536	ENSMUSG00000092386	Gm20536	0.0365948	0.281673	1.01865	1.01865	0.0266521	1.00928	0.990806
Cd79a	ENSMUSG00000003379	Cd79a	0.0365948	0.281673	1.0017	1.0017	0.00244951	1.00085	0.999151
Gm7324	ENSMUSG00000049235	Gm7324	0.0365948	0.281673	1.04144	1.04144	0.0585826	1.02051	0.979902
Prdx4	ENSMUSG00000025289	Prdx4	0.036606	0.281673	1	1	0	1.12086	1.12086
5830408C22Rik	ENSMUSG00000110148	5830408C22Rik	0.0366186	0.281673	0.971455	-1.02938	-0.0417806	0.985624	1.01459
Serpinb1a	ENSMUSG00000044734	Serpinb1a	0.0366354	0.281673	0.869716	-1.1498	-0.201383	0.932586	1.07229
Cpne2	ENSMUSG00000034361	Cpne2	0.0367121	0.281673	0.999896	-1.0001	-0.000150318	1	1.0001
Psmc2	ENSMUSG00000028932	Psmc2	0.0367267	0.281673	1.11762	1.11762	0.160431	116.561	104.294
Klf15	ENSMUSG00000030087	Klf15	0.0367473	0.281673	7.25851	7.25851	2.85967	7.44616	1.02585
Bbof1	ENSMUSG00000057265	Bbof1	0.0368331	0.281673	1	1	0	1.00181	1.00181
Xrcc3	ENSMUSG00000021287	Xrcc3	0.0368361	0.281673	0.96167	-1.03986	-0.0563855	0.980648	1.01973
Nfyb	ENSMUSG00000020248	Nfyb	0.0368413	0.281673	0.818214	-1.22217	-0.28945	59.0867	72.2142
Hcfc1r1	ENSMUSG00000023904	Hcfc1r1	0.0368906	0.281673	0.889141	-1.12468	-0.169517	207.326	233.176
Prrt3	ENSMUSG00000045009	Prrt3	0.0369586	0.281673	0.717466	-1.3938	-0.479018	23.1925	32.3256
4930579K19Rik	ENSMUSG00000051074	4930579K19Rik	0.0369697	0.281673	0.956489	-1.04549	-0.0641795	0.978003	1.02249
Foxred2	ENSMUSG00000016552	Foxred2	0.0370215	0.281673	1	1	0	1.03957	1.03957
Onecut2	ENSMUSG00000045991	Onecut2	0.037055	0.281673	1	1	0	1.01764	1.01764
Strc	ENSMUSG00000033498	Strc	0.0370766	0.281673	0.998231	-1.00177	-0.00255373	0.999115	1.00089
4930570G19Rik	ENSMUSG00000085084	4930570G19Rik	0.0370945	0.281673	1	1	0	1.06782	1.06782
A830092H15Rik	ENSMUSG00000074664	A830092H15Rik	0.0371028	0.281673	0.995653	-1.00437	-0.00628493	0.997824	1.00218
Slc8a3	ENSMUSG00000079055	Slc8a3	0.0371141	0.281673	1	1	0	1.03902	1.03902
Gabra4	ENSMUSG00000029211	Gabra4	0.0371837	0.281673	0.809383	-1.23551	-0.305105	59.6149	73.6547
Atp5md	ENSMUSG00000071528	Atp5md	0.0372145	0.281673	1.03777	1.03777	0.0534849	1764.89	1700.66
Kcnj13	ENSMUSG00000079436	Kcnj13	0.0372285	0.281673	0.97986	-1.02055	-0.029352	0.989879	1.01022
Dhx8	ENSMUSG00000034931	Dhx8	0.037249	0.281673	7.61247	7.61247	2.92837	7.78716	1.02295
Stx2	ENSMUSG00000029428	Stx2	0.0372529	0.281673	1	1	0	1.03479	1.03479
BC067074	ENSMUSG00000021763	BC067074	0.0372958	0.281673	0.990144	-1.00995	-0.0142893	0.99506	1.00496
4632411P08Rik	ENSMUSG00000097561	4632411P08Rik	0.0372958	0.281673	0.990268	-1.00983	-0.0141091	0.995122	1.0049
Gm47439	ENSMUSG00000112860	Gm47439	0.0372958	0.281673	0.984487	-1.01576	-0.0225558	0.992213	1.00785
Rab20	ENSMUSG00000031504	Rab20	0.0372958	0.281673	0.97563	-1.02498	-0.035594	0.98774	1.01241
Gm45069	ENSMUSG00000108949	Gm45069	0.0372958	0.281673	0.992156	-1.00791	-0.0113617	0.99607	1.00395
Sp6	ENSMUSG00000038560	Sp6	0.0372958	0.281673	0.990416	-1.00968	-0.0138938	0.995196	1.00483
Gp9	ENSMUSG00000030054	Gp9	0.0372958	0.281673	0.994761	-1.00527	-0.00757833	0.997377	1.00263
Gm15687	ENSMUSG00000086643	Gm15687	0.0372958	0.281673	0.98601	-1.01419	-0.0203254	0.99298	1.00707
Gm12743	ENSMUSG00000084968	Gm12743	0.0372958	0.281673	0.988476	-1.01166	-0.0167223	0.994221	1.00581
Gm35438	ENSMUSG00000118209,ENSMUSG00000118020	Gm35438	0.0372958	0.281673	0.999309	-1.00069	-0.000997581	0.999654	1.00035
B230319C09Rik	ENSMUSG00000051844	B230319C09Rik	0.0372958	0.281673	0.980239	-1.02016	-0.0287948	0.99007	1.01003
Gm29508	ENSMUSG00000100789	Gm29508	0.0373852	0.281673	0.948426	-1.05438	-0.0763931	0.973872	1.02683
Usp50	ENSMUSG00000027364	Usp50	0.0374054	0.281673	1	1	0	1.04363	1.04363
Klf3	ENSMUSG00000029178	Klf3	0.0374222	0.281673	1.14301	1.14301	0.192841	31.0409	27.1571
Gm45902	ENSMUSG00000051396	Gm45902	0.0374354	0.281673	0.995121	-1.0049	-0.00705572	0.997558	1.00245
Gm42901	ENSMUSG00000104850	Gm42901	0.0374475	0.281673	0.992228	-1.00783	-0.0112565	0.996106	1.00391
Vegfc	ENSMUSG00000031520	Vegfc	0.0374557	0.281673	0.996392	-1.00362	-0.00521436	0.998194	1.00181
Zc3h8	ENSMUSG00000027387	Zc3h8	0.0374784	0.281673	1	1	0	1.05743	1.05743
Dhx15	ENSMUSG00000029169	Dhx15	0.0375308	0.281673	1.23244	1.23244	0.301518	82.0441	66.5704
Parp1	ENSMUSG00000026496	Parp1	0.0375408	0.281673	1.1481	1.1481	0.199247	116.86	101.786
Erc2	ENSMUSG00000040640	Erc2	0.0375951	0.281673	0.695496	-1.43782	-0.523886	49.8562	71.6844
Lypla2	ENSMUSG00000028670	Lypla2	0.0376209	0.281673	1.17295	1.17295	0.230143	137.39	117.131
Slc4a4	ENSMUSG00000060961	Slc4a4	0.037651	0.281673	0.587141	-1.70317	-0.768222	16.2685	27.7081
Cwf19l2	ENSMUSG00000025898	Cwf19l2	0.0376724	0.281673	1	1	0	1.00833	1.00833
Polr2c	ENSMUSG00000031783	Polr2c	0.0377042	0.281673	1.20364	1.20364	0.267402	146.22	121.481
Lamtor4	ENSMUSG00000050552	Lamtor4	0.0377049	0.281673	0.882344	-1.13334	-0.180587	170.453	193.182
Sptbn2	ENSMUSG00000067889	Sptbn2	0.037705	0.281673	0.940475	-1.06329	-0.0885386	502.604	534.415
A830005F24Rik	ENSMUSG00000053181	A830005F24Rik	0.0377581	0.281673	0.988127	-1.01202	-0.0172315	0.994046	1.00599
Zfp791	ENSMUSG00000074194	Zfp791	0.0377662	0.281673	0.998482	-1.00152	-0.00219098	1	1.00152
Creg1	ENSMUSG00000040713	Creg1	0.0377718	0.281673	0.0619181	-16.1504	-4.01349	1.1545	18.6456
Znrd1as	ENSMUSG00000036214	Znrd1as	0.0378003	0.281673	1	1	0	1.03796	1.03796
Cbwd1	ENSMUSG00000024878	Cbwd1	0.0378452	0.281673	1	1	0	1.04976	1.04976
Dab2ip	ENSMUSG00000026883	Dab2ip	0.0378603	0.281673	1.36929	1.36929	0.453428	44.343	32.3839
Gm9767	ENSMUSG00000039098	Gm9767	0.0378671	0.281673	0.986411	-1.01378	-0.0197392	0.993182	1.00686
Dhrs13	ENSMUSG00000020834	Dhrs13	0.0379308	0.281673	0.92614	-1.07975	-0.110698	0.962362	1.03911
Nyap2	ENSMUSG00000054976	Nyap2	0.0379393	0.281673	1	1	0	1.04294	1.04294
Azin1	ENSMUSG00000037458	Azin1	0.0379472	0.281673	1.1824	1.1824	0.241718	99.7966	84.4017
Ddx52	ENSMUSG00000020677	Ddx52	0.0379491	0.281673	0.0473007	-21.1413	-4.40199	1.00509	21.249
Pard3b	ENSMUSG00000052062	Pard3b	0.0379664	0.281673	1.00526	1.00526	0.00756749	1.00263	0.997381
Ptger1	ENSMUSG00000019464	Ptger1	0.0379664	0.281673	1.00684	1.00684	0.00983316	1.00341	0.996598
Efr3b	ENSMUSG00000020658	Efr3b	0.037969	0.281673	0.0422171	-23.6871	-4.56603	1.0267	24.3196
Pbx4	ENSMUSG00000031860	Pbx4	0.0380163	0.281673	1.40977	1.40977	0.495457	31.6749	22.4682
Zc3h12c	ENSMUSG00000035164	Zc3h12c	0.0380268	0.281673	1.00369	1.00369	0.00531852	1.00184	0.998158
Emp3	ENSMUSG00000040212	Emp3	0.0380937	0.281673	0.991404	-1.00867	-0.0124547	0.995693	1.00433
Fam189b	ENSMUSG00000032657	Fam189b	0.0381215	0.281673	0.856404	-1.16767	-0.223636	27.0136	31.543
Herc6	ENSMUSG00000029798	Herc6	0.0381754	0.281673	0.984053	-1.01621	-0.0231925	0.991994	1.00807
Gm47794	ENSMUSG00000114907	Gm47794	0.0381754	0.281673	0.99844	-1.00156	-0.00225197	0.99922	1.00078
Gm45250	ENSMUSG00000110317	Gm45250	0.0381762	0.281673	0.995359	-1.00466	-0.00671126	0.997677	1.00233
Mmp9	ENSMUSG00000017737	Mmp9	0.0381806	0.281673	1.00537	1.00537	0.00772045	1.00268	0.997328
Bri3bp	ENSMUSG00000037905	Bri3bp	0.0381994	0.281673	0.787218	-1.2703	-0.345166	80.7352	102.558
B230216N24Rik	ENSMUSG00000089706	B230216N24Rik	0.0382347	0.281673	0.995428	-1.00459	-0.00661092	1.00001	1.0046
Top3a	ENSMUSG00000002814	Top3a	0.0383148	0.281673	1.01524	1.01524	0.0218265	1.00759	0.992464
Ogfrl1	ENSMUSG00000026158	Ogfrl1	0.0383463	0.281673	0.759797	-1.31614	-0.396313	65.8205	86.629
Pmf1	ENSMUSG00000028066	Pmf1	0.038359	0.281673	0.973488	-1.02723	-0.0387647	0.986655	1.01353
Gm5602	ENSMUSG00000086108	Gm5602	0.0383651	0.281673	0.995468	-1.00455	-0.00655257	0.997732	1.00227
Gm1673	ENSMUSG00000070858	Gm1673	0.0383674	0.281673	1.12847	1.12847	0.174368	232.16	205.73
Rassf3	ENSMUSG00000025795	Rassf3	0.0383901	0.281673	0.968133	-1.03292	-0.0467236	1.00054	1.03348
6530403H02Rik	ENSMUSG00000098097	6530403H02Rik	0.0384183	0.281673	0.988264	-1.01188	-0.0170321	0.994115	1.00592
Phldb2	ENSMUSG00000033149	Phldb2	0.0384183	0.281673	0.96928	-1.03169	-0.0450146	0.98452	1.01572
Gm16075	ENSMUSG00000087322	Gm16075	0.0384627	0.281673	0.989062	-1.01106	-0.0158671	0.994516	1.00551
Apoc1	ENSMUSG00000040564	Apoc1	0.0384971	0.281673	0.780235	-1.28166	-0.358019	0.883309	1.13211
Arhgap24	ENSMUSG00000057315	Arhgap24	0.0385028	0.281673	1.03722	1.03722	0.0527214	1.01844	0.981894
Acot6	ENSMUSG00000043487	Acot6	0.0385238	0.281673	1	1	0	1.01484	1.01484
Commd4	ENSMUSG00000032299	Commd4	0.0385334	0.281673	0.834767	-1.19794	-0.260554	96.6955	115.835
Atp6v0a1	ENSMUSG00000019302	Atp6v0a1	0.0385346	0.281673	0.890052	-1.12353	-0.168038	221.165	248.485
Spaar	ENSMUSG00000028475	Spaar	0.0385481	0.281673	0.991859	-1.00821	-0.0117931	0.995921	1.0041
Sbk3	ENSMUSG00000085272	Sbk3	0.0386264	0.281673	1.00482	1.00482	0.00694336	1.00241	0.997597
Mapk12	ENSMUSG00000022610	Mapk12	0.0386459	0.281673	0.943151	-1.06028	-0.0844396	0.97116	1.0297
D630045J12Rik	ENSMUSG00000063455	D630045J12Rik	0.0386522	0.281673	0.70643	-1.41557	-0.501382	18.765	26.5631
Smad2	ENSMUSG00000024563	Smad2	0.0386624	0.281673	23.7695	23.7695	4.57104	23.8467	1.00325
Pcdhb22	ENSMUSG00000073591	Pcdhb22	0.0387041	0.281673	1.04002	1.04002	0.0566072	1.01981	0.980573
Pih1d2	ENSMUSG00000000167	Pih1d2	0.03874	0.281673	0.970417	-1.03049	-0.0433237	0.985097	1.01513
Gm14634	ENSMUSG00000085891	Gm14634	0.038747	0.281673	0.993794	-1.00624	-0.00898118	0.996892	1.00312
Nfe2l3	ENSMUSG00000029832	Nfe2l3	0.038747	0.281673	0.935455	-1.069	-0.0962592	0.967189	1.03392
Jade3	ENSMUSG00000037315	Jade3	0.0387512	0.281673	1	1	0	1.00081	1.00081
Optn	ENSMUSG00000026672	Optn	0.0388062	0.281673	0.93947	-1.06443	-0.0900807	0.969263	1.03171
4930453N24Rik	ENSMUSG00000059920	4930453N24Rik	0.0388423	0.281673	1.3847	1.3847	0.469576	30.2833	21.8699
Jrkl	ENSMUSG00000079083	Jrkl	0.0388694	0.281673	1.01903	1.01903	0.027192	1.01921	1.00018
Blm	ENSMUSG00000030528	Blm	0.0388779	0.281673	0.995234	-1.00479	-0.00689172	0.997614	1.00239
Arhgef12	ENSMUSG00000059495	Arhgef12	0.0389286	0.281673	0.797044	-1.25464	-0.327268	43.6511	54.7662
Ptpn21	ENSMUSG00000021009	Ptpn21	0.0389878	0.281673	0.973004	-1.02774	-0.0394818	0.98641	1.01378
Maged1	ENSMUSG00000025151	Maged1	0.03904	0.281673	1.09302	1.09302	0.128325	525.67	480.932
Gm33940	ENSMUSG00000109733	Gm33940	0.0390695	0.281673	0.997625	-1.00238	-0.00343097	0.998812	1.00119
Zbtb7c	ENSMUSG00000044646	Zbtb7c	0.0391086	0.281673	0.995529	-1.00449	-0.00646523	0.997762	1.00224
Ubac2	ENSMUSG00000041765	Ubac2	0.0391095	0.281673	1.1661	1.1661	0.221687	78.0256	66.9117
Sept9	ENSMUSG00000059248	.	0.0391212	0.281673	1.19398	1.19398	0.255773	127.742	106.988
Pcp4	ENSMUSG00000090223	Pcp4	0.0391244	0.281673	0.745615	-1.34117	-0.423497	166.569	223.398
Mrpl57	ENSMUSG00000021967	Mrpl57	0.0391247	0.281673	0.868449	-1.15148	-0.203487	137.648	158.498
Pex11b	ENSMUSG00000028102	Pex11b	0.0391251	0.281673	0.823893	-1.21375	-0.27947	59.1631	71.8092
Dnajc4	ENSMUSG00000024963	Dnajc4	0.0391446	0.281673	0.681436	-1.46749	-0.55335	19.9717	29.3082
Top1	ENSMUSG00000070544	Top1	0.0391652	0.281673	1.12828	1.12828	0.17412	77.3576	68.5627
Ubb	ENSMUSG00000019505	Ubb	0.0392097	0.281673	0.966301	-1.03487	-0.0494555	2415.76	2500.01
1700012B09Rik	ENSMUSG00000031927	1700012B09Rik	0.0392127	0.281673	0.973021	-1.02773	-0.0394577	0.986418	1.01377
Gm16006	ENSMUSG00000090002	Gm16006	0.0392127	0.281673	0.975974	-1.02462	-0.0350852	0.987914	1.01223
Casq1	ENSMUSG00000007122	Casq1	0.0392127	0.281673	0.989121	-1.011	-0.0157814	0.994546	1.00548
Lrguk	ENSMUSG00000056215	Lrguk	0.0392127	0.281673	0.999295	-1.00071	-0.00101728	0.999648	1.00035
Gm44593	ENSMUSG00000109088	Gm44593	0.0392127	0.281673	0.984864	-1.01537	-0.0220035	0.992403	1.00765
Spc25	ENSMUSG00000005233	Spc25	0.0392127	0.281673	0.993684	-1.00636	-0.00914044	0.996837	1.00317
Gm4890	ENSMUSG00000097174	Gm4890	0.0392127	0.281673	0.986373	-1.01381	-0.0197941	0.993163	1.00688
Fam89a	ENSMUSG00000043068	Fam89a	0.0392127	0.281673	0.984755	-1.01548	-0.0221632	0.992348	1.00771
Efhc2	ENSMUSG00000025038	Efhc2	0.0392127	0.281673	0.995238	-1.00478	-0.00688607	0.997616	1.00239
Ndc80	ENSMUSG00000024056	Ndc80	0.0392127	0.281673	0.990706	-1.00938	-0.0134707	0.995342	1.00468
Fam129a	ENSMUSG00000026483	Fam129a	0.0392127	0.281673	0.997241	-1.00277	-0.00398613	0.998619	1.00138
Slc25a19	ENSMUSG00000020744	Slc25a19	0.0392386	0.281673	0.650834	-1.53649	-0.61964	24.9653	38.359
Cd200	ENSMUSG00000022661	Cd200	0.0392451	0.281673	0.722822	-1.38347	-0.468287	21.6973	30.0175
Gfra1	ENSMUSG00000025089	Gfra1	0.0392484	0.281673	1	1	0	1.15906	1.15906
Gm47163	ENSMUSG00000111977	Gm47163	0.0392815	0.281673	1	1	0	1.02892	1.02892
Zfp799	ENSMUSG00000095253	Zfp799	0.0392822	0.281673	1	1	0	1.01871	1.01871
Arhgdig	ENSMUSG00000073433	Arhgdig	0.0392851	0.281673	1.20874	1.20874	0.273499	103.839	85.9073
Timm13	ENSMUSG00000020219	Timm13	0.0392947	0.281673	1.07723	1.07723	0.107324	415.114	385.353
Tap1	ENSMUSG00000037321	Tap1	0.0393055	0.281673	0.97911	-1.02134	-0.0304573	0.9895	1.01061
Nek9	ENSMUSG00000034290	Nek9	0.0393317	0.281673	0.818023	-1.22246	-0.289786	22.0501	26.9553
Ankrd13a	ENSMUSG00000041870	Ankrd13a	0.0393322	0.281673	0.0517806	-19.3123	-4.27144	1.06127	20.4955
Calml4	ENSMUSG00000032246	Calml4	0.0393597	0.281673	0.970992	-1.02987	-0.0424687	0.985389	1.01483
Egln2	ENSMUSG00000058709	Egln2	0.0393765	0.281673	1.1398	1.1398	0.188777	88.2395	77.4169
Gm20522	ENSMUSG00000092241	Gm20522	0.0393777	0.281673	0.96615	-1.03504	-0.0496812	0.982929	1.01737
Sfxn2	ENSMUSG00000025036	Sfxn2	0.0393803	0.281673	0.973888	-1.02681	-0.0381725	0.986858	1.01332
Ptch2	ENSMUSG00000028681	Ptch2	0.0394334	0.281673	0.987034	-1.01314	-0.0188278	0.993496	1.00655
1500009L16Rik	ENSMUSG00000087651	1500009L16Rik	0.0394526	0.281673	1.47233	1.47233	0.558102	31.9149	21.6765
Cnga4	ENSMUSG00000030897	Cnga4	0.0394714	0.281673	0.997861	-1.00214	-0.00308938	0.99893	1.00107
Gm10076	ENSMUSG00000060143	Gm10076	0.0395507	0.281673	0.89155	-1.12164	-0.165612	170.737	191.506
Jak2	ENSMUSG00000024789	Jak2	0.0395718	0.281673	1.3249	1.3249	0.405882	24.2878	18.3318
Smyd2	ENSMUSG00000026603	Smyd2	0.0396203	0.281673	0.728412	-1.37285	-0.457174	28.0349	38.4878
Gm26782	ENSMUSG00000097431	Gm26782	0.0396471	0.281673	1	1	0	1.07723	1.07723
Pld5	ENSMUSG00000055214	Pld5	0.0397874	0.281673	0.959527	-1.04218	-0.0596043	0.979555	1.02087
Pde1a	ENSMUSG00000059173	Pde1a	0.0398052	0.281673	1.10476	1.10476	0.143734	180.697	163.562
Lef1	ENSMUSG00000027985	Lef1	0.0398441	0.281673	0.881469	-1.13447	-0.182018	0.938866	1.06511
Sostdc1	ENSMUSG00000036169	Sostdc1	0.0398769	0.281673	0.977867	-1.02263	-0.0322892	0.988872	1.01125
Hpgd	ENSMUSG00000031613	Hpgd	0.0398851	0.281673	0.998915	-1.00109	-0.00156667	0.999457	1.00054
Plppr2	ENSMUSG00000040563	Plppr2	0.0398946	0.281673	0.848705	-1.17827	-0.236665	215.256	253.628
Gm15627	ENSMUSG00000087344	Gm15627	0.0399187	0.281673	0.985347	-1.01487	-0.0212959	0.992647	1.00741
Hat1	ENSMUSG00000027018	Hat1	0.0400209	0.281673	0.0482322	-20.7331	-4.37386	1.04879	21.7447
Emd	ENSMUSG00000001964	Emd	0.0400218	0.281673	1.17008	1.17008	0.226607	28.018	23.9453
Spata2l	ENSMUSG00000033594	Spata2l	0.0400371	0.281673	1.41285	1.41285	0.498603	62.3634	44.1403
Tyro3	ENSMUSG00000027298	Tyro3	0.0400414	0.281673	1.19754	1.19754	0.260074	108.381	90.5027
Xpo6	ENSMUSG00000000131	Xpo6	0.0400493	0.281673	1.46849	1.46849	0.55433	55.0281	37.4727
Sf3b2	ENSMUSG00000024853	Sf3b2	0.0400666	0.281673	0.841114	-1.1889	-0.249627	140.971	167.601
Syt9	ENSMUSG00000062542	Syt9	0.0400896	0.281673	0.956297	-1.0457	-0.0644699	0.977904	1.0226
Gm10401	ENSMUSG00000072693	Gm10401	0.0401165	0.281673	1.07149	1.07149	0.0996171	1.03513	0.966065
1110006O24Rik	ENSMUSG00000107121	1110006O24Rik	0.0401797	0.281673	0.992194	-1.00787	-0.0113062	0.996089	1.00393
Sox21	ENSMUSG00000061517	Sox21	0.040194	0.281673	1.08814	1.08814	0.121866	1.04314	0.958644
Tgfbr3l	ENSMUSG00000089736	Tgfbr3l	0.0401983	0.281673	0.999059	-1.00094	-0.00135803	1	1.00094
Nek1	ENSMUSG00000031644	Nek1	0.04024	0.281673	20.489	20.489	4.35678	21.6578	1.05704
Il12a	ENSMUSG00000027776	Il12a	0.0402426	0.281673	1.03614	1.03614	0.0512205	1.01791	0.982405
Nell1	ENSMUSG00000055409	Nell1	0.0402869	0.281673	1.13617	1.13617	0.184178	70.752	62.2724
Mvd	ENSMUSG00000006517	Mvd	0.0403241	0.281673	1	1	0	1.04954	1.04954
Mmab	ENSMUSG00000029575	Mmab	0.0403273	0.281673	1	1	0	1.01979	1.01979
Trem2	ENSMUSG00000023992	Trem2	0.0403317	0.281673	1	1	0	1.05225	1.05225
Unc93b1	ENSMUSG00000036908	Unc93b1	0.0403881	0.281673	0.995746	-1.00427	-0.00615045	1.00001	1.00428
Gstt1	ENSMUSG00000001663	Gstt1	0.0405072	0.281673	0.979829	-1.02059	-0.0293986	0.989863	1.01024
Klhl7	ENSMUSG00000028986	Klhl7	0.0405132	0.281673	1.22717	1.22717	0.295335	39.6203	32.2859
Rcan2	ENSMUSG00000039601	Rcan2	0.0405634	0.281673	0.806978	-1.23919	-0.309399	25.9358	32.1394
Furin	ENSMUSG00000030530	Furin	0.0405731	0.281673	1	1	0	1.03188	1.03188
Mafa	ENSMUSG00000047591	Mafa	0.0405905	0.281673	1	1	0	1.01221	1.01221
Slc13a5	ENSMUSG00000020805	Slc13a5	0.0405939	0.281673	1.02926	1.02926	0.0416142	1.01453	0.985681
Ecrg4	ENSMUSG00000026051	Ecrg4	0.0406131	0.281673	0.989741	-1.01037	-0.0148767	0.994857	1.00517
Map3k12	ENSMUSG00000023050	Map3k12	0.0407476	0.281673	0.752104	-1.3296	-0.410996	60.0457	79.8369
Cx3cl1	ENSMUSG00000031778	Cx3cl1	0.040765	0.281673	1.07363	1.07363	0.102492	604.139	562.709
Cntn6	ENSMUSG00000030092	Cntn6	0.0407652	0.281673	0.968786	-1.03222	-0.0457495	1.00052	1.03276
Zc3hav1	ENSMUSG00000029826	Zc3hav1	0.0408201	0.281673	0.98617	-1.01402	-0.0200914	0.993061	1.00699
Mxra7	ENSMUSG00000020814	Mxra7	0.0408209	0.281673	1	1	0	1.07433	1.07433
Ogfod3	ENSMUSG00000025169	Ogfod3	0.0409016	0.281673	0.968587	-1.03243	-0.0460469	0.984168	1.01609
Ccnyl1	ENSMUSG00000070871	Ccnyl1	0.040904	0.281673	1	1	0	1.03468	1.03468
Stk4	ENSMUSG00000018209	Stk4	0.0409123	0.281673	1.27019	1.27019	0.345046	28.2799	22.2643
Fbxo21	ENSMUSG00000032898	Fbxo21	0.0409183	0.281673	1.12597	1.12597	0.171166	73.1027	64.9243
Gm39121	ENSMUSG00000109277	Gm39121	0.040956	0.281673	0.973799	-1.02691	-0.0383034	0.986813	1.01336
Nfatc1	ENSMUSG00000033016	Nfatc1	0.0409718	0.281673	1.03702	1.03702	0.0524443	1.01834	0.981988
Ppm1b	ENSMUSG00000061130	Ppm1b	0.0410238	0.281673	1.15186	1.15186	0.20396	81.6016	70.8436
E430018J23Rik	ENSMUSG00000078580	E430018J23Rik	0.0410426	0.281673	0.997003	-1.00301	-0.0043307	0.9985	1.0015
Fam102b	ENSMUSG00000040339	Fam102b	0.0410443	0.281673	1	1	0	1.0119	1.0119
Hist1h4i	ENSMUSG00000060639	.	0.0410926	0.281673	0.919588	-1.08744	-0.120941	0.958951	1.04281
Cbln1	ENSMUSG00000031654	Cbln1	0.0411195	0.281673	1	1	0	1.00207	1.00207
Car15	ENSMUSG00000090236	Car15	0.0412527	0.281673	1	1	0	1.01692	1.01692
Mfap1b	ENSMUSG00000048222	Mfap1b	0.0412876	0.281673	1.2929	1.2929	0.370616	55.9942	43.3088
Hivep2	ENSMUSG00000015501	Hivep2	0.0412949	0.281673	1.18532	1.18532	0.245272	197.363	166.507
Dtl	ENSMUSG00000037474	Dtl	0.0413078	0.281673	1.0012	1.0012	0.00173384	1.0006	0.999399
Zfp81	ENSMUSG00000003929	Zfp81	0.0413078	0.281673	1	1	0	1.0131	1.0131
Mtus2	ENSMUSG00000029651	Mtus2	0.0413227	0.281673	1.24769	1.24769	0.319261	23.4077	18.7608
Aasdh	ENSMUSG00000055923	Aasdh	0.0413242	0.281673	0.950351	-1.05224	-0.0734678	0.974859	1.02579
Dnaaf4	ENSMUSG00000092192	Dnaaf4	0.0413346	0.281673	0.994155	-1.00588	-0.00845758	1.00002	1.0059
Ubr7	ENSMUSG00000041712	Ubr7	0.0413928	0.281673	20.7745	20.7745	4.37674	21.3294	1.02671
Ccnjl	ENSMUSG00000044707	Ccnjl	0.0414467	0.281673	0.999743	-1.00026	-0.000370726	0.999872	1.00013
Ccdc62	ENSMUSG00000061882	Ccdc62	0.0414649	0.281673	0.984732	-1.01551	-0.0221976	0.992336	1.00772
Uqcc3	ENSMUSG00000071654	Uqcc3	0.0414785	0.281673	0.708773	-1.41089	-0.496604	42.8743	60.4909
Pcdhb4	ENSMUSG00000045689	Pcdhb4	0.0415044	0.281673	0.994942	-1.00508	-0.00731613	0.997468	1.00254
Disp1	ENSMUSG00000030768	Disp1	0.0416173	0.281673	0.970501	-1.0304	-0.0431986	0.98514	1.01508
Pdrg1	ENSMUSG00000027472	Pdrg1	0.0416815	0.281673	1.36981	1.36981	0.45398	35.5359	25.9422
Ppp1r13l	ENSMUSG00000040734	Ppp1r13l	0.0416826	0.281673	1.00934	1.00934	0.0134148	1.00466	0.995362
Yipf6	ENSMUSG00000047694	Yipf6	0.0417038	0.281673	0.0552204	-18.1093	-4.17866	1.00928	18.2773
Nat14	ENSMUSG00000035285	Nat14	0.0417408	0.281673	1.14143	1.14143	0.190841	168.055	147.232
Dhx32	ENSMUSG00000030986	Dhx32	0.0418043	0.281673	0.0403854	-24.7614	-4.63002	1.02492	25.3784
Wipi2	ENSMUSG00000029578	Wipi2	0.0418057	0.281673	0.826484	-1.20994	-0.274941	43.949	53.1758
Ghr	ENSMUSG00000055737	Ghr	0.041817	0.281673	0.946883	-1.0561	-0.0787426	0.973079	1.02767
Lnx2	ENSMUSG00000016520	Lnx2	0.0418557	0.281673	0.996135	-1.00388	-0.00558629	0.998066	1.00194
Fam53a	ENSMUSG00000037339	Fam53a	0.0418796	0.281673	0.777275	-1.28655	-0.363502	24.7893	31.8925
Olfm2	ENSMUSG00000032172	Olfm2	0.0418963	0.281673	1	1	0	1.01596	1.01596
Slco4c1	ENSMUSG00000040693	Slco4c1	0.0419198	0.281673	1.01063	1.01063	0.0152575	1.0053	0.994726
Serpina3n	ENSMUSG00000021091	Serpina3n	0.0419818	0.281673	1.31802	1.31802	0.398369	100.803	76.481
Zbtb26	ENSMUSG00000050714	Zbtb26	0.0420091	0.281673	0.991491	-1.00858	-0.0123286	0.995736	1.00428
Casp6	ENSMUSG00000027997	Casp6	0.0420524	0.281673	1	1	0	1.00022	1.00022
Cog1	ENSMUSG00000018661	Cog1	0.0420906	0.281673	0.778621	-1.28432	-0.361006	22.852	29.3493
Agmo	ENSMUSG00000050103	Agmo	0.0421253	0.281673	1.00458	1.00458	0.00659354	1.00229	0.997717
Gm43137	ENSMUSG00000104970	Gm43137	0.0421255	0.281673	0.969626	-1.03133	-0.0445001	0.984696	1.01554
1700120C14Rik	ENSMUSG00000100599	1700120C14Rik	0.0421349	0.281673	0.930722	-1.07444	-0.103578	0.964739	1.03655
Cd48	ENSMUSG00000015355	Cd48	0.0421392	0.281673	0.98145	-1.0189	-0.0270129	0.990682	1.00941
Gm12758	ENSMUSG00000085105	Gm12758	0.0421392	0.281673	0.997084	-1.00292	-0.00421234	0.998541	1.00146
Vstm5	ENSMUSG00000031937	Vstm5	0.042144	0.281673	1	1	0	1.00672	1.00672
mt-Nd4	ENSMUSG00000064363	mt-Nd4	0.042191	0.281673	0.899654	-1.11154	-0.152558	6289.02	6990.49
Ttc9b	ENSMUSG00000007944	Ttc9b	0.042191	0.281673	1.1616	1.1616	0.216111	247.617	213.169
Zbtb25	ENSMUSG00000056459	Zbtb25	0.0422108	0.281673	1	1	0	1.03746	1.03746
Krt10	ENSMUSG00000019761	Krt10	0.0422833	0.281673	1.28769	1.28769	0.364784	69.2688	53.7931
Gm10516	ENSMUSG00000097316	Gm10516	0.0423068	0.281673	1.00019	1.00019	0.00027091	1.00009	0.999906
Gm26902	ENSMUSG00000097558	Gm26902	0.0423129	0.281673	0.992975	-1.00708	-0.0101712	0.996481	1.00353
Morn5	ENSMUSG00000026894	Morn5	0.0423459	0.281673	0.990627	-1.00946	-0.0135861	0.995302	1.00472
Gm50209	ENSMUSG00000118070	Gm50209	0.0423459	0.281673	0.996978	-1.00303	-0.00436601	0.998488	1.00151
Gm12059	ENSMUSG00000085665	Gm12059	0.0423955	0.281673	0.982193	-1.01813	-0.0259212	0.991057	1.00902
Pecam1	ENSMUSG00000020717	Pecam1	0.0424034	0.281673	1	1	0	1.00961	1.00961
Shc1	ENSMUSG00000042626	Shc1	0.0424184	0.281673	1.03182	1.03182	0.0451922	1.01579	0.98446
Col25a1	ENSMUSG00000058897	Col25a1	0.0424477	0.281673	0.0511477	-19.5512	-4.28919	1.10001	21.5066
Rabep1	ENSMUSG00000020817	Rabep1	0.042451	0.281673	1.27148	1.27148	0.346507	86.7178	68.2024
Car13	ENSMUSG00000027555	Car13	0.0424747	0.281673	1.0033	1.0033	0.00476016	1.00165	0.998352
Spns3	ENSMUSG00000020798	Spns3	0.0424747	0.281673	1.00327	1.00327	0.00471152	1.00163	0.998368
Gm16894	ENSMUSG00000097899	Gm16894	0.0424747	0.281673	1.00687	1.00687	0.00987573	1.00343	0.996583
Gm48228	ENSMUSG00000114036	Gm48228	0.0424747	0.281673	1.00909	1.00909	0.01305	1.00453	0.995487
Lama3	ENSMUSG00000024421	Lama3	0.0425207	0.281673	0.998462	-1.00154	-0.00222123	0.99923	1.00077
Gypc	ENSMUSG00000090523	Gypc	0.0425207	0.281673	0.998448	-1.00155	-0.00224034	0.999224	1.00078
Cdh18	ENSMUSG00000040420	Cdh18	0.0425207	0.281673	0.936086	-1.06828	-0.0952872	0.967515	1.03358
Zfp473	ENSMUSG00000048012	Zfp473	0.0425535	0.281673	0.993592	-1.00645	-0.00927389	0.996791	1.00322
Mreg	ENSMUSG00000039395	Mreg	0.0425535	0.281673	0.961777	-1.03974	-0.0562258	0.980702	1.01968
Slc39a3	ENSMUSG00000046822	Slc39a3	0.042593	0.281673	1.31165	1.31165	0.391381	52.525	40.045
Bloc1s4	ENSMUSG00000060708	Bloc1s4	0.0426422	0.281673	1.22561	1.22561	0.293495	47.0236	38.3676
Apool	ENSMUSG00000025525	Apool	0.0426444	0.281673	1	1	0	1.03696	1.03696
Sarm1	ENSMUSG00000050132	Sarm1	0.0426662	0.281673	1	1	0	1.00544	1.00544
Ttc7b	ENSMUSG00000033530	Ttc7b	0.0426927	0.281673	0.85041	-1.1759	-0.23377	61.0194	71.7529
Atxn2	ENSMUSG00000042605	Atxn2	0.0427044	0.281673	1.12763	1.12763	0.173289	52.482	46.542
Nmnat3	ENSMUSG00000032456	Nmnat3	0.0427619	0.281673	0.974015	-1.02668	-0.0379846	0.986922	1.01325
Pdlim2	ENSMUSG00000022090	Pdlim2	0.0427736	0.281673	1	1	0	1.10357	1.10357
Mirt1	ENSMUSG00000097636	Mirt1	0.042813	0.281673	0.999768	-1.00023	-0.000334724	0.999884	1.00012
Epha8	ENSMUSG00000028661	Epha8	0.0428164	0.281673	0.93788	-1.06623	-0.0925251	0.968442	1.03259
Mdh2	ENSMUSG00000019179	Mdh2	0.0429198	0.281673	1.05548	1.05548	0.0779048	367.824	348.489
A930024E05Rik	ENSMUSG00000056735	A930024E05Rik	0.0429419	0.281673	1	1	0	1.00088	1.00088
Dbi	ENSMUSG00000026385	Dbi	0.0431036	0.281673	0.926301	-1.07956	-0.110447	267.317	288.585
Gpr85	ENSMUSG00000048216	Gpr85	0.0431097	0.281673	0.678025	-1.47487	-0.56059	37.3736	55.1214
Cntnap3	ENSMUSG00000033063	Cntnap3	0.0431596	0.281673	0.984491	-1.01575	-0.0225502	0.992215	1.00785
Wdr19	ENSMUSG00000037890	Wdr19	0.0432102	0.281673	1	1	0	1.00789	1.00789
Pld1	ENSMUSG00000027695	Pld1	0.0432133	0.281673	1.01538	1.01538	0.0220179	1.00766	0.992398
Kif27	ENSMUSG00000060176	Kif27	0.0432157	0.281673	0.992791	-1.00726	-0.0104373	0.996389	1.00362
9130023H24Rik	ENSMUSG00000062944	9130023H24Rik	0.0432211	0.281673	0.993168	-1.00688	-0.00988979	0.996578	1.00343
Gm29562	ENSMUSG00000101698	Gm29562	0.0432893	0.281673	0.997692	-1.00231	-0.00333414	0.998845	1.00116
Vsig2	ENSMUSG00000001943	Vsig2	0.0432893	0.281673	0.973164	-1.02758	-0.0392448	0.986491	1.01369
C1rl	ENSMUSG00000038527	C1rl	0.0432893	0.281673	0.997937	-1.00207	-0.00297952	0.998968	1.00103
Gm38562	ENSMUSG00000105489	Gm38562	0.0432893	0.281673	0.992283	-1.00778	-0.0111757	0.996134	1.00388
C430014B12Rik	ENSMUSG00000097564	C430014B12Rik	0.0432893	0.281673	0.997205	-1.0028	-0.00403812	0.998601	1.0014
Gm49969	ENSMUSG00000117647	Gm49969	0.0432893	0.281673	0.995153	-1.00487	-0.00701018	0.997573	1.00243
Cd1d1	ENSMUSG00000028076	Cd1d1	0.0432893	0.281673	0.993062	-1.00699	-0.0100442	0.996525	1.00349
4930431P22Rik	ENSMUSG00000115709	4930431P22Rik	0.0432893	0.281673	0.997748	-1.00226	-0.00325269	0.998873	1.00113
B230110C06Rik	ENSMUSG00000097547	B230110C06Rik	0.0432893	0.281673	0.990735	-1.00935	-0.0134282	0.995357	1.00466
Hs6st3	ENSMUSG00000053465	Hs6st3	0.0432893	0.281673	0.998147	-1.00186	-0.00267548	0.999073	1.00093
Gm29083	ENSMUSG00000100811	Gm29083	0.0432893	0.281673	0.968412	-1.03262	-0.0463078	0.984079	1.01618
Gm17733	ENSMUSG00000097486	Gm17733	0.0432893	0.281673	0.967323	-1.03378	-0.0479303	0.983526	1.01675
Gm45702	ENSMUSG00000110483	Gm45702	0.0432893	0.281673	0.994489	-1.00554	-0.00797338	0.99724	1.00277
Pex11g	ENSMUSG00000069633	Pex11g	0.0432893	0.281673	0.992127	-1.00794	-0.0114027	0.996056	1.00396
Tnfsf10	ENSMUSG00000039304	Tnfsf10	0.0432893	0.281673	0.998749	-1.00125	-0.00180602	0.999374	1.00063
Shroom3	ENSMUSG00000029381	Shroom3	0.0432893	0.281673	0.992195	-1.00787	-0.0113038	0.99609	1.00393
Tmem37	ENSMUSG00000050777	Tmem37	0.0432893	0.281673	0.984623	-1.01562	-0.0223563	0.992282	1.00778
Trmo	ENSMUSG00000028331	Trmo	0.0433169	0.281673	1.02833	1.02833	0.0402991	1.01406	0.98613
Primpol	ENSMUSG00000038225	Primpol	0.0433557	0.281673	0.994603	-1.00543	-0.00780758	0.997298	1.00271
Gm11767	ENSMUSG00000085207	Gm11767	0.0433755	0.281673	0.979011	-1.02144	-0.0306029	0.98945	1.01066
Gm47863	ENSMUSG00000113165	Gm47863	0.043409	0.281673	0.986661	-1.01352	-0.0193742	0.993308	1.00674
Aard	ENSMUSG00000068522	Aard	0.0434311	0.281673	0.92002	-1.08693	-0.120263	0.959177	1.04256
Mob3b	ENSMUSG00000073910	Mob3b	0.0434429	0.281673	0.979266	-1.02117	-0.030227	0.989579	1.01053
Gm9776	ENSMUSG00000042857	Gm9776	0.0434467	0.281673	1	1	0	1.01925	1.01925
Prepl	ENSMUSG00000024127	Prepl	0.04345	0.281673	0.77666	-1.28756	-0.364644	22.5099	28.9829
Eef1aknmt	ENSMUSG00000026694	Eef1aknmt	0.043494	0.281673	1	1	0	1.00595	1.00595
4732496C06Rik	ENSMUSG00000108456	4732496C06Rik	0.0435099	0.281673	1.0271	1.0271	0.038576	1.01346	0.98672
Atpsckmt	ENSMUSG00000039065	Atpsckmt	0.0435244	0.281673	1	1	0	1.01304	1.01304
Alg5	ENSMUSG00000036632	Alg5	0.0435564	0.281673	0.106749	-9.36779	-3.22771	1.04344	9.77475
Slc5a6	ENSMUSG00000006641	Slc5a6	0.0435819	0.281673	1	1	0	1.02673	1.02673
Map3k9	ENSMUSG00000042724	Map3k9	0.0435834	0.281673	0.988814	-1.01131	-0.0162294	0.994391	1.00564
Dimt1	ENSMUSG00000021692	Dimt1	0.0435926	0.281673	1.30608	1.30608	0.385244	28.8284	22.0724
Apoh	ENSMUSG00000000049	Apoh	0.0436251	0.281673	0.993298	-1.00675	-0.00970141	0.996643	1.00337
Nsl1	ENSMUSG00000062510	Nsl1	0.0436251	0.281673	0.99737	-1.00264	-0.00379893	0.998684	1.00132
Atp2b2	ENSMUSG00000030302	Atp2b2	0.0436591	0.281673	0.861843	-1.1603	-0.214503	209.869	243.512
Itch	ENSMUSG00000027598	Itch	0.0436613	0.281673	1.36975	1.36975	0.453909	42.0561	30.7036
Cdk5rap1	ENSMUSG00000027487	Cdk5rap1	0.0438754	0.281673	1	1	0	1.02143	1.02143
Arl15	ENSMUSG00000042348	Arl15	0.0439308	0.281673	1.16693	1.16693	0.222718	114.381	98.0185
Cxxc4	ENSMUSG00000044365	Cxxc4	0.0439381	0.281673	1	1	0	1.03294	1.03294
Slmap	ENSMUSG00000021870	Slmap	0.0440299	0.281673	1.168	1.168	0.224042	89.5064	76.6321
Cpped1	ENSMUSG00000065979	Cpped1	0.0440372	0.281673	0.0570747	-17.5209	-4.13101	1.01851	17.8452
Exosc8	ENSMUSG00000027752	Exosc8	0.0440378	0.281673	0.047477	-21.0628	-4.39663	1.08526	22.8586
Grik3	ENSMUSG00000001985	Grik3	0.0440401	0.281673	0.97905	-1.0214	-0.0305458	0.989469	1.01064
Zfp36l2	ENSMUSG00000045817	Zfp36l2	0.0440437	0.281673	1	1	0	1.06803	1.06803
Gbp7	ENSMUSG00000040253	Gbp7	0.0440508	0.281673	0.998631	-1.00137	-0.0019761	0.999315	1.00069
Gm43689	ENSMUSG00000104675	Gm43689	0.0441126	0.281673	0.983333	-1.01695	-0.0242484	0.991631	1.00844
Tfrc	ENSMUSG00000022797	Tfrc	0.0441388	0.281673	0.895744	-1.11639	-0.158842	43.3876	48.4375
Spry4	ENSMUSG00000024427	Spry4	0.0441587	0.281673	1	1	0	1.05205	1.05205
Castor1	ENSMUSG00000020424	Castor1	0.0442115	0.281673	0.98176	-1.01858	-0.026558	0.990838	1.00925
Myl6	ENSMUSG00000090841	Myl6	0.0442206	0.281673	1.07571	1.07571	0.105291	687.638	639.24
Lrrc23	ENSMUSG00000030125	Lrrc23	0.0442259	0.281673	0.998788	-1.00121	-0.00174988	0.999394	1.00061
Arrdc3	ENSMUSG00000074794	Arrdc3	0.0442661	0.281673	1	1	0	1.01479	1.01479
Gm10053	ENSMUSG00000058927	Gm10053	0.0442907	0.281673	1	1	0	1.04765	1.04765
Arhgap35	ENSMUSG00000058230	Arhgap35	0.0443231	0.281673	0.86163	-1.16059	-0.214859	43.8471	50.8885
Cand2	ENSMUSG00000030319	Cand2	0.0443266	0.281673	0.993987	-1.00605	-0.00870087	0.996989	1.00302
1700001L19Rik	ENSMUSG00000021534	1700001L19Rik	0.0443814	0.281673	20.2622	20.2622	4.34072	21.771	1.07446
Kdm6b	ENSMUSG00000018476	Kdm6b	0.0444008	0.281673	1	1	0	1.00911	1.00911
Rsph10b	ENSMUSG00000075569	Rsph10b	0.04448	0.281673	0.97854	-1.02193	-0.0312972	0.989212	1.01091
Bcl2l11	ENSMUSG00000027381	Bcl2l11	0.0444942	0.281673	1.02464	1.02464	0.0351229	1.01225	0.987901
9430065F17Rik	ENSMUSG00000097360	9430065F17Rik	0.0445174	0.281673	0.972289	-1.0285	-0.0405426	0.986047	1.01415
Gm28578	ENSMUSG00000100417	Gm28578	0.0445193	0.281673	0.900034	-1.11107	-0.151949	0.948701	1.05407
Mtap	ENSMUSG00000062937	Mtap	0.0445562	0.281673	1	1	0	1.03313	1.03313
Pde1c	ENSMUSG00000004347	Pde1c	0.0446959	0.281673	0.993052	-1.007	-0.0100592	0.99652	1.00349
Neo1	ENSMUSG00000032340	Neo1	0.0447336	0.281673	1.21501	1.21501	0.280973	30.1905	24.8479
Arsg	ENSMUSG00000020604	Arsg	0.0447422	0.281673	1	1	0	1.06303	1.06303
Atad5	ENSMUSG00000017550	Atad5	0.0447529	0.281673	0.976254	-1.02432	-0.0346716	0.988056	1.01209
Adamtsl4	ENSMUSG00000015850	Adamtsl4	0.0448288	0.281673	0.986805	-1.01337	-0.019163	0.993381	1.00666
Noxred1	ENSMUSG00000072919	Noxred1	0.0448374	0.281673	1.00523	1.00523	0.00753088	1.00261	0.997393
Hfe	ENSMUSG00000006611	Hfe	0.0448759	0.281673	0.975011	-1.02563	-0.0365102	0.987426	1.01273
Myh11	ENSMUSG00000018830	Myh11	0.044924	0.281673	1.02803	1.02803	0.0398877	1.01392	0.986271
Foxf2	ENSMUSG00000038402	Foxf2	0.0449335	0.281673	0.996777	-1.00323	-0.00465797	0.998387	1.00162
Slfn2	ENSMUSG00000072620	Slfn2	0.0449463	0.281673	1.02211	1.02211	0.0315547	1.011	0.989124
Steap2	ENSMUSG00000015653	Steap2	0.0449716	0.281673	0.997369	-1.00264	-0.00380141	0.998683	1.00132
Mfn2	ENSMUSG00000029020	Mfn2	0.0449751	0.281673	0.858627	-1.16465	-0.219896	95.6773	111.431
Tmed7	ENSMUSG00000033184	Tmed7	0.0449759	0.281673	1.22285	1.22285	0.290248	127.905	104.595
Isoc1	ENSMUSG00000024601	Isoc1	0.0450348	0.281673	1	1	0	1.03616	1.03616
Fkbp9	ENSMUSG00000029781	Fkbp9	0.0450405	0.281673	23.4027	23.4027	4.5486	24.2482	1.03613
Lcp2	ENSMUSG00000002699	Lcp2	0.0450632	0.281673	1.00047	1.00047	0.000677107	1.00023	0.999765
Lhx9	ENSMUSG00000019230	Lhx9	0.0451741	0.281673	0.921122	-1.08563	-0.118536	0.959751	1.04194
Gm3854	ENSMUSG00000109398	Gm3854	0.0451808	0.281673	1.02512	1.02512	0.0357895	1.01248	0.987673
Mslnl	ENSMUSG00000041062	Mslnl	0.0452499	0.281673	1.00633	1.00633	0.0091096	1.00316	0.996848
Dynlrb2	ENSMUSG00000034467	Dynlrb2	0.0452612	0.281673	0.975952	-1.02464	-0.0351174	0.987903	1.01225
Efhd1	ENSMUSG00000026255	Efhd1	0.0452709	0.281673	0.876538	-1.14085	-0.190111	0.936236	1.06811
Gm32817	ENSMUSG00000109857	Gm32817	0.0453432	0.281673	0.944632	-1.05861	-0.0821755	0.971922	1.02889
Cetn3	ENSMUSG00000021537	Cetn3	0.0453611	0.281673	0.861417	-1.16088	-0.215217	89.6834	104.112
Ttll4	ENSMUSG00000033257	Ttll4	0.0453738	0.281673	1	1	0	1.00169	1.00169
Mlf1	ENSMUSG00000048416	Mlf1	0.0453837	0.281673	0.978487	-1.02199	-0.0313757	0.989185	1.01093
2010001K21Rik	ENSMUSG00000051606	2010001K21Rik	0.0453837	0.281673	0.995846	-1.00417	-0.00600549	0.997921	1.00208
Cep41	ENSMUSG00000029790	Cep41	0.0454032	0.281673	0.947219	-1.05572	-0.0782299	0.973252	1.02748
Dyrk2	ENSMUSG00000028630	Dyrk2	0.0454051	0.281673	1.30705	1.30705	0.386317	54.5896	41.7654
Gng10	ENSMUSG00000038607	Gng10	0.0455546	0.281673	1.08142	1.08142	0.112925	245.367	226.894
Osgin2	ENSMUSG00000041153	Osgin2	0.0455938	0.281673	1	1	0	1.03639	1.03639
Trappc12	ENSMUSG00000020628	Trappc12	0.0456231	0.281673	1.17023	1.17023	0.226792	84.2586	72.0017
Otub1	ENSMUSG00000024767	Otub1	0.0456511	0.281673	1.14819	1.14819	0.19936	200.959	175.023
Zkscan7	ENSMUSG00000063488	Zkscan7	0.0456957	0.281673	1.01122	1.01122	0.0160902	1.00559	0.994439
Taf9b	ENSMUSG00000047242	Taf9b	0.0457239	0.281673	1.12851	1.12851	0.174416	25.3954	22.5035
Ppfibp1	ENSMUSG00000016487	Ppfibp1	0.0457577	0.281673	0.97877	-1.02169	-0.0309584	0.989328	1.01079
5330438D12Rik	ENSMUSG00000052291	5330438D12Rik	0.0457752	0.281673	1	1	0	1.07592	1.07592
Col4a3bp	ENSMUSG00000021669	Col4a3bp	0.0457823	0.281673	1.26729	1.26729	0.341745	41.5263	32.7678
B3galt2	ENSMUSG00000033849	B3galt2	0.0457899	0.281673	0.822559	-1.21572	-0.281809	25.2043	30.6413
Hs3st2	ENSMUSG00000046321	Hs3st2	0.0457952	0.281673	1	1	0	1.03233	1.03233
Epha4	ENSMUSG00000026235	Epha4	0.0458446	0.281673	0.930336	-1.07488	-0.104176	260.267	279.755
Ints2	ENSMUSG00000018068	Ints2	0.0458469	0.281673	1	1	0	1.01081	1.01081
Gm45509	ENSMUSG00000109781	Gm45509	0.0459011	0.281673	1.00138	1.00138	0.00199601	1.00069	0.999308
H2-Aa	ENSMUSG00000036594	H2-Aa	0.0459011	0.281673	1.0028	1.0028	0.00402767	1.0014	0.998605
Gm49901	ENSMUSG00000117117	Gm49901	0.0459157	0.281673	1.00318	1.00318	0.00458576	1.00159	0.998412
Cstad	ENSMUSG00000047363	Cstad	0.0459348	0.281673	0.963052	-1.03837	-0.0543149	0.981352	1.019
Stmn1	ENSMUSG00000028832	Stmn1	0.0459419	0.281673	0.865937	-1.15482	-0.207666	324.656	374.919
Galm	ENSMUSG00000035473	Galm	0.0460464	0.281673	1.00533	1.00533	0.00766436	1.00266	0.997347
Gm9917	ENSMUSG00000097099	Gm9917	0.0460464	0.281673	1.0004	1.0004	0.000580887	1.0002	0.999799
Gas2l1	ENSMUSG00000034201	Gas2l1	0.0460691	0.281673	0.697615	-1.43346	-0.519498	25.1929	36.113
Dclre1c	ENSMUSG00000026648	Dclre1c	0.0460829	0.281673	1.00067	1.00067	0.000964501	1.00033	0.999666
Klf12	ENSMUSG00000072294	Klf12	0.0461209	0.281673	1.01491	1.01491	0.0213493	1.00743	0.992628
Atp9a	ENSMUSG00000027546	Atp9a	0.0461366	0.281673	1.07296	1.07296	0.101597	249.059	232.123
Slc20a1	ENSMUSG00000027397	Slc20a1	0.046139	0.281673	0.74715	-1.33842	-0.420531	30.7909	41.2112
Tmem114	ENSMUSG00000022715	Tmem114	0.0462998	0.281673	0.999376	-1.00062	-0.000900472	0.999688	1.00031
Jchain	ENSMUSG00000067149	Jchain	0.0463209	0.281673	0.988992	-1.01113	-0.0159692	0.994481	1.00555
Gm9947	ENSMUSG00000054493	Gm9947	0.0463209	0.281673	0.993927	-1.00611	-0.00878779	0.996959	1.00305
Slc7a1	ENSMUSG00000041313	Slc7a1	0.0464118	0.281673	1	1	0	1.03635	1.03635
Swap70	ENSMUSG00000031015	Swap70	0.0464693	0.281673	1.03806	1.03806	0.0538916	1.01885	0.981496
Vrk2	ENSMUSG00000064090	Vrk2	0.0464824	0.281673	1.00383	1.00383	0.0055098	1.00383	1.00001
Snx19	ENSMUSG00000031993	Snx19	0.0465122	0.281673	0.798234	-1.25277	-0.325116	39.0895	48.9699
Smc1a	ENSMUSG00000041133	Smc1a	0.0465427	0.281673	0.836385	-1.19562	-0.257762	24.1267	28.8464
Parp10	ENSMUSG00000063268	Parp10	0.0465456	0.281673	0.99973	-1.00027	-0.000389899	0.999865	1.00014
A430105J06Rik	ENSMUSG00000097784	A430105J06Rik	0.0465456	0.281673	0.992981	-1.00707	-0.0101615	0.996484	1.00353
Gm26871	ENSMUSG00000097311	Gm26871	0.046567	0.281673	1.03513	1.03513	0.0498056	1.01741	0.982887
Rarb	ENSMUSG00000017491	Rarb	0.046567	0.281673	1.05622	1.05622	0.0789057	1.02772	0.973024
Gpr1	ENSMUSG00000046856	Gpr1	0.0466074	0.281673	0.98985	-1.01025	-0.0147182	0.994912	1.00511
Phf6	ENSMUSG00000025626	Phf6	0.0466313	0.281673	1.3944	1.3944	0.479643	28.322	20.3112
Pltp	ENSMUSG00000017754	Pltp	0.0466487	0.281673	0.129878	-7.69956	-2.94478	1.13578	8.745
Cwc22	ENSMUSG00000027014	Cwc22	0.0466659	0.281673	1	1	0	1.0376	1.0376
Polr2d	ENSMUSG00000024258	Polr2d	0.0467162	0.281673	20.6209	20.6209	4.36604	22.1558	1.07444
Morf4l1	ENSMUSG00000062270	Morf4l1	0.0467249	0.281673	1.08905	1.08905	0.123071	528.402	485.195
Lipo2	ENSMUSG00000087303	Lipo2	0.0467712	0.281673	0.990285	-1.00981	-0.0140841	0.995131	1.00489
Crlf2	ENSMUSG00000033467	Crlf2	0.0468235	0.281673	0.0524487	-19.0663	-4.25295	1.09177	20.8159
Uap1	ENSMUSG00000026670	Uap1	0.0468325	0.281673	1.38285	1.38285	0.46764	54.8161	39.6401
Fbxl12os	ENSMUSG00000062470	Fbxl12os	0.0468399	0.281673	1	1	0	1.00899	1.00899
Gm43672	ENSMUSG00000106019	Gm43672	0.0468876	0.281673	0.947036	-1.05593	-0.0785085	0.973158	1.02758
Kdm1b	ENSMUSG00000038080	Kdm1b	0.0468909	0.281673	0.9941	-1.00594	-0.00853779	1.00002	1.00595
Prpf4	ENSMUSG00000066148	Prpf4	0.046905	0.281673	1	1	0	1.0195	1.0195
Grk3	ENSMUSG00000042249	Grk3	0.0469059	0.281673	1	1	0	1.00528	1.00528
1700102H20Rik	ENSMUSG00000116852	1700102H20Rik	0.0469062	0.281673	0.977966	-1.02253	-0.0321438	0.988922	1.0112
Hjv	ENSMUSG00000038403	Hjv	0.0469062	0.281673	0.995016	-1.00501	-0.00720886	0.997505	1.0025
Hrh2	ENSMUSG00000034987	Hrh2	0.0469128	0.281673	1.01043	1.01043	0.0149692	1.0052	0.994826
Ell	ENSMUSG00000070002	Ell	0.0469305	0.281673	1	1	0	1.03549	1.03549
Arhgap23	ENSMUSG00000049807	Arhgap23	0.0469673	0.281673	1.12792	1.12792	0.173668	49.674	44.0403
Scx	ENSMUSG00000034161	Scx	0.0470567	0.281673	0.927169	-1.07855	-0.109095	0.962896	1.03853
Nod1	ENSMUSG00000038058	Nod1	0.0470567	0.281673	0.965176	-1.03608	-0.0511357	0.982434	1.01788
2900052L18Rik	ENSMUSG00000043993	2900052L18Rik	0.0470718	0.281673	1	1	0	1.02702	1.02702
Mirg	ENSMUSG00000097391	Mirg	0.0471314	0.281673	1.23558	1.23558	0.305194	24.0954	19.5012
Adamtsl1	ENSMUSG00000066113	Adamtsl1	0.0472009	0.281673	1.00007	1.00007	9.80977e-05	1.00003	0.999966
Gm47972	ENSMUSG00000112761	Gm47972	0.0472009	0.281673	1.00021	1.00021	0.000298845	1.0001	0.999896
Tut1	ENSMUSG00000071645	Tut1	0.0473003	0.281673	1	1	0	1.01591	1.01591
Pcsk1n	ENSMUSG00000039278	Pcsk1n	0.0473194	0.281673	1.06858	1.06858	0.0956981	1286.07	1203.53
Angptl6	ENSMUSG00000038742	Angptl6	0.0473218	0.281673	0.869257	-1.15041	-0.202146	20.6211	23.7227
Cd33	ENSMUSG00000004609	Cd33	0.0473749	0.281673	1.01214	1.01214	0.0174141	1.00605	0.993983
Krt18	ENSMUSG00000023043	Krt18	0.0474762	0.281673	0.989207	-1.01091	-0.015656	0.994589	1.00544
Szt2	ENSMUSG00000033253	Szt2	0.0475347	0.281673	0.0516837	-19.3485	-4.27415	1.03625	20.0498
Pik3r5	ENSMUSG00000020901	Pik3r5	0.0475504	0.281673	1.02091	1.02091	0.0298578	1.0104	0.989705
Smc2os	ENSMUSG00000085763	Smc2os	0.047586	0.281673	1	1	0	1.03494	1.03494
2700049A03Rik	ENSMUSG00000034601	2700049A03Rik	0.0475883	0.281673	1	1	0	1.0191	1.0191
Htr5b	ENSMUSG00000050534	Htr5b	0.0475921	0.281673	1	1	0	1.00648	1.00648
[truncated: 16,807 more rows]

## Sheet: CA2+CA3
Gene ID	Ensembl ID	Gene name	P-value (SOR vs. HC)	FDR step up (SOR vs. HC)	Ratio (SOR vs. HC)	Fold change (SOR vs. HC)	Log2 fold change (SOR vs. HC)	Median(SOR)	Median(HC)
Fos	ENSMUSG00000021250	Fos	3.14014e-14	5.90535e-10	21.9701	21.9701	4.45747	23.108	1.05179
Egr4	ENSMUSG00000071341	Egr4	6.2236e-13	5.85205e-09	3.46154	3.46154	1.79141	81.2583	23.4746
Hspa5	ENSMUSG00000026864	Hspa5	3.24536e-12	2.03441e-08	1.63895	1.63895	0.712771	298.264	181.985
Egr1	ENSMUSG00000038418	Egr1	7.83461e-10	3.68344e-06	2.09068	2.09068	1.06397	190.185	90.9678
Homer1	ENSMUSG00000007617	Homer1	2.59498e-09	9.76023e-06	1.70009	1.70009	0.765607	148.876	87.5698
Dusp5	ENSMUSG00000034765	Dusp5	1.92952e-08	6.04774e-05	3.90433	3.90433	1.96507	101.825	26.0801
Manf	ENSMUSG00000032575	Manf	4.28153e-08	0.000115026	1.61663	1.61663	0.69299	150.903	93.3443
Junb	ENSMUSG00000052837	Junb	1.50283e-07	0.000353279	2.62018	2.62018	1.38967	41.0272	15.6582
Per1	ENSMUSG00000020893	Per1	2.93742e-07	0.00061379	2.18209	2.18209	1.12571	52.798	24.1961
Nr4a2	ENSMUSG00000026826	Nr4a2	5.18058e-07	0.000974259	2.55315	2.55315	1.35228	58.6151	22.958
Dnajb5	ENSMUSG00000036052	Dnajb5	4.39045e-06	0.00750608	1.6983	1.6983	0.764095	84.8029	49.9339
Dynll1	ENSMUSG00000009013	Dynll1	1.29582e-05	0.0203077	1.15675	1.15675	0.210079	2294.94	1983.95
Fosl2	ENSMUSG00000029135	Fosl2	1.56033e-05	0.0223475	1	1	0	1.06196	1.06196
Slc25a33	ENSMUSG00000028982	Slc25a33	1.66365e-05	0.0223475	1.75335	1.75335	0.810112	71.2232	40.6213
Arc	ENSMUSG00000022602	Arc	2.68095e-05	0.0336119	1.85876	1.85876	0.89434	50.0729	26.9389
Mat2a	ENSMUSG00000053907	Mat2a	2.85979e-05	0.0336133	0.645852	-1.54834	-0.630724	52.7889	81.7353
Zcchc7	ENSMUSG00000035649	Zcchc7	3.22825e-05	0.035712	0.0404225	-24.7387	-4.6287	1.08719	26.8957
Napb	ENSMUSG00000027438	Napb	4.08549e-05	0.0426843	0.774447	-1.29124	-0.368761	234.035	302.196
Rsrp1	ENSMUSG00000037266	Rsrp1	5.95089e-05	0.0589012	1.26477	1.26477	0.338879	184.189	145.63
Rtn3	ENSMUSG00000024758	Rtn3	6.73496e-05	0.0633288	0.90053	-1.11046	-0.151154	1017.08	1129.42
Zfp319	ENSMUSG00000046556	Zfp319	8.97332e-05	0.0803582	0.0528088	-18.9362	-4.24308	1.00298	18.9926
Cstf2	ENSMUSG00000031256	Cstf2	9.45878e-05	0.0808554	0.485935	-2.05789	-1.04117	13.7433	28.2823
Arhgef3	ENSMUSG00000021895	Arhgef3	0.000123322	0.100834	2.19287	2.19287	1.13282	52.3227	23.8604
Serf2	ENSMUSG00000074884	Serf2	0.000147571	0.115253	1.20478	1.20478	0.268769	616.627	511.817
Camk2b	ENSMUSG00000057897	Camk2b	0.000153214	0.115253	0.871064	-1.14802	-0.19915	489.863	562.374
Bsg	ENSMUSG00000023175	Bsg	0.000168666	0.118736	0.845018	-1.18341	-0.242947	428.464	507.048
Eif4a2	ENSMUSG00000022884	Eif4a2	0.00017047	0.118736	1.11774	1.11774	0.160586	738.342	660.566
Tomm6	ENSMUSG00000033475	Tomm6	0.000185576	0.12464	1.19125	1.19125	0.252475	627.253	526.55
Gpt2	ENSMUSG00000031700	Gpt2	0.000220069	0.142711	1.52618	1.52618	0.609926	82.773	54.2354
Psd	ENSMUSG00000037126	Psd	0.000290742	0.172592	0.773352	-1.29307	-0.370803	227.276	293.885
Egr3	ENSMUSG00000033730	Egr3	0.000293067	0.172592	1.46195	1.46195	0.547891	121.935	83.4058
Tmem88b	ENSMUSG00000073680	Tmem88b	0.00029368	0.172592	0.0557139	-17.9488	-4.16582	1.0187	18.2844
Rpl41	ENSMUSG00000093674	Rpl41	0.000306077	0.174427	1.10998	1.10998	0.150538	1787.84	1610.69
Armcx4	ENSMUSG00000049804	Armcx4	0.000335724	0.185003	0.551645	-1.81276	-0.858187	21.2477	38.517
Abi2	ENSMUSG00000026782	Abi2	0.000353097	0.185003	0.785144	-1.27365	-0.348971	102.663	130.757
Uqcrb	ENSMUSG00000021520	Uqcrb	0.000356748	0.185003	1.14378	1.14378	0.193814	596.975	521.931
Fhl2	ENSMUSG00000008136	Fhl2	0.000363985	0.185003	0.771046	-1.29694	-0.375111	87.5727	113.576
Taf12	ENSMUSG00000028899	Taf12	0.000384722	0.190397	20.3414	20.3414	4.34635	22.2505	1.09385
Sept8	ENSMUSG00000018398	.	0.000398786	0.192297	0.847462	-1.17999	-0.23878	239.485	282.591
Relb	ENSMUSG00000002983	Relb	0.000521789	0.245319	1	1	0	1.00044	1.00044
Mterf4	ENSMUSG00000026273	Mterf4	0.000542655	0.248906	0.0425535	-23.4998	-4.55458	1.0608	24.9287
Pdia6	ENSMUSG00000020571	Pdia6	0.000579448	0.259455	1.24604	1.24604	0.317346	139.021	111.571
Mrfap1	ENSMUSG00000055302	Mrfap1	0.000593869	0.259728	0.894653	-1.11775	-0.160599	397.717	444.548
Ndufb6	ENSMUSG00000071014	Ndufb6	0.000648582	0.273708	1.15508	1.15508	0.207998	447.094	387.066
Rpl36a	ENSMUSG00000079435	Rpl36a	0.000654942	0.273708	1.1511	1.1511	0.203016	363.166	315.494
Rps28	ENSMUSG00000067288	Rps28	0.000704523	0.283272	1.19615	1.19615	0.258403	571.919	478.132
Ywhae	ENSMUSG00000020849	Ywhae	0.000707954	0.283272	0.884795	-1.13021	-0.176585	572.12	646.614
Errfi1	ENSMUSG00000028967	Errfi1	0.000764198	0.298282	1.634	1.634	0.708411	53.5972	32.8012
Kcnk1	ENSMUSG00000033998	Kcnk1	0.00078727	0.298282	0.769889	-1.29889	-0.377279	81.6771	106.089
Pim3	ENSMUSG00000035828	Pim3	0.000870874	0.298282	1.9942	1.9942	0.995812	31.9278	16.0103
Dnajb1	ENSMUSG00000005483	Dnajb1	0.000872285	0.298282	1.42017	1.42017	0.506063	71.4928	50.341
Xbp1	ENSMUSG00000020484	Xbp1	0.000873954	0.298282	1.40647	1.40647	0.492079	87.8529	62.4634
Srsf5	ENSMUSG00000021134	Srsf5	0.000874971	0.298282	0.753015	-1.32799	-0.409249	120.461	159.972
Ywhaz	ENSMUSG00000022285	Ywhaz	0.000874994	0.298282	0.870817	-1.14835	-0.199559	1069.38	1228.02
Siah2	ENSMUSG00000036432	Siah2	0.000875168	0.298282	23.5138	23.5138	4.55544	24.2151	1.02982
Ptpn3	ENSMUSG00000038764	Ptpn3	0.00089469	0.298282	0.74569	-1.34104	-0.423352	55.0795	73.8637
Smim19	ENSMUSG00000031534	Smim19	0.000904078	0.298282	0.643722	-1.55347	-0.635491	33.6921	52.3396
Zdhhc14	ENSMUSG00000034265	Zdhhc14	0.000979677	0.317652	0.552486	-1.81	-0.855989	19.1923	34.738
Hspe1	ENSMUSG00000073676	Hspe1	0.00112981	0.355781	1.15006	1.15006	0.201706	402.264	349.777
Ctnnb1	ENSMUSG00000006932	Ctnnb1	0.00113511	0.355781	0.884262	-1.13089	-0.177454	239.031	270.317
Tomm7	ENSMUSG00000028998	Tomm7	0.001162	0.35824	1.12243	1.12243	0.166623	364.662	324.887
Ndufa13	ENSMUSG00000036199	Ndufa13	0.00118394	0.359114	1.09855	1.09855	0.135601	883.64	804.369
Zfp821	ENSMUSG00000031728	Zfp821	0.00120876	0.360824	0.0403457	-24.7858	-4.63144	1.00058	24.8002
Elovl6	ENSMUSG00000041220	Elovl6	0.00127034	0.366845	1.60825	1.60825	0.685487	37.7606	23.4794
Cdk2ap2	ENSMUSG00000024856	Cdk2ap2	0.00128312	0.366845	1.56882	1.56882	0.64968	61.1698	38.991
Rpl19	ENSMUSG00000017404	Rpl19	0.00128745	0.366845	1.13146	1.13146	0.178191	814.04	719.457
Eif3b	ENSMUSG00000056076	Eif3b	0.00132315	0.371391	1.2552	1.2552	0.32792	85.8725	68.4132
Acp2	ENSMUSG00000002103	Acp2	0.00137367	0.379901	0.652385	-1.53284	-0.616204	27.3138	41.8675
Cntn1	ENSMUSG00000055022	Cntn1	0.00143848	0.392059	0.861508	-1.16076	-0.215064	270.697	314.213
Psmb2	ENSMUSG00000028837	Psmb2	0.00147865	0.397251	0.781089	-1.28026	-0.35644	119.471	152.955
Cplx1	ENSMUSG00000033615	Cplx1	0.0015061	0.398926	0.871624	-1.14728	-0.198223	537.187	616.306
Snhg6	ENSMUSG00000098234	Snhg6	0.0015533	0.405712	1.39175	1.39175	0.476902	72.0186	51.7467
Luc7l2	ENSMUSG00000029823	Luc7l2	0.0015977	0.405716	0.674056	-1.48356	-0.569059	17.9619	26.6475
Tmem43	ENSMUSG00000030095	Tmem43	0.00161383	0.405716	0.62089	-1.61059	-0.687591	15.2834	24.6153
Pex10	ENSMUSG00000029047	Pex10	0.00170723	0.405716	0.0589423	-16.9658	-4.08455	1.01249	17.1777
Vps29	ENSMUSG00000029462	Vps29	0.00171132	0.405716	1.1856	1.1856	0.245612	268.794	226.716
Rps26	ENSMUSG00000025362	Rps26	0.00171132	0.405716	1.16961	1.16961	0.226032	814.883	696.711
Lats2	ENSMUSG00000021959	Lats2	0.00172681	0.405716	1.27862	1.27862	0.354585	94.1025	73.5971
Gm42418	ENSMUSG00000098178	.	0.00172693	0.405716	0.756876	-1.32122	-0.401871	364.204	481.193
Rpl23	ENSMUSG00000071415	Rpl23	0.00174266	0.405716	0.88809	-1.12601	-0.171222	636.302	716.483
Patz1	ENSMUSG00000020453	Patz1	0.00174748	0.405716	0.0509895	-19.6119	-4.29366	1.00496	19.7091
Clip3	ENSMUSG00000013921	Clip3	0.00177452	0.40697	0.851932	-1.1738	-0.23119	301.054	353.379
Fosb	ENSMUSG00000003545	Fosb	0.00188811	0.427806	1	1	0	1.0513	1.0513
Ndufb1-ps	ENSMUSG00000113902	Ndufb1-ps	0.00192461	0.430884	1.12016	1.12016	0.163702	550.077	491.071
Stk3	ENSMUSG00000022329	Stk3	0.00195711	0.433005	0.0608268	-16.4401	-4.03915	1.00489	16.5205
Gm7467	ENSMUSG00000098449	Gm7467	0.00207166	0.449464	1	1	0	1.07423	1.07423
Keap1	ENSMUSG00000003308	Keap1	0.00211131	0.449464	0.823045	-1.215	-0.280957	47.7456	58.011
Aebp2	ENSMUSG00000030232	Aebp2	0.0021215	0.449464	1.59735	1.59735	0.675678	41.8507	26.2001
Wdr73	ENSMUSG00000025722	Wdr73	0.0021271	0.449464	0.552666	-1.80941	-0.855521	19.3405	34.9949
Chpf2	ENSMUSG00000038181	Chpf2	0.00218599	0.456775	0.626936	-1.59506	-0.673611	31.6621	50.5029
Gnb1	ENSMUSG00000029064	Gnb1	0.00225032	0.457459	0.873876	-1.14433	-0.194499	329.904	377.518
Epha4	ENSMUSG00000026235	Epha4	0.00228043	0.457459	0.856653	-1.16733	-0.223217	296.381	345.976
Gapdh	ENSMUSG00000057666	Gapdh	0.00228048	0.457459	0.939455	-1.06445	-0.090104	3052.99	3249.74
Insyn1	ENSMUSG00000066607	Insyn1	0.00230677	0.457459	0.733065	-1.36413	-0.447986	43.9716	59.9832
Eef1a1	ENSMUSG00000037742	Eef1a1	0.00234188	0.457459	0.932337	-1.07257	-0.101077	1716.12	1840.67
Mt3	ENSMUSG00000031760	Mt3	0.00236268	0.457459	1.07402	1.07402	0.10302	2559.5	2383.1
Clstn1	ENSMUSG00000039953	Clstn1	0.0024048	0.457459	0.902715	-1.10777	-0.147658	573.069	634.828
Gm17750	ENSMUSG00000098087	Gm17750	0.00242098	0.457459	1	1	0	1.08518	1.08518
Ccdc184	ENSMUSG00000029875	Ccdc184	0.00242262	0.457459	16.5848	16.5848	4.05179	18.2959	1.10317
Sub1	ENSMUSG00000022205	Sub1	0.00246925	0.457459	1.13201	1.13201	0.178882	540.406	477.388
Commd9	ENSMUSG00000027163	Commd9	0.00247895	0.457459	0.703231	-1.42201	-0.507929	24.0942	34.2621
Mprip	ENSMUSG00000005417	Mprip	0.00250197	0.457459	0.792195	-1.26231	-0.336072	128.878	162.685
Cox7c	ENSMUSG00000017778	Cox7c	0.0025131	0.457459	1.07641	1.07641	0.106227	1597.26	1483.88
Cbx4	ENSMUSG00000039989	Cbx4	0.00252982	0.457459	0.724073	-1.38108	-0.465793	30.9594	42.7573
Plekhj1	ENSMUSG00000035278	Plekhj1	0.00262894	0.465256	0.413447	-2.41869	-1.27423	14.3417	34.6881
Mrm3	ENSMUSG00000038046	Mrm3	0.00265814	0.465256	1	1	0	1.01322	1.01322
Serpinb9	ENSMUSG00000045827	Serpinb9	0.00266408	0.465256	0.0549224	-18.2075	-4.18646	1.00448	18.289
Meg3	ENSMUSG00000021268	Meg3	0.00267224	0.465256	0.86616	-1.15452	-0.207295	613.761	708.6
Arl5b	ENSMUSG00000017418	Arl5b	0.00269663	0.465256	21.8052	21.8052	4.4466	22.7751	1.04448
Nr2f1	ENSMUSG00000069171	Nr2f1	0.00272323	0.465573	0.705375	-1.41768	-0.503537	44.0176	62.4031
Sbk1	ENSMUSG00000042978	Sbk1	0.00277079	0.467603	20.5286	20.5286	4.35956	23.5053	1.145
Ifrd1	ENSMUSG00000001627	Ifrd1	0.00278483	0.467603	1.51555	1.51555	0.599846	53.7343	35.4552
Man1b1	ENSMUSG00000036646	Man1b1	0.00286044	0.468572	0.619798	-1.61343	-0.690131	18.7992	30.3312
Atp6ap1	ENSMUSG00000019087	Atp6ap1	0.00286535	0.468572	0.883678	-1.13163	-0.178408	263.976	298.724
Rpl38	ENSMUSG00000057322	Rpl38	0.00286535	0.468572	1.05979	1.05979	0.0837781	1316.1	1241.85
Itm2c	ENSMUSG00000026223	Itm2c	0.00299243	0.485135	0.858225	-1.1652	-0.220572	1087.71	1267.4
Cyld	ENSMUSG00000036712	Cyld	0.0030277	0.486658	0.673817	-1.48408	-0.569571	51.8264	76.9146
Tab1	ENSMUSG00000022414	Tab1	0.00312044	0.493603	0.0556502	-17.9694	-4.16747	1.0066	18.0881
Spop	ENSMUSG00000057522	Spop	0.00315068	0.493603	0.817707	-1.22293	-0.290344	71.7679	87.7672
Galnt17	ENSMUSG00000034040	Galnt17	0.00316513	0.493603	0.820608	-1.21861	-0.285235	137.535	167.601
9930021J03Rik	ENSMUSG00000046138	9930021J03Rik	0.0031759	0.493603	1.52849	1.52849	0.612103	24.8165	16.236
Ndufb4	ENSMUSG00000022820	Ndufb4	0.00326213	0.50285	1.07179	1.07179	0.100021	637.301	594.614
Rpl7a	ENSMUSG00000062647	Rpl7a	0.00334726	0.511777	1.19823	1.19823	0.260904	415.569	346.819
Dbpht2	ENSMUSG00000029878	Dbpht2	0.00342501	0.517746	1	1	0	1.06816	1.06816
P4ha1	ENSMUSG00000019916	P4ha1	0.00344136	0.517746	1.43027	1.43027	0.51629	29.1003	20.346
Hmgcr	ENSMUSG00000021670	Hmgcr	0.00349745	0.522009	1.51106	1.51106	0.595562	73.9044	48.9089
Mars	ENSMUSG00000040354	.	0.00352699	0.522273	0.589901	-1.6952	-0.761456	17.8164	30.2024
Snhg11	ENSMUSG00000044349	Snhg11	0.00359954	0.528851	0.843465	-1.18559	-0.2456	407.793	483.473
Cnr1	ENSMUSG00000044288	Cnr1	0.00365829	0.533317	0.758241	-1.31884	-0.399271	65.7238	86.6792
Trap1	ENSMUSG00000005981	Trap1	0.00370554	0.536049	1.64521	1.64521	0.718275	43.3708	26.3618
Mgrn1	ENSMUSG00000022517	Mgrn1	0.00386887	0.555404	1.25208	1.25208	0.324328	187.48	149.735
Ube2v1	ENSMUSG00000078923	Ube2v1	0.00395168	0.558092	0.787634	-1.26963	-0.344403	228.251	289.794
Mpc1	ENSMUSG00000023861	Mpc1	0.00400207	0.558092	1.21101	1.21101	0.276214	306.341	252.962
Snrpn	ENSMUSG00000102252	Snrpn	0.00400207	0.558092	1.08927	1.08927	0.123359	1760.23	1615.97
Csde1	ENSMUSG00000068823	Csde1	0.00403596	0.558092	0.83801	-1.1933	-0.254961	138.202	164.917
Hsp90ab1	ENSMUSG00000023944	Hsp90ab1	0.00403597	0.558092	1.07316	1.07316	0.101862	1388.89	1294.21
Lemd2	ENSMUSG00000044857	Lemd2	0.00410859	0.563986	0.647197	-1.54513	-0.627724	15.786	24.3914
Vamp2	ENSMUSG00000020894	Vamp2	0.00413925	0.564078	0.951985	-1.05044	-0.0709888	1013.88	1065.01
Actr1b	ENSMUSG00000037351	Actr1b	0.00424491	0.57093	0.835569	-1.19679	-0.259169	192.046	229.839
Rnf20	ENSMUSG00000028309	Rnf20	0.00430435	0.57093	1.69743	1.69743	0.76335	32.0541	18.8839
Minar2	ENSMUSG00000050875	Minar2	0.0043103	0.57093	0.577743	-1.73087	-0.791499	19.7946	34.262
Tro	ENSMUSG00000025272	Tro	0.0043837	0.57093	0.675522	-1.48034	-0.565925	48.4915	71.7837
Celf5	ENSMUSG00000034818	Celf5	0.00438956	0.57093	0.742419	-1.34695	-0.429695	94.448	127.217
Vgf	ENSMUSG00000037428	Vgf	0.00438963	0.57093	1.21387	1.21387	0.279609	192.13	158.279
Ache	ENSMUSG00000023328	Ache	0.00440204	0.57093	0.731508	-1.36704	-0.451054	48.0273	65.6551
Grin2a	ENSMUSG00000059003	Grin2a	0.00453879	0.580756	0.799083	-1.25144	-0.323583	174.347	218.183
Trub2	ENSMUSG00000039826	Trub2	0.00456539	0.580756	0.0463283	-21.5851	-4.43196	1.01739	21.9605
Polr3a	ENSMUSG00000025280	Polr3a	0.00458398	0.580756	0.119969	-8.33551	-3.05927	1.02295	8.52682
Dusp6	ENSMUSG00000019960	Dusp6	0.00460133	0.580756	1.86363	1.86363	0.898114	54.7237	29.3641
Foxk1	ENSMUSG00000056493	Foxk1	0.00466524	0.584413	1	1	0	1.03619	1.03619
Supt4a	ENSMUSG00000020485	Supt4a	0.00469246	0.584413	1.2711	1.2711	0.346073	149.774	117.831
Kctd17	ENSMUSG00000033287	Kctd17	0.00477114	0.590303	0.811025	-1.23301	-0.302182	157.196	193.824
Mtch1	ENSMUSG00000024012	Mtch1	0.00481091	0.591333	0.888048	-1.12606	-0.17129	571.179	643.184
Nr4a3	ENSMUSG00000028341	Nr4a3	0.00487043	0.594761	1.19857	1.19857	0.261313	134.554	112.263
Pik3cb	ENSMUSG00000032462	Pik3cb	0.00491209	0.59598	0.717869	-1.39301	-0.478207	16.6933	23.254
Cnih2	ENSMUSG00000024873	Cnih2	0.00522529	0.627079	1.09647	1.09647	0.132865	1506.92	1374.34
Rps14	ENSMUSG00000024608	Rps14	0.00526845	0.627079	1.08938	1.08938	0.123503	1160.81	1065.57
Vcp	ENSMUSG00000028452	Vcp	0.00526845	0.627079	0.881329	-1.13465	-0.182248	271.281	307.809
Matk	ENSMUSG00000004933	Matk	0.00537775	0.633468	0.862603	-1.15928	-0.213231	234.67	272.049
Slc7a10	ENSMUSG00000030495	Slc7a10	0.00540816	0.633468	1	1	0	1.01285	1.01285
Rexo4	ENSMUSG00000052406	Rexo4	0.00544902	0.633468	0.641008	-1.56004	-0.641586	23.8109	37.1461
Vsnl1	ENSMUSG00000054459	Vsnl1	0.00548913	0.633468	0.896969	-1.11487	-0.15687	800.718	892.694
Metap1d	ENSMUSG00000041921	Metap1d	0.00549055	0.633468	1	1	0	1.00008	1.00008
Ebna1bp2	ENSMUSG00000028729	Ebna1bp2	0.00555842	0.634995	1.70876	1.70876	0.772946	35.3186	20.6692
Chst12	ENSMUSG00000036599	Chst12	0.00561792	0.634995	0.0459172	-21.7783	-4.44482	1.02363	22.293
Atcay	ENSMUSG00000034958	Atcay	0.00562351	0.634995	0.716877	-1.39494	-0.480202	61.5595	85.8718
Pigo	ENSMUSG00000028454	Pigo	0.00563884	0.634995	1	1	0	1.00456	1.00456
Orc5	ENSMUSG00000029012	Orc5	0.00579768	0.645905	0.0530481	-18.8508	-4.23656	1.00725	18.9875
Kif5c	ENSMUSG00000026764	Kif5c	0.0058121	0.645905	0.893017	-1.1198	-0.16324	229.727	257.248
Gm47283	ENSMUSG00000096768	Gm47283	0.00585918	0.645905	1.23601	1.23601	0.305686	156.669	126.754
Gna11	ENSMUSG00000034781	Gna11	0.00590662	0.645905	1.20912	1.20912	0.273957	113.762	94.0863
Ndufa12	ENSMUSG00000020022	Ndufa12	0.00590746	0.645905	1.10053	1.10053	0.138195	578.914	526.033
Dnajc3	ENSMUSG00000022136	Dnajc3	0.00605025	0.655439	1.57785	1.57785	0.657957	34.3594	21.7761
Mrps27	ENSMUSG00000041632	Mrps27	0.00609363	0.655439	0.759844	-1.31606	-0.396224	20.3549	26.7882
Rufy2	ENSMUSG00000020070	Rufy2	0.00610395	0.655439	0.750557	-1.33234	-0.413966	17.1515	22.8517
Spindoc	ENSMUSG00000024970	Spindoc	0.00613407	0.655439	15.7703	15.7703	3.97913	16.567	1.05052
Ik	ENSMUSG00000024474	Ik	0.00617582	0.656172	0.782236	-1.27839	-0.354324	76.9838	98.4151
Rps8	ENSMUSG00000047675	Rps8	0.0062525	0.656884	1.1211	1.1211	0.16491	1039.32	927.055
Pygm	ENSMUSG00000032648	Pygm	0.00627483	0.656884	1	1	0	1.10258	1.10258
Gdap2	ENSMUSG00000027865	Gdap2	0.00631945	0.656884	1.36341	1.36341	0.447224	48.8158	35.8041
Klhl12	ENSMUSG00000026455	Klhl12	0.00632224	0.656884	0.763102	-1.31044	-0.390052	33.7691	44.2524
Mien1	ENSMUSG00000002580	Mien1	0.00650991	0.672667	1.18505	1.18505	0.244952	219.896	185.558
Ppp1r12a	ENSMUSG00000019907	Ppp1r12a	0.00656933	0.67306	0.76679	-1.30414	-0.383097	51.896	67.6796
Opcml	ENSMUSG00000062257	Opcml	0.00666757	0.67306	0.771212	-1.29666	-0.374801	117.708	152.627
Atp9a	ENSMUSG00000027546	Atp9a	0.00666893	0.67306	0.909081	-1.10001	-0.13752	294.119	323.535
Vti1a	ENSMUSG00000024983	Vti1a	0.00667108	0.67306	0.676512	-1.47817	-0.563812	18.3687	27.1521
Dlg4	ENSMUSG00000020886	Dlg4	0.00672258	0.67306	0.74097	-1.34958	-0.432514	91.9909	124.149
Lpin2	ENSMUSG00000024052	Lpin2	0.00673615	0.67306	1.49307	1.49307	0.578279	42.5955	28.5289
Orai2	ENSMUSG00000039747	Orai2	0.00677676	0.67306	1.14455	1.14455	0.194782	146.161	127.702
Serpinb6a	ENSMUSG00000060147	Serpinb6a	0.00680004	0.67306	0.669665	-1.49328	-0.578488	36.0654	53.8559
Map1a	ENSMUSG00000027254	Map1a	0.00688626	0.673633	0.818993	-1.22101	-0.288077	217.59	265.68
Miat	ENSMUSG00000097767	Miat	0.0069389	0.673633	0.736877	-1.35708	-0.440505	59.3775	80.5799
Ndufv2	ENSMUSG00000024099	Ndufv2	0.0069417	0.673633	1.09684	1.09684	0.133348	394.735	359.886
Adcy5	ENSMUSG00000022840	Adcy5	0.0069491	0.673633	0.608294	-1.64394	-0.717159	22.5242	37.0285
Hspb1	ENSMUSG00000004951	Hspb1	0.00708705	0.681536	1	1	0	1.01409	1.01409
Vps26b	ENSMUSG00000031988	Vps26b	0.0071031	0.681536	0.735836	-1.359	-0.442543	75.576	102.708
Gm43305	ENSMUSG00000105703	Gm43305	0.00717364	0.682383	1	1	0	1.1266	1.1266
Tsc22d1	ENSMUSG00000022010	Tsc22d1	0.00722446	0.682383	1.09385	1.09385	0.129413	542.732	496.167
Usp48	ENSMUSG00000043411	Usp48	0.00733423	0.682383	0.625466	-1.59881	-0.676997	29.5663	47.2708
Ndufa4	ENSMUSG00000029632	Ndufa4	0.00739903	0.682383	1.05986	1.05986	0.0838798	2522.7	2380.21
Gpd2	ENSMUSG00000026827	Gpd2	0.00741333	0.682383	0.705136	-1.41817	-0.504026	53.5089	75.8844
Apbb2	ENSMUSG00000029207	Apbb2	0.00743942	0.682383	0.69335	-1.44227	-0.528345	19.8556	28.6372
Kcmf1	ENSMUSG00000055239	Kcmf1	0.00745361	0.682383	1.37645	1.37645	0.460949	69.2582	50.3166
Kif2a	ENSMUSG00000021693	Kif2a	0.00751548	0.682383	0.806042	-1.24063	-0.311072	74.4827	92.4054
Ocel1	ENSMUSG00000002396	Ocel1	0.00752758	0.682383	1	1	0	1.00039	1.00039
Unc79	ENSMUSG00000021198	Unc79	0.00753125	0.682383	0.620669	-1.61117	-0.688104	21.7246	35.002
Srcap	ENSMUSG00000053877	Srcap	0.00753466	0.682383	1	1	0	1.06101	1.06101
Rnf112	ENSMUSG00000010086	Rnf112	0.00754736	0.682383	0.820356	-1.21898	-0.285677	362.187	441.499
Rps17	ENSMUSG00000061787	Rps17	0.00763768	0.684193	1.05485	1.05485	0.0770412	592.965	562.131
Tenm4	ENSMUSG00000048078	Tenm4	0.00764014	0.684193	0.661509	-1.5117	-0.596167	15.7816	23.8569
Gadd45b	ENSMUSG00000015312	Gadd45b	0.00791394	0.704839	1.57914	1.57914	0.659143	27.7057	17.5447
Arhgef9	ENSMUSG00000025656	Arhgef9	0.00794565	0.704839	0.857903	-1.16563	-0.221114	164.782	192.075
Cox6c	ENSMUSG00000014313	Cox6c	0.00800859	0.706042	1.0874	1.0874	0.12088	2204.82	2027.61
Gpr162	ENSMUSG00000038390	Gpr162	0.00807184	0.706042	0.845042	-1.18337	-0.242906	123.114	145.69
Habp4	ENSMUSG00000021476	Habp4	0.00807184	0.706042	0.831194	-1.20309	-0.266743	157.825	189.877
Mapre3	ENSMUSG00000029166	Mapre3	0.00823231	0.714725	0.902323	-1.10825	-0.148283	250.486	277.601
Sec61a1	ENSMUSG00000030082	Sec61a1	0.00824712	0.714725	1.27005	1.27005	0.344885	53.903	42.4416
Cox8a	ENSMUSG00000035885	Cox8a	0.00846165	0.729953	0.908874	-1.10026	-0.137847	1821.67	2004.31
Pam	ENSMUSG00000026335	Pam	0.00854764	0.73338	1.30324	1.30324	0.382106	51.5398	39.5473
Sap30	ENSMUSG00000031609	Sap30	0.00858848	0.73338	16.0202	16.0202	4.00182	16.0351	1.00093
Cadps2	ENSMUSG00000017978	Cadps2	0.00861837	0.73338	0.0401858	-24.8844	-4.63717	1.04848	26.0907
Slc25a38	ENSMUSG00000032519	Slc25a38	0.00869899	0.734047	19.2587	19.2587	4.26744	19.7534	1.02569
Uchl3	ENSMUSG00000022111	Uchl3	0.00875021	0.734047	1.20199	1.20199	0.265421	66.8375	55.6059
Tnr	ENSMUSG00000015829	Tnr	0.00876422	0.734047	0.660004	-1.51514	-0.599453	22.1945	33.6278
Cul9	ENSMUSG00000040327	Cul9	0.00878233	0.734047	0.68727	-1.45503	-0.541051	16.2728	23.6775
Rps10	ENSMUSG00000052146	Rps10	0.00886809	0.73571	1.11002	1.11002	0.150585	729.373	657.082
Smpd4	ENSMUSG00000005899	Smpd4	0.00888048	0.73571	0.731449	-1.36715	-0.451171	20.7704	28.3962
Sqle	ENSMUSG00000022351	Sqle	0.00894497	0.737803	1.48309	1.48309	0.568603	63.5352	42.8399
2610002M06Rik	ENSMUSG00000031242	2610002M06Rik	0.00912979	0.747145	0.693773	-1.44139	-0.527465	28.2344	40.6969
Dact2	ENSMUSG00000048826	Dact2	0.0091719	0.747145	1	1	0	1.00294	1.00294
Ubl7	ENSMUSG00000055720	Ubl7	0.00917741	0.747145	1.30762	1.30762	0.386945	68.9678	52.7429
Kdm7a	ENSMUSG00000042599	Kdm7a	0.00933286	0.756524	1.46554	1.46554	0.551436	35.9851	24.5541
Cplx2	ENSMUSG00000025867	Cplx2	0.00951044	0.764333	0.859058	-1.16407	-0.219173	324.206	377.397
Zbtb18	ENSMUSG00000063659	Zbtb18	0.00951047	0.764333	0.887852	-1.12631	-0.171609	482.382	543.314
Cacybp	ENSMUSG00000014226	Cacybp	0.00958432	0.76699	1.14298	1.14298	0.192799	167.169	146.257
Fam160b2	ENSMUSG00000022095	Fam160b2	0.00973085	0.775417	0.053033	-18.8562	-4.23697	1.05826	19.9548
Herpud1	ENSMUSG00000031770	Herpud1	0.00995754	0.778862	1.20945	1.20945	0.274356	69.1914	57.2088
Tfdp2	ENSMUSG00000032411	Tfdp2	0.0100071	0.778862	1	1	0	1.04766	1.04766
Tnfrsf12a	ENSMUSG00000023905	Tnfrsf12a	0.0100192	0.778862	1	1	0	1.01029	1.01029
Arhgap35	ENSMUSG00000058230	Arhgap35	0.0100376	0.778862	0.712068	-1.40436	-0.489913	40.9523	57.5117
Ap2a2	ENSMUSG00000002957	Ap2a2	0.010116	0.778862	0.841285	-1.18866	-0.249333	242.315	288.03
Tdrkh	ENSMUSG00000041912	Tdrkh	0.0101449	0.778862	0.0417364	-23.9599	-4.58255	1.04566	25.054
Eif2d	ENSMUSG00000026427	Eif2d	0.0102313	0.778862	0.0557456	-17.9387	-4.165	1.00324	17.9967
Sergef	ENSMUSG00000030839	Sergef	0.0102313	0.778862	0.0585558	-17.0777	-4.09404	1.05655	18.0435
Itpkb	ENSMUSG00000038855	Itpkb	0.0102398	0.778862	1	1	0	1.02625	1.02625
Foxn3	ENSMUSG00000033713	Foxn3	0.0102628	0.778862	1	1	0	1.02038	1.02038
Snx25	ENSMUSG00000038291	Snx25	0.0102797	0.778862	1.47055	1.47055	0.556355	31.2715	21.2652
Shisa4	ENSMUSG00000041889	Shisa4	0.010295	0.778862	0.692451	-1.44415	-0.530216	58.3005	84.1944
Egr2	ENSMUSG00000037868	Egr2	0.0103125	0.778862	1	1	0	1.02445	1.02445
Ndufv1	ENSMUSG00000037916	Ndufv1	0.0104314	0.784693	0.881408	-1.13455	-0.182118	182.059	206.555
Ggct	ENSMUSG00000002797	Ggct	0.0106183	0.794374	0.742712	-1.34642	-0.429125	41.2143	55.4917
Smim20	ENSMUSG00000061461	Smim20	0.0106446	0.794374	0.701436	-1.42565	-0.511616	35.0275	49.9368
Rab34	ENSMUSG00000002059	Rab34	0.0107666	0.799293	0.057623	-17.3542	-4.11721	1.08119	18.7632
Ppp2r5c	ENSMUSG00000017843	Ppp2r5c	0.0108379	0.799293	1.15945	1.15945	0.21344	284.173	245.093
Cd81	ENSMUSG00000037706	Cd81	0.010838	0.799293	0.826676	-1.20966	-0.274606	183.682	222.194
Tanc2	ENSMUSG00000053580	Tanc2	0.0109148	0.800134	0.869519	-1.15006	-0.20171	64.6954	74.4036
Armcx5	ENSMUSG00000072969	Armcx5	0.0109355	0.800134	0.693086	-1.44282	-0.528893	19.3319	27.8925
Mysm1	ENSMUSG00000062627	Mysm1	0.0109771	0.800134	1	1	0	1.0118	1.0118
Ube4a	ENSMUSG00000059890	Ube4a	0.0111137	0.806966	0.62012	-1.61259	-0.689382	23.946	38.6151
Actg1	ENSMUSG00000062825	Actg1	0.0112586	0.814225	0.922528	-1.08398	-0.116336	1774.49	1923.51
Acbd6	ENSMUSG00000033701	Acbd6	0.0113364	0.814225	0.793112	-1.26086	-0.334404	57.866	72.9607
Camkv	ENSMUSG00000032936	Camkv	0.0113445	0.814225	0.854468	-1.17032	-0.226902	415.711	486.514
Hars	ENSMUSG00000001380	Hars	0.0113871	0.814225	1.19375	1.19375	0.255497	107.188	89.7909
Atp8a1	ENSMUSG00000037685	Atp8a1	0.0114302	0.814225	0.826553	-1.20984	-0.27482	101.875	123.253
Usp38	ENSMUSG00000038250	Usp38	0.0114954	0.815781	0.0452603	-22.0944	-4.46561	1.01719	22.4742
Cacng7	ENSMUSG00000069806	Cacng7	0.0116746	0.825388	1	1	0	1.15923	1.15923
2810468N07Rik	ENSMUSG00000091475	.	0.0117642	0.828608	0.0589734	-16.9568	-4.08379	1.15286	19.5488
Asb8	ENSMUSG00000048175	Asb8	0.0118752	0.833299	0.751636	-1.33043	-0.411894	43.7601	58.2198
Adam23	ENSMUSG00000025964	Adam23	0.0120319	0.83637	1.35034	1.35034	0.433321	65.11	48.2175
Psma7	ENSMUSG00000027566	Psma7	0.012052	0.83637	1.16777	1.16777	0.22375	200.719	171.883
Kif5a	ENSMUSG00000074657	Kif5a	0.0120523	0.83637	0.870552	-1.1487	-0.199998	203.104	233.305
Pdia3	ENSMUSG00000027248	Pdia3	0.012234	0.840024	1.28213	1.28213	0.358546	118.458	92.3915
Ndufa3	ENSMUSG00000035674	Ndufa3	0.0122354	0.840024	1.09	1.09	0.124331	590.349	541.603
Lrfn1	ENSMUSG00000030600	Lrfn1	0.0122794	0.840024	0.719236	-1.39036	-0.475464	30.5168	42.4295
Sort1	ENSMUSG00000068747	Sort1	0.0123742	0.840024	0.904335	-1.10579	-0.145071	367.342	406.201
Ube2q2	ENSMUSG00000032307	Ube2q2	0.012402	0.840024	0.730354	-1.3692	-0.453332	44.277	60.624
Rbmx	ENSMUSG00000031134	Rbmx	0.0124423	0.840024	0.644969	-1.55046	-0.632699	18.4502	28.6064
Tex264	ENSMUSG00000040813	Tex264	0.0124578	0.840024	0.785984	-1.27229	-0.347429	57.0073	72.5299
Hes5	ENSMUSG00000048001	Hes5	0.0124623	0.840024	1	1	0	1.02501	1.02501
Vac14	ENSMUSG00000010936	Vac14	0.0126078	0.845911	0.0520264	-19.221	-4.26461	1.03637	19.92
Zfp354a	ENSMUSG00000020364	Zfp354a	0.0126718	0.845911	1	1	0	1.02145	1.02145
Dcaf7	ENSMUSG00000049354	Dcaf7	0.0127021	0.845911	0.872845	-1.14568	-0.196203	79.0376	90.5517
Nr2c2ap	ENSMUSG00000071078	Nr2c2ap	0.0127624	0.845911	0.813587	-1.22913	-0.297632	38.883	47.7921
Kirrel3	ENSMUSG00000032036	Kirrel3	0.0127774	0.845911	1	1	0	1.04047	1.04047
Cerk	ENSMUSG00000035891	Cerk	0.0128857	0.845911	1.56549	1.56549	0.64661	35.5535	22.7108
Bri3	ENSMUSG00000047843	Bri3	0.0129921	0.845911	1.15397	1.15397	0.206601	235.132	203.76
Atp5l	ENSMUSG00000038717	Atp5l	0.0129922	0.845911	1.06036	1.06036	0.0845533	1076.67	1015.38
Cdv3	ENSMUSG00000032803	Cdv3	0.0130313	0.845911	0.820596	-1.21863	-0.285256	19.8322	24.168
Fbxl17	ENSMUSG00000023965	Fbxl17	0.0130723	0.845911	0.704283	-1.41988	-0.505773	30.2214	42.9108
Dhx30	ENSMUSG00000032480	Dhx30	0.0130735	0.845911	0.813074	-1.2299	-0.298541	53.531	65.8378
Csnk1a1	ENSMUSG00000024576	Csnk1a1	0.0130894	0.845911	0.88842	-1.12559	-0.170686	216.228	243.385
Mpp5	ENSMUSG00000021112	Mpp5	0.0132001	0.849881	0.052455	-19.064	-4.25278	1.01476	19.3454
Kif1b	ENSMUSG00000063077	Kif1b	0.0132863	0.849881	0.893244	-1.11951	-0.162874	254.207	284.589
Uqcc2	ENSMUSG00000024208	Uqcc2	0.0132865	0.849881	1.0981	1.0981	0.135012	507.077	461.776
Cnp	ENSMUSG00000006782	Cnp	0.0133544	0.851333	0.700449	-1.42766	-0.513649	50.2403	71.7259
Nfyb	ENSMUSG00000020248	Nfyb	0.013429	0.853195	0.739216	-1.35279	-0.435933	30.3039	40.9947
Nup107	ENSMUSG00000052798	Nup107	0.0136229	0.860594	1	1	0	1.02884	1.02884
Magi3	ENSMUSG00000052539	Magi3	0.0136758	0.860594	0.0572081	-17.48	-4.12764	1.16675	20.3949
Pds5b	ENSMUSG00000034021	Pds5b	0.013687	0.860594	1.32705	1.32705	0.408226	94.6934	71.3561
Rfk	ENSMUSG00000024712	Rfk	0.0137285	0.860594	0.791878	-1.26282	-0.336649	51.4057	64.9161
Polrmt	ENSMUSG00000020329	Polrmt	0.0139633	0.872408	0.0592547	-16.8763	-4.07693	1.02173	17.243
Mgat5b	ENSMUSG00000043857	Mgat5b	0.0140656	0.875884	1	1	0	1.04632	1.04632
Rasd1	ENSMUSG00000049892	Rasd1	0.0141365	0.877397	1.37518	1.37518	0.459625	124.392	90.4546
Acvr2a	ENSMUSG00000052155	Acvr2a	0.0142151	0.879372	0.0474461	-21.0765	-4.39757	1.08876	22.9472
Zfp386	ENSMUSG00000042063	Zfp386	0.014419	0.887579	0.563864	-1.77348	-0.826581	14.2673	25.3027
Fyn	ENSMUSG00000019843	Fyn	0.0145732	0.887579	0.876275	-1.14119	-0.190545	79.6942	90.9466
Creg1	ENSMUSG00000040713	Creg1	0.0145961	0.887579	0.0703356	-14.2175	-3.8296	1.1545	16.4142
Clns1a	ENSMUSG00000025439	Clns1a	0.0146309	0.887579	1.1185	1.1185	0.161568	120.343	107.593
Rpl36al	ENSMUSG00000049751	Rpl36al	0.0146309	0.887579	1.10493	1.10493	0.143961	410.767	371.757
Uqcr11	ENSMUSG00000020163	Uqcr11	0.0146309	0.887579	1.05693	1.05693	0.0798833	1084.66	1026.24
Cadm1	ENSMUSG00000032076	Cadm1	0.0148281	0.896645	0.784697	-1.27438	-0.349793	44.0022	56.0754
Pum3	ENSMUSG00000041360	Pum3	0.0149057	0.897801	0.688923	-1.45154	-0.537584	17.5361	25.4544
Frmd8	ENSMUSG00000024816	Frmd8	0.0149427	0.897801	1	1	0	1.04102	1.04102
Pkd1	ENSMUSG00000032855	Pkd1	0.0149995	0.898344	0.716886	-1.39492	-0.480184	36.904	51.4781
Dubr	ENSMUSG00000022639	Dubr	0.0151112	0.899335	1	1	0	1.02002	1.02002
Psmd5	ENSMUSG00000026869	Psmd5	0.0151117	0.899335	0.761601	-1.31302	-0.392892	43.6549	57.3199
Shank2	ENSMUSG00000037541	Shank2	0.0151928	0.900796	0.67166	-1.48885	-0.574198	17.5635	26.1494
Ugcg	ENSMUSG00000028381	Ugcg	0.0155642	0.900796	0.767976	-1.30212	-0.380866	53.6564	69.8673
Ttc9c	ENSMUSG00000071660	Ttc9c	0.0156071	0.900796	0.0636848	-15.7023	-3.97291	1.09753	17.2338
Bclaf1	ENSMUSG00000037608	Bclaf1	0.0156139	0.900796	0.662178	-1.51017	-0.594709	33.6725	50.8511
Wdr12	ENSMUSG00000026019	Wdr12	0.0156213	0.900796	0.776792	-1.28735	-0.3644	33.2162	42.7608
Rela	ENSMUSG00000024927	Rela	0.0156364	0.900796	0.0599094	-16.6919	-4.06107	1.03918	17.3459
Osbp2	ENSMUSG00000020435	Osbp2	0.0156815	0.900796	0.782801	-1.27746	-0.353282	60.4184	77.1823
Skil	ENSMUSG00000027660	Skil	0.0157168	0.900796	1.35011	1.35011	0.43308	57.2337	42.3918
Hivep3	ENSMUSG00000028634	Hivep3	0.0157502	0.900796	1.35362	1.35362	0.436828	22.9147	16.9284
Inka1	ENSMUSG00000042106	Inka1	0.0157527	0.900796	1	1	0	1.01107	1.01107
Kcnq5	ENSMUSG00000028033	Kcnq5	0.0158594	0.900796	0.749683	-1.3339	-0.415647	81.7636	109.064
Rps13	ENSMUSG00000090862	Rps13	0.015977	0.900796	1.07531	1.07531	0.104751	825.119	767.333
Rbm15b	ENSMUSG00000074102	Rbm15b	0.0160678	0.900796	1.47227	1.47227	0.558041	30.8592	20.9603
U2af1l4	ENSMUSG00000078765	U2af1l4	0.0161252	0.900796	0.741552	-1.34852	-0.43138	43.9712	59.2961
Supt20	ENSMUSG00000027751	Supt20	0.0161452	0.900796	0.0614451	-16.2747	-4.02456	1.05152	17.1132
Larp6	ENSMUSG00000034839	Larp6	0.0161518	0.900796	0.804431	-1.24311	-0.313959	34.3374	42.6852
Tspan3	ENSMUSG00000032324	Tspan3	0.0162116	0.900796	0.890156	-1.1234	-0.167871	432.45	485.814
Sugp1	ENSMUSG00000011306	Sugp1	0.0162303	0.900796	0.759563	-1.31655	-0.396759	24.8332	32.6941
Golim4	ENSMUSG00000034109	Golim4	0.016272	0.900796	1	1	0	1.00244	1.00244
Rap2b	ENSMUSG00000036894	Rap2b	0.0162944	0.900796	0.603235	-1.65773	-0.729208	34.6701	57.4736
Zfyve27	ENSMUSG00000018820	Zfyve27	0.0164628	0.900796	0.713949	-1.40066	-0.486108	26.5486	37.1856
Nop56	ENSMUSG00000027405	Nop56	0.0164875	0.900796	1.31126	1.31126	0.390953	72.3707	55.1917
Ly6c1	ENSMUSG00000079018	Ly6c1	0.0165004	0.900796	1.22036	1.22036	0.287313	19.6179	16.0755
Lrrcc1	ENSMUSG00000027550	Lrrcc1	0.0165139	0.900796	1	1	0	1.01519	1.01519
Usp22	ENSMUSG00000042506	Usp22	0.0166295	0.900796	0.838737	-1.19227	-0.25371	150.147	179.016
Zzef1	ENSMUSG00000055670	Zzef1	0.0166388	0.900796	0.741544	-1.34854	-0.431396	19.6414	26.4871
Tmem267	ENSMUSG00000074634	Tmem267	0.0166571	0.900796	1.26313	1.26313	0.337	61.6685	48.822
Dbnl	ENSMUSG00000020476	Dbnl	0.0166815	0.900796	0.844251	-1.18448	-0.244257	61.5609	72.9178
Gfra4	ENSMUSG00000027316	Gfra4	0.0166871	0.900796	0.798801	-1.25188	-0.324092	89.1825	111.645
Dnajc19	ENSMUSG00000027679	Dnajc19	0.0166898	0.900796	1.1381	1.1381	0.186627	123.917	108.881
Nr4a1	ENSMUSG00000023034	Nr4a1	0.0166925	0.900796	1.50382	1.50382	0.588636	38.4026	25.5366
Pgam5	ENSMUSG00000029500	Pgam5	0.0167901	0.900796	1.32285	1.32285	0.403647	56.5493	42.7481
Ybx1	ENSMUSG00000028639	Ybx1	0.0168061	0.900796	1.38088	1.38088	0.465592	99.7452	72.2329
Rps20	ENSMUSG00000028234	Rps20	0.0168115	0.900796	1.10281	1.10281	0.141181	879.624	797.622
Fahd1	ENSMUSG00000045316	Fahd1	0.0168495	0.900796	0.745711	-1.341	-0.423311	20.1994	27.0875
Pcdhb11	ENSMUSG00000051486	Pcdhb11	0.0168606	0.900796	1.01426	1.01426	0.0204234	1.01436	1.0001
Actr6	ENSMUSG00000019948	Actr6	0.0169373	0.901608	1.36324	1.36324	0.447044	27.914	20.4761
Mlh3	ENSMUSG00000021245	Mlh3	0.0169717	0.901608	1	1	0	1.01064	1.01064
Nbl1	ENSMUSG00000041120	Nbl1	0.0171184	0.906844	1.24825	1.24825	0.319907	165.836	132.854
Parp6	ENSMUSG00000025237	Parp6	0.0171802	0.90756	0.78353	-1.27628	-0.35194	91.0362	116.187
Ehd1	ENSMUSG00000024772	Ehd1	0.0174009	0.91356	0.725058	-1.3792	-0.463832	31.5432	43.5044
Ppp2r2a	ENSMUSG00000022052	Ppp2r2a	0.0174301	0.91356	1.21002	1.21002	0.275026	128.233	105.976
Pex11a	ENSMUSG00000030545	Pex11a	0.0174395	0.91356	1	1	0	1.02254	1.02254
Sertad1	ENSMUSG00000008384	Sertad1	0.0175554	0.913697	1	1	0	1.00438	1.00438
Syn1	ENSMUSG00000037217	Syn1	0.017684	0.913697	0.908374	-1.10087	-0.138642	544.656	599.594
Lmo7	ENSMUSG00000033060	Lmo7	0.0177128	0.913697	0.614266	-1.62796	-0.703066	32.8591	53.4934
Olfml2b	ENSMUSG00000038463	Olfml2b	0.0177657	0.913697	1.24442	1.24442	0.315469	67.9149	54.5758
Zkscan6	ENSMUSG00000018347	Zkscan6	0.0177788	0.913697	0.0507892	-19.6892	-4.29934	1.02344	20.1507
Rpl37	ENSMUSG00000041841	Rpl37	0.0178119	0.913697	1.10011	1.10011	0.137651	1254.12	1139.99
Tmem86b	ENSMUSG00000045282	Tmem86b	0.0178248	0.913697	1	1	0	1.00484	1.00484
Cog2	ENSMUSG00000031979	Cog2	0.0178309	0.913697	0.0478689	-20.8904	-4.38477	1.01914	21.2902
Hcrt	ENSMUSG00000045471	Hcrt	0.0179388	0.913697	1.28073	1.28073	0.356966	1.13169	0.883632
Rce1	ENSMUSG00000024889	Rce1	0.0179736	0.913697	1.20588	1.20588	0.270084	20.8356	17.2784
Zfp810	ENSMUSG00000066829	Zfp810	0.0179766	0.913697	1	1	0	1.04186	1.04186
Rab33a	ENSMUSG00000031104	Rab33a	0.0181717	0.919759	0.685589	-1.4586	-0.544585	23.2219	33.8715
St6gal2	ENSMUSG00000024172	St6gal2	0.0183782	0.919759	1	1	0	1.02112	1.02112
Get4	ENSMUSG00000025858	Get4	0.0183943	0.919759	0.761347	-1.31346	-0.393375	71.7558	94.2486
Abhd17c	ENSMUSG00000038459	Abhd17c	0.0184039	0.919759	0.751484	-1.3307	-0.412187	27.5074	36.6042
Ywhag	ENSMUSG00000051391	Ywhag	0.0184633	0.919759	0.95226	-1.05013	-0.070572	921.772	967.984
Diras1	ENSMUSG00000043670	Diras1	0.0184728	0.919759	0.693617	-1.44172	-0.527788	17.7635	25.61
Rfc5	ENSMUSG00000029363	Rfc5	0.0184802	0.919759	1	1	0	1.00911	1.00911
Phf23	ENSMUSG00000018572	Phf23	0.0184871	0.919759	1.43358	1.43358	0.519624	37.6161	26.2392
Nucb1	ENSMUSG00000030824	Nucb1	0.0186212	0.923513	0.696655	-1.43543	-0.521485	27.8768	40.0153
Arpp21	ENSMUSG00000032503	Arpp21	0.0186608	0.923513	0.837253	-1.19438	-0.256265	78.5299	93.7947
Depdc5	ENSMUSG00000037426	Depdc5	0.0188223	0.923793	0.71115	-1.40617	-0.491774	18.1969	25.5879
Gda	ENSMUSG00000058624	Gda	0.0188445	0.923793	0.621375	-1.60933	-0.686463	47.5898	76.5878
Hnrnpa0	ENSMUSG00000007836	Hnrnpa0	0.0188629	0.923793	0.835087	-1.19748	-0.260001	105.271	126.059
Pcnp	ENSMUSG00000071533	Pcnp	0.0188629	0.923793	0.859488	-1.16348	-0.218451	99.4195	115.673
Nhp2	ENSMUSG00000001056	Nhp2	0.0189987	0.924754	0.883409	-1.13198	-0.178847	129.056	146.088
Tmem219	ENSMUSG00000060538	Tmem219	0.019034	0.924754	0.675647	-1.48006	-0.565658	20.5298	30.3854
Brd1	ENSMUSG00000022387	Brd1	0.0190698	0.924754	0.613389	-1.63029	-0.705126	19.1976	31.2976
Nedd9	ENSMUSG00000021365	Nedd9	0.0190793	0.924754	1	1	0	1.01073	1.01073
Hax1	ENSMUSG00000027944	Hax1	0.0192482	0.928702	1.34291	1.34291	0.425362	58.1113	43.2727
Mgat3	ENSMUSG00000042428	Mgat3	0.0192595	0.928702	0.778419	-1.28465	-0.361381	60.5517	77.788
BC017158	ENSMUSG00000030780	BC017158	0.0194021	0.932111	0.118834	-8.41509	-3.07298	1.01049	8.50339
Timm9	ENSMUSG00000021079	Timm9	0.0194718	0.932111	0.747758	-1.33733	-0.419357	76.0015	101.639
Faah	ENSMUSG00000034171	Faah	0.0194789	0.932111	0.866537	-1.15402	-0.206667	130.646	150.768
Myo6	ENSMUSG00000033577	Myo6	0.0195951	0.935294	0.65188	-1.53402	-0.617322	17.3038	26.5444
Tmem70	ENSMUSG00000025940	Tmem70	0.019828	0.944016	1.24512	1.24512	0.316281	106.619	85.6297
Acyp2	ENSMUSG00000060923	Acyp2	0.0201103	0.955035	1.27789	1.27789	0.353768	89.7984	70.2706
Fam43b	ENSMUSG00000078235	Fam43b	0.0203567	0.956518	1.39574	1.39574	0.481026	27.5454	19.7354
Dpm2	ENSMUSG00000026810	Dpm2	0.020399	0.956518	1.23234	1.23234	0.301401	113.967	92.4805
Hsd17b4	ENSMUSG00000024507	Hsd17b4	0.0204372	0.956518	0.707096	-1.41423	-0.500022	20.0375	28.3377
Fbxo45	ENSMUSG00000035764	Fbxo45	0.0205398	0.956518	0.789726	-1.26626	-0.340577	70.0008	88.6394
Tmem258	ENSMUSG00000036372	Tmem258	0.0205433	0.956518	1.22192	1.22192	0.289144	141.562	115.852
Rab1b	ENSMUSG00000024870	Rab1b	0.020544	0.956518	0.889381	-1.12438	-0.169126	113.587	127.714
Eef1d	ENSMUSG00000055762	Eef1d	0.020611	0.956518	1.24506	1.24506	0.31621	70.8151	56.8771
Sap130	ENSMUSG00000024260	Sap130	0.0208272	0.956518	1	1	0	1.0508	1.0508
Slit1	ENSMUSG00000025020	Slit1	0.020836	0.956518	0.819267	-1.2206	-0.287595	92.7633	113.227
Schip1	ENSMUSG00000027777	Schip1	0.0208362	0.956518	1.15634	1.15634	0.209562	193.394	167.247
Tspan12	ENSMUSG00000029669	Tspan12	0.0208865	0.956518	1	1	0	1.01477	1.01477
Elof1	ENSMUSG00000013822	Elof1	0.0209033	0.956518	1.15837	1.15837	0.212092	84.3111	72.7845
Rab2b	ENSMUSG00000022159	Rab2b	0.0209744	0.956518	0.817583	-1.22312	-0.290563	18.4369	22.5505
Sem1	ENSMUSG00000042541	Sem1	0.0209839	0.956518	1.13165	1.13165	0.178426	257.796	227.806
Rplp1	ENSMUSG00000007892	Rplp1	0.0209839	0.956518	1.0978	1.0978	0.134615	2460.08	2240.92
Acox3	ENSMUSG00000029098	Acox3	0.0209905	0.956518	0.0604539	-16.5415	-4.04802	1.0027	16.5862
Zc3h4	ENSMUSG00000059273	Zc3h4	0.0210585	0.956518	17.6337	17.6337	4.14026	18.5388	1.05133
Ppan	ENSMUSG00000004100	Ppan	0.0210777	0.956518	16.9119	16.9119	4.07997	17.269	1.02112
Bcl7c	ENSMUSG00000030814	Bcl7c	0.0211311	0.956518	17.9936	17.9936	4.16941	19.2338	1.06893
Lsm14b	ENSMUSG00000039108	Lsm14b	0.021177	0.956518	0.681268	-1.46785	-0.553707	29.5268	43.341
Mepce	ENSMUSG00000029726	Mepce	0.0212627	0.956518	0.752115	-1.32958	-0.410975	20.8705	27.7491
Scd2	ENSMUSG00000025203	Scd2	0.0212817	0.956518	0.826773	-1.20952	-0.274437	370.049	447.582
Rnft1	ENSMUSG00000020521	Rnft1	0.0213113	0.956518	1	1	0	1.05543	1.05543
B3galt1	ENSMUSG00000034780	B3galt1	0.0215818	0.964798	0.799672	-1.25051	-0.322519	18.5681	23.2196
Trpm2	ENSMUSG00000009292	Trpm2	0.0216294	0.964798	0.0554172	-18.0449	-4.17352	1.03159	18.6149
Nbr1	ENSMUSG00000017119	Nbr1	0.0217298	0.964798	0.802342	-1.24635	-0.31771	65.2217	81.2891
Slc38a10	ENSMUSG00000061306	Slc38a10	0.0217314	0.964798	0.739444	-1.35237	-0.435487	24.0579	32.5351
Exosc10	ENSMUSG00000017264	Exosc10	0.0218134	0.964798	0.0485811	-20.5841	-4.36346	1.04301	21.4694
Cited2	ENSMUSG00000039910	Cited2	0.0218541	0.964798	1.31398	1.31398	0.393939	47.0099	35.7768
Pradc1	ENSMUSG00000030008	Pradc1	0.0218549	0.964798	14.629	14.629	3.87076	15.3231	1.04744
Cish	ENSMUSG00000032578	Cish	0.0220958	0.969125	1	1	0	1.01083	1.01083
Nfasc	ENSMUSG00000026442	Nfasc	0.0221156	0.969125	0.739198	-1.35282	-0.435968	67.2671	91.0001
Rbm17	ENSMUSG00000037197	Rbm17	0.0222024	0.969125	1.72613	1.72613	0.787542	41.6133	24.1078
Pdxdc1	ENSMUSG00000022680	Pdxdc1	0.0222163	0.969125	0.74312	-1.34568	-0.428333	30.4853	41.0234
Mlip	ENSMUSG00000032355	Mlip	0.0222612	0.969125	0.646864	-1.54592	-0.628466	17.1725	26.5473
AU022252	ENSMUSG00000078584	AU022252	0.0222775	0.969125	18.5287	18.5287	4.21169	18.7592	1.01244
Gm37494	ENSMUSG00000108621	Gm37494	0.0223137	0.969125	1	1	0	1.00943	1.00943
Rbm26	ENSMUSG00000022119	Rbm26	0.0225315	0.971416	0.0443798	-22.5328	-4.49395	1.00101	22.5554
Efcab2	ENSMUSG00000026495	Efcab2	0.0226578	0.971416	1	1	0	1.01159	1.01159
Nat8l	ENSMUSG00000048142	Nat8l	0.0226675	0.971416	0.872963	-1.14552	-0.196007	148.449	170.052
Cox14	ENSMUSG00000023020	Cox14	0.0226677	0.971416	1.10235	1.10235	0.140577	313.749	284.62
Elmo2	ENSMUSG00000017670	Elmo2	0.0228259	0.971416	1.27103	1.27103	0.346003	141.058	110.979
Ndufs5	ENSMUSG00000028648	Ndufs5	0.0228265	0.971416	1.07434	1.07434	0.103446	600.947	559.366
March6	ENSMUSG00000039100	.	0.0229062	0.971416	0.862317	-1.15967	-0.213709	157.362	182.487
Nrros	ENSMUSG00000052384	Nrros	0.0229381	0.971416	1	1	0	1.0069	1.0069
9330102E08Rik	ENSMUSG00000107879	9330102E08Rik	0.0229436	0.971416	1	1	0	1.04334	1.04334
Fbxo34	ENSMUSG00000037536	Fbxo34	0.0231194	0.971416	0.935087	-1.06942	-0.0968277	57.7607	61.7704
Mcf2l	ENSMUSG00000031442	Mcf2l	0.0231332	0.971416	0.780367	-1.28145	-0.357776	54.7597	70.1717
Cdkl2	ENSMUSG00000029403	Cdkl2	0.0231397	0.971416	0.67327	-1.48529	-0.570742	30.8484	45.8187
Nsrp1	ENSMUSG00000037958	Nsrp1	0.0231532	0.971416	14.5605	14.5605	3.86399	15.4812	1.06323
Lst1	ENSMUSG00000073412	Lst1	0.0232815	0.971416	0.0644419	-15.5178	-3.95586	1.10839	17.1998
Cpne7	ENSMUSG00000034796	Cpne7	0.0233043	0.971416	0.780922	-1.28054	-0.35675	117.893	150.967
Mycbp2	ENSMUSG00000033004	Mycbp2	0.0233083	0.971416	0.876104	-1.14142	-0.190827	137.986	157.499
1110012L19Rik	ENSMUSG00000045237	1110012L19Rik	0.0233216	0.971416	1	1	0	1.07121	1.07121
Zfp46	ENSMUSG00000051351	Zfp46	0.0233624	0.971416	0.0540228	-18.5107	-4.21029	1.04268	19.3007
Rpl32	ENSMUSG00000057841	Rpl32	0.0234712	0.971416	1.09746	1.09746	0.134174	1042.4	949.822
Dgkz	ENSMUSG00000040479	Dgkz	0.0234712	0.971416	1.119	1.119	0.162206	319.553	285.571
Ak1	ENSMUSG00000026817	Ak1	0.0236222	0.971416	0.843552	-1.18546	-0.245451	59.554	70.599
Fbxw7	ENSMUSG00000028086	Fbxw7	0.023633	0.971416	0.80358	-1.24443	-0.315487	94.0742	117.069
Tmem178b	ENSMUSG00000057716	Tmem178b	0.0236391	0.971416	0.853235	-1.17201	-0.228985	39.3524	46.1214
Tnfaip1	ENSMUSG00000017615	Tnfaip1	0.0236511	0.971416	0.0493235	-20.2743	-4.34158	1.03951	21.0754
Gm26782	ENSMUSG00000097431	Gm26782	0.0236578	0.971416	1	1	0	1.07723	1.07723
C130036L24Rik	ENSMUSG00000073627	C130036L24Rik	0.0238739	0.978154	1	1	0	1.06141	1.06141
Flot2	ENSMUSG00000061981	Flot2	0.0239575	0.979443	0.802121	-1.24669	-0.318108	91.7687	114.407
Rnf146	ENSMUSG00000038876	Rnf146	0.024179	0.981823	1.32503	1.32503	0.406025	53.5249	40.3952
Cnot10	ENSMUSG00000056167	Cnot10	0.0242717	0.981823	1.43566	1.43566	0.521715	30.9405	21.5514
Rasl11b	ENSMUSG00000049907	Rasl11b	0.0244034	0.981823	1.53173	1.53173	0.615163	97.6069	63.7232
Elfn2	ENSMUSG00000043460	Elfn2	0.0244625	0.981823	0.729655	-1.37051	-0.454714	24.2934	33.2943
Emc2	ENSMUSG00000022337	Emc2	0.0244672	0.981823	1.23829	1.23829	0.308347	112.198	90.6072
Abhd17a	ENSMUSG00000003346	Abhd17a	0.0244678	0.981823	0.842082	-1.18753	-0.247967	135.063	160.392
Ube2m	ENSMUSG00000005575	Ube2m	0.0244678	0.981823	0.870459	-1.14882	-0.200152	204.659	235.117
Ddx5	ENSMUSG00000020719	Ddx5	0.0244678	0.981823	0.883379	-1.13202	-0.178896	506.062	572.871
Ncoa5	ENSMUSG00000039804	Ncoa5	0.0244878	0.981823	1.45687	1.45687	0.542874	31.0752	21.3301
Kif21b	ENSMUSG00000041642	Kif21b	0.0245509	0.981823	0.115788	-8.63644	-3.11044	1.07444	9.27932
Plcl1	ENSMUSG00000038349	Plcl1	0.02459	0.981823	22.6025	22.6025	4.49841	23.4553	1.03773
Mzt1	ENSMUSG00000033186	Mzt1	0.0247213	0.984976	1.17496	1.17496	0.232616	108.928	92.7076
Nrxn1	ENSMUSG00000024109	Nrxn1	0.0249798	0.98959	0.88851	-1.12548	-0.17054	282.911	318.411
Slc24a2	ENSMUSG00000037996	Slc24a2	0.0249798	0.98959	0.890792	-1.1226	-0.166839	482.118	541.224
Ulk4	ENSMUSG00000040936	Ulk4	0.0250055	0.98959	1	1	0	1.05706	1.05706
Rxrb	ENSMUSG00000039656	Rxrb	0.0250476	0.98959	0.79786	-1.25335	-0.325792	44.5857	55.8816
Kif3c	ENSMUSG00000020668	Kif3c	0.0251509	0.990216	0.845861	-1.18223	-0.241507	99.3645	117.471
Gm2a	ENSMUSG00000000594	Gm2a	0.0251687	0.990216	0.0446405	-22.4012	-4.4855	1.09496	24.5284
Acy1	ENSMUSG00000023262	Acy1	0.0252484	0.990835	1	1	0	1.02005	1.02005
Phldb1	ENSMUSG00000048537	Phldb1	0.0252898	0.990835	0.0532152	-18.7916	-4.23202	1.09397	20.5574
Cebpd	ENSMUSG00000071637	Cebpd	0.0254949	0.991775	0.713027	-1.40247	-0.487971	24.1454	33.8632
Eif4e3	ENSMUSG00000093661	Eif4e3	0.0255011	0.991775	0.0473268	-21.1297	-4.4012	1.02764	21.7138
Slc35f4	ENSMUSG00000021852	Slc35f4	0.0257151	0.991775	0.0514587	-19.4331	-4.28044	1.03929	20.1966
Fbh1	ENSMUSG00000058594	Fbh1	0.0258841	0.991775	0.813747	-1.22888	-0.297347	35.9361	44.1612
Gm12258	ENSMUSG00000072915	Gm12258	0.0258941	0.991775	1	1	0	1.04866	1.04866
Zfand6	ENSMUSG00000030629	Zfand6	0.0259169	0.991775	0.857469	-1.16622	-0.221844	57.1427	66.6411
Tet2	ENSMUSG00000040943	Tet2	0.0259465	0.991775	1	1	0	1.02346	1.02346
Rem2	ENSMUSG00000022176	Rem2	0.0260089	0.991775	1.1871	1.1871	0.247447	66.2266	55.7883
Supt6	ENSMUSG00000002052	Supt6	0.0260229	0.991775	0.802647	-1.24588	-0.317163	78.2264	97.4605
Ttr	ENSMUSG00000061808	Ttr	0.0260301	0.991775	0.608473	-1.64346	-0.716736	77.9257	128.068
Zfr	ENSMUSG00000022201	Zfr	0.0260312	0.991775	1.13671	1.13671	0.184867	240.406	211.493
Fgf9	ENSMUSG00000021974	Fgf9	0.026074	0.991775	17.404	17.404	4.12134	17.9352	1.03052
Mief1	ENSMUSG00000022412	Mief1	0.0260913	0.991775	1	1	0	1.03352	1.03352
Iars2	ENSMUSG00000026618	Iars2	0.0261153	0.991775	0.785303	-1.27339	-0.348679	22.5712	28.742
Tor1aip1	ENSMUSG00000026466	Tor1aip1	0.0261649	0.991775	1	1	0	1.03453	1.03453
Tgfb2	ENSMUSG00000039239	Tgfb2	0.0261832	0.991775	0.706394	-1.41564	-0.501455	42.6026	60.31
Arhgdig	ENSMUSG00000073433	Arhgdig	0.0262104	0.991775	1.10304	1.10304	0.141488	245.786	222.826
Akap8l	ENSMUSG00000002625	Akap8l	0.0262966	0.993042	0.791585	-1.26329	-0.337184	69.8966	88.2995
Oaz1	ENSMUSG00000035242	Oaz1	0.0263905	0.993439	1.07067	1.07067	0.0985179	755.359	705.499
Mettl23	ENSMUSG00000090266	Mettl23	0.0264128	0.993439	1.35585	1.35585	0.439194	54.9508	40.5287
Edem3	ENSMUSG00000043019	Edem3	0.0264857	0.994138	1	1	0	1.00713	1.00713
Med12	ENSMUSG00000079487	Med12	0.0266283	0.994138	1	1	0	1.0292	1.0292
Cttn	ENSMUSG00000031078	Cttn	0.0266618	0.994138	0.89246	-1.1205	-0.16414	126.265	141.479
Kcna4	ENSMUSG00000042604	Kcna4	0.0267006	0.994138	0.0527239	-18.9667	-4.2454	1.00621	19.0845
Pskh1	ENSMUSG00000048310	Pskh1	0.0267133	0.994138	1	1	0	1.03419	1.03419
Ralgps1	ENSMUSG00000038831	Ralgps1	0.0268602	0.994138	1.48969	1.48969	0.575014	34.1855	22.948
Prkca	ENSMUSG00000050965	Prkca	0.0269367	0.994138	0.877318	-1.13984	-0.188829	261.411	297.966
Rpl35a	ENSMUSG00000060636	Rpl35a	0.0269369	0.994138	1.05125	1.05125	0.0721038	1050.62	999.406
Epn1	ENSMUSG00000035203	Epn1	0.0269369	0.994138	0.926939	-1.07882	-0.109453	390.269	421.029
Ccnf	ENSMUSG00000072082	Ccnf	0.0270118	0.994138	1	1	0	1.00513	1.00513
Zfp945	ENSMUSG00000059142	Zfp945	0.027181	0.994138	0.0634356	-15.764	-3.97856	1.09641	17.2839
Zswim5	ENSMUSG00000033948	Zswim5	0.0271855	0.994138	1	1	0	1.01221	1.01221
Srrm4	ENSMUSG00000063919	Srrm4	0.0272569	0.994138	1	1	0	1.07025	1.07025
Nnat	ENSMUSG00000067786	Nnat	0.0273057	0.994138	0.718351	-1.39208	-0.47724	276.853	385.4
Adam11	ENSMUSG00000020926	Adam11	0.0273067	0.994138	0.877454	-1.13966	-0.188605	181.635	207.002
Gnas	ENSMUSG00000027523	Gnas	0.0273067	0.994138	0.953623	-1.04863	-0.0685097	2161.26	2266.37
B3gat2	ENSMUSG00000026156	B3gat2	0.0273538	0.994138	0.641575	-1.55866	-0.64031	14.8612	23.1635
Nabp1	ENSMUSG00000026107	Nabp1	0.027433	0.994138	1	1	0	1.00402	1.00402
Dpm3	ENSMUSG00000042737	Dpm3	0.0275752	0.994138	1.15716	1.15716	0.210586	75.4221	65.1788
Cpsf1	ENSMUSG00000034022	Cpsf1	0.02766	0.994138	0.0457394	-21.863	-4.45042	1.04172	22.7751
Naxd	ENSMUSG00000031505	Naxd	0.0276667	0.994138	0.803041	-1.24527	-0.316455	52.5318	65.4161
Tcaf1	ENSMUSG00000036667	Tcaf1	0.0276805	0.994138	0.865318	-1.15564	-0.208697	159.958	184.854
Pop5	ENSMUSG00000060152	Pop5	0.0276807	0.994138	1.17125	1.17125	0.228046	256.797	219.251
Sgms1	ENSMUSG00000040451	Sgms1	0.0277293	0.994138	1.31102	1.31102	0.39069	25.0037	19.0719
Stoml1	ENSMUSG00000032333	Stoml1	0.0277723	0.994138	0.869216	-1.15046	-0.202214	106.343	122.344
Mitf	ENSMUSG00000035158	Mitf	0.0278223	0.994138	1	1	0	1.00569	1.00569
St8sia5	ENSMUSG00000025425	St8sia5	0.0278587	0.994138	0.764137	-1.30867	-0.388098	56.1374	73.4651
Psip1	ENSMUSG00000028484	Psip1	0.0280568	0.998466	1.17135	1.17135	0.22817	106.395	90.8311
Txnrd2	ENSMUSG00000075704	Txnrd2	0.0282376	0.998466	0.78548	-1.27311	-0.348354	25.0538	31.8962
Arhgef12	ENSMUSG00000059495	Arhgef12	0.0282829	0.998466	0.789982	-1.26585	-0.340108	37.8621	47.9278
Plp1	ENSMUSG00000031425	Plp1	0.028346	0.998466	0.782236	-1.27839	-0.354325	229.158	292.953
Eef1akmt2	ENSMUSG00000030960	Eef1akmt2	0.0284735	0.998466	1.34157	1.34157	0.423923	27.5546	20.5391
Inpp5f	ENSMUSG00000042105	Inpp5f	0.0286902	0.998466	0.833653	-1.19954	-0.26248	51.9638	62.3326
Hacd1	ENSMUSG00000063275	Hacd1	0.0287473	0.998466	1.51035	1.51035	0.594881	26.0848	17.2708
Pa2g4	ENSMUSG00000025364	Pa2g4	0.0287528	0.998466	1.3759	1.3759	0.460377	43.699	31.7603
Phip	ENSMUSG00000032253	Phip	0.0288029	0.998466	0.0526325	-18.9997	-4.2479	1.09433	20.792
Rpl10a	ENSMUSG00000037805	Rpl10a	0.0288297	0.998466	0.920924	-1.08587	-0.118845	451.069	489.801
Pip4p2	ENSMUSG00000028221	Pip4p2	0.0288663	0.998466	0.77819	-1.28503	-0.361805	33.4664	43.0055
Timm23	ENSMUSG00000013701	Timm23	0.0292216	0.998466	1.18344	1.18344	0.242984	185.207	156.499
Wrb	ENSMUSG00000023147	.	0.029251	0.998466	0.714845	-1.39891	-0.484298	38.1365	53.3493
Slc15a4	ENSMUSG00000029416	Slc15a4	0.0294698	0.998466	20.2608	20.2608	4.34062	20.7853	1.02589
Pacs1	ENSMUSG00000024855	Pacs1	0.0295076	0.998466	0.798557	-1.25226	-0.324533	42.2871	52.9544
Cfl2	ENSMUSG00000062929	Cfl2	0.0297069	0.998466	0.823648	-1.21411	-0.279899	73.958	89.7932
C2cd2l	ENSMUSG00000032120	C2cd2l	0.0298168	0.998466	1.11505	1.11505	0.157103	119.432	107.11
Ephb1	ENSMUSG00000032537	Ephb1	0.0300363	0.998466	0.70598	-1.41647	-0.5023	18.9123	26.7887
Pitrm1	ENSMUSG00000021193	Pitrm1	0.0300489	0.998466	0.699105	-1.4304	-0.51642	15.0159	21.4787
Nfya	ENSMUSG00000023994	Nfya	0.0303128	0.998466	1	1	0	1.0359	1.0359
Zfp948	ENSMUSG00000067931	Zfp948	0.0304692	0.998466	1	1	0	1.00664	1.00664
Zfp280c	ENSMUSG00000036916	Zfp280c	0.0305586	0.998466	1	1	0	1.03617	1.03617
Fgf5	ENSMUSG00000029337	Fgf5	0.0305925	0.998466	1	1	0	1.01784	1.01784
Dpysl2	ENSMUSG00000022048	Dpysl2	0.0306293	0.998466	0.876098	-1.14142	-0.190835	210.382	240.136
Actb	ENSMUSG00000029580	Actb	0.03063	0.998466	0.869206	-1.15047	-0.20223	891.532	1025.68
Sptbn4	ENSMUSG00000011751	Sptbn4	0.0307318	0.998466	0.831663	-1.20241	-0.265929	103.455	124.395
5730409E04Rik	ENSMUSG00000073755	5730409E04Rik	0.0307477	0.998466	0.793917	-1.25958	-0.33294	31.8031	40.0585
Atg12	ENSMUSG00000032905	Atg12	0.0307916	0.998466	1.32016	1.32016	0.400712	66.8198	50.615
Ankrd24	ENSMUSG00000054708	Ankrd24	0.0309322	0.998466	1.19319	1.19319	0.254819	30.0229	25.1619
Tank	ENSMUSG00000064289	Tank	0.0310208	0.998466	1.20805	1.20805	0.272679	21.7824	18.0311
Ano8	ENSMUSG00000034863	Ano8	0.0310231	0.998466	0.742602	-1.34662	-0.429339	19.1895	25.8409
Ddn	ENSMUSG00000059213	Ddn	0.0310426	0.998466	1.16615	1.16615	0.22175	323.347	277.278
6030458C11Rik	ENSMUSG00000022195	6030458C11Rik	0.0311226	0.998466	0.667049	-1.49914	-0.584135	15.8787	23.8045
Tmem126a	ENSMUSG00000030615	Tmem126a	0.0311459	0.998466	1.23009	1.23009	0.29876	100.945	82.0633
Cmtr1	ENSMUSG00000024019	Cmtr1	0.0311685	0.998466	0.773177	-1.29337	-0.37113	49.6154	64.1709
Tmem141	ENSMUSG00000026939	Tmem141	0.0312359	0.998466	1.51753	1.51753	0.601728	37.1523	24.4821
Tpi1	ENSMUSG00000023456	Tpi1	0.0312512	0.998466	0.90761	-1.10179	-0.139855	1008.42	1111.07
Sap30l	ENSMUSG00000020519	Sap30l	0.0312896	0.998466	1.49251	1.49251	0.577738	36.3416	24.3494
Sema6a	ENSMUSG00000019647	Sema6a	0.0313634	0.998466	1	1	0	1.01858	1.01858
Tpcn1	ENSMUSG00000032741	Tpcn1	0.0314049	0.998466	1	1	0	1.11267	1.11267
Hnrnpdl	ENSMUSG00000029328	Hnrnpdl	0.0314603	0.998466	0.875627	-1.14204	-0.191611	112.745	128.759
Tcf12	ENSMUSG00000032228	Tcf12	0.0314939	0.998466	0.0537823	-18.5935	-4.21673	1.00589	18.7029
Enpp2	ENSMUSG00000022425	Enpp2	0.0316277	0.998466	0.783618	-1.27613	-0.351777	43.4702	55.4737
Tsen54	ENSMUSG00000020781	Tsen54	0.0318097	0.998466	1	1	0	1.00769	1.00769
Aacs	ENSMUSG00000029482	Aacs	0.0318546	0.998466	0.63633	-1.57151	-0.652152	27.3489	42.9791
Gmpr	ENSMUSG00000000253	Gmpr	0.0318621	0.998466	0.902484	-1.10805	-0.148027	78.3771	86.846
Slc43a2	ENSMUSG00000038178	Slc43a2	0.0319012	0.998466	0.074358	-13.4485	-3.74937	1.10565	14.8692
Rbm22	ENSMUSG00000024604	Rbm22	0.0319349	0.998466	0.749871	-1.33356	-0.415285	25.0232	33.37
Aff3	ENSMUSG00000037138	Aff3	0.0320161	0.998466	0.65193	-1.53391	-0.617211	22.4759	34.4759
Shc1	ENSMUSG00000042626	Shc1	0.0320316	0.998466	1	1	0	1.01579	1.01579
Kcnt2	ENSMUSG00000052726	Kcnt2	0.032052	0.998466	0.0458407	-21.8147	-4.44723	1.01241	22.0855
Dbr1	ENSMUSG00000032469	Dbr1	0.032073	0.998466	1	1	0	1.04451	1.04451
Ppp1r3f	ENSMUSG00000039556	Ppp1r3f	0.0321113	0.998466	0.0537467	-18.6058	-4.21768	1.02758	19.1189
Orai1	ENSMUSG00000049686	Orai1	0.0321337	0.998466	1	1	0	1.00783	1.00783
Klf10	ENSMUSG00000037465	Klf10	0.0321782	0.998466	1.26808	1.26808	0.342649	23.7577	18.7351
Prrt1	ENSMUSG00000015476	Prrt1	0.0323105	0.998466	0.880962	-1.13512	-0.182849	257.993	292.854
Glod4	ENSMUSG00000017286	Glod4	0.0324795	0.998466	1	1	0	1.05866	1.05866
Cox6a1	ENSMUSG00000041697	Cox6a1	0.032526	0.998466	1.02193	1.02193	0.0313013	1256.5	1229.53
Nsf	ENSMUSG00000034187	Nsf	0.032526	0.998466	0.910946	-1.09776	-0.134562	1084.97	1191.04
Kdm5c	ENSMUSG00000025332	Kdm5c	0.0325328	0.998466	0.125242	-7.98453	-2.99721	1.04666	8.35709
Ikbip	ENSMUSG00000019975	Ikbip	0.0325506	0.998466	1	1	0	1.06222	1.06222
Sympk	ENSMUSG00000023118	Sympk	0.0325691	0.998466	0.780805	-1.28073	-0.356967	43.4753	55.6802
Mrps12	ENSMUSG00000045948	Mrps12	0.0327427	0.998466	1.14907	1.14907	0.200471	186.184	162.03
Mthfd1	ENSMUSG00000021048	Mthfd1	0.0327956	0.998466	0.764468	-1.3081	-0.387472	17.8644	23.3684
Wbp1	ENSMUSG00000030035	Wbp1	0.0328059	0.998466	0.719711	-1.38945	-0.47451	25.7897	35.8334
Lrrc14	ENSMUSG00000033728	Lrrc14	0.0329516	0.998466	0.751827	-1.33009	-0.411527	17.4457	23.2044
Rab24	ENSMUSG00000034789	Rab24	0.0329599	0.998466	0.882089	-1.13367	-0.181004	87.3409	99.016
Ampd2	ENSMUSG00000027889	Ampd2	0.032972	0.998466	0.680728	-1.46902	-0.55485	31.8335	46.7639
Gm20033	ENSMUSG00000097640	Gm20033	0.033082	0.998466	1	1	0	1.02051	1.02051
Pramef8	ENSMUSG00000046862	Pramef8	0.0331008	0.998466	1	1	0	1.01433	1.01433
Dhrs3	ENSMUSG00000066026	Dhrs3	0.0331312	0.998466	1	1	0	1.03774	1.03774
Ptpra	ENSMUSG00000027303	Ptpra	0.0331797	0.998466	0.883852	-1.13141	-0.178123	190.12	215.104
Oscp1	ENSMUSG00000042616	Oscp1	0.0331891	0.998466	0.0477066	-20.9614	-4.38967	1.01619	21.3009
Lor	ENSMUSG00000043165	Lor	0.0331935	0.998466	0.045641	-21.9101	-4.45352	1.01027	22.1351
Cox5b	ENSMUSG00000061518	Cox5b	0.0336222	0.998466	1.06558	1.06558	0.0916445	1269.15	1191.04
Prnp	ENSMUSG00000079037	Prnp	0.0338451	0.998466	0.883284	-1.13214	-0.179051	921.201	1042.93
Otulinl	ENSMUSG00000056069	Otulinl	0.0341599	0.998466	1.52754	1.52754	0.611212	38.0235	24.892
Camk2n1	ENSMUSG00000046447	Camk2n1	0.0342949	0.998466	0.779676	-1.28258	-0.359053	471.223	604.383
Palld	ENSMUSG00000058056	Palld	0.0343319	0.998466	1	1	0	1.00175	1.00175
Srek1ip1	ENSMUSG00000021716	Srek1ip1	0.0344889	0.998466	1.2083	1.2083	0.272974	20.7376	17.1626
Ctdsp1	ENSMUSG00000026176	Ctdsp1	0.034674	0.998466	1	1	0	1.10313	1.10313
Aldh1b1	ENSMUSG00000035561	Aldh1b1	0.0347348	0.998466	0.0527698	-18.9502	-4.24414	1.0033	19.0127
Ciart	ENSMUSG00000038550	Ciart	0.0347378	0.998466	1	1	0	1.01573	1.01573
Abce1	ENSMUSG00000058355	Abce1	0.0347453	0.998466	1.24288	1.24288	0.313689	77.7836	62.5833
Syp	ENSMUSG00000031144	Syp	0.0347498	0.998466	0.909951	-1.09896	-0.136139	699.262	768.461
Lgi3	ENSMUSG00000033595	Lgi3	0.0349775	0.998466	0.898416	-1.11307	-0.154544	109.188	121.534
Eif4e	ENSMUSG00000028156	Eif4e	0.0352094	0.998466	1.17405	1.17405	0.231499	123.652	105.32
Mapk8	ENSMUSG00000021936	Mapk8	0.0352977	0.998466	0.847866	-1.17943	-0.238092	55.2886	65.2091
Nfe2l1	ENSMUSG00000038615	Nfe2l1	0.0354413	0.998466	0.847429	-1.18004	-0.238836	116.133	137.041
Srebf2	ENSMUSG00000022463	Srebf2	0.0354414	0.998466	0.801002	-1.24844	-0.320122	128.345	160.231
Tst	ENSMUSG00000044986	Tst	0.0354432	0.998466	13.559	13.559	3.76118	14.0508	1.03627
Psen1	ENSMUSG00000019969	Psen1	0.0354819	0.998466	0.743514	-1.34496	-0.427567	28.9	38.8694
Gm14305	ENSMUSG00000078878	Gm14305	0.0355326	0.998466	1.34312	1.34312	0.42559	26.6195	19.8191
Pomt1	ENSMUSG00000039254	Pomt1	0.0355891	0.998466	1	1	0	1.02402	1.02402
Galnt11	ENSMUSG00000038072	Galnt11	0.0356592	0.998466	0.799606	-1.25062	-0.322639	26.2411	32.8176
Iba57	ENSMUSG00000049287	Iba57	0.0356864	0.998466	1	1	0	1.00107	1.00107
Col4a2	ENSMUSG00000031503	Col4a2	0.0356898	0.998466	0.698977	-1.43066	-0.516683	20.6922	29.6035
Ncapd3	ENSMUSG00000035024	Ncapd3	0.0358485	0.998466	1	1	0	1.04021	1.04021
Lamtor1	ENSMUSG00000030842	Lamtor1	0.0359092	0.998466	1.16271	1.16271	0.217488	162.658	139.896
Dnajb6	ENSMUSG00000029131	Dnajb6	0.0359095	0.998466	0.906621	-1.103	-0.141429	291.636	321.673
Aagab	ENSMUSG00000037257	Aagab	0.0359238	0.998466	0.795177	-1.25758	-0.330651	31.3748	39.4564
Timp2	ENSMUSG00000017466	Timp2	0.0361096	0.998466	0.879606	-1.13687	-0.18507	41.4281	47.0985
Sbf1	ENSMUSG00000036529	Sbf1	0.0363822	0.998466	1.06849	1.06849	0.0955712	161.361	151.018
Ncstn	ENSMUSG00000003458	Ncstn	0.036532	0.998466	0.82033	-1.21902	-0.285724	32.2379	39.2987
Cpox	ENSMUSG00000022742	Cpox	0.036556	0.998466	1.46227	1.46227	0.548207	29.2879	20.0291
Ric8a	ENSMUSG00000025485	Ric8a	0.0365927	0.998466	0.799285	-1.25112	-0.323219	42.5587	53.246
Ctnnd2	ENSMUSG00000022240	Ctnnd2	0.0366026	0.998466	0.809737	-1.23497	-0.304474	65.3503	80.7056
Hdac11	ENSMUSG00000034245	Hdac11	0.0366194	0.998466	1.16581	1.16581	0.221337	127.259	109.159
Txndc17	ENSMUSG00000020803	Txndc17	0.0366204	0.998466	1.18585	1.18585	0.245925	144.051	121.475
Trmt112	ENSMUSG00000038812	Trmt112	0.0366206	0.998466	1.11729	1.11729	0.160006	104.701	93.7095
Rnf40	ENSMUSG00000030816	Rnf40	0.0366896	0.998466	0.0457231	-21.8708	-4.45093	1.00553	21.9918
Shtn1	ENSMUSG00000041362	Shtn1	0.0367063	0.998466	1	1	0	1.01998	1.01998
N4bp2l2	ENSMUSG00000029655	N4bp2l2	0.0367503	0.998466	1	1	0	1.04524	1.04524
Ptcd3	ENSMUSG00000063884	Ptcd3	0.0368215	0.998466	0.627839	-1.59276	-0.671533	21.0653	33.5521
Porcn	ENSMUSG00000031169	Porcn	0.0369758	0.998466	0.844761	-1.18377	-0.243385	71.182	84.2629
Cap1	ENSMUSG00000028656	Cap1	0.0369804	0.998466	0.904678	-1.10537	-0.144524	87.898	97.1594
Otud5	ENSMUSG00000031154	Otud5	0.037052	0.998466	0.888042	-1.12607	-0.171301	26.7672	30.1419
Erg28	ENSMUSG00000021252	Erg28	0.0370733	0.998466	1.3289	1.3289	0.410228	66.826	50.2868
Abca3	ENSMUSG00000024130	Abca3	0.0370962	0.998466	0.830102	-1.20467	-0.26864	72.1926	86.9684
Dzip3	ENSMUSG00000064061	Dzip3	0.0371261	0.998466	0.798216	-1.25279	-0.325148	35.8992	44.9742
Fuz	ENSMUSG00000011658	Fuz	0.037146	0.998466	1	1	0	1.02698	1.02698
Syne2	ENSMUSG00000063450	Syne2	0.0372809	0.998466	1	1	0	1.00708	1.00708
Chchd2	ENSMUSG00000070493	Chchd2	0.0373446	0.998466	1.09734	1.09734	0.134006	1233.6	1124.17
2410022M11Rik	ENSMUSG00000100017	2410022M11Rik	0.0373636	0.998466	1	1	0	1.05367	1.05367
Spa17	ENSMUSG00000001948	Spa17	0.0374617	0.998466	1	1	0	1.06896	1.06896
Ndufa1	ENSMUSG00000016427	Ndufa1	0.0375884	0.998466	1.10151	1.10151	0.139485	341.143	309.704
Jade1	ENSMUSG00000025764	Jade1	0.037724	0.998466	1	1	0	1.02307	1.02307
Trnp1	ENSMUSG00000056596	Trnp1	0.0378333	0.998466	0.889706	-1.12397	-0.168599	375.676	422.247
Ankrd11	ENSMUSG00000035569	Ankrd11	0.0379787	0.998466	0.713789	-1.40097	-0.48643	29.8525	41.8226
Nudt5	ENSMUSG00000025817	Nudt5	0.0382084	0.998466	0.782443	-1.27805	-0.353942	20.8448	26.6406
Ccnd3	ENSMUSG00000034165	Ccnd3	0.0382845	0.998466	18.8632	18.8632	4.2375	19.6177	1.04
Cd320	ENSMUSG00000002308	Cd320	0.0383531	0.998466	0.0535794	-18.6639	-4.22218	1.02471	19.125
Gmcl1	ENSMUSG00000001157	Gmcl1	0.0384611	0.998466	0.616655	-1.62165	-0.697464	20.4201	33.1142
Atf1	ENSMUSG00000023027	Atf1	0.0385371	0.998466	1	1	0	1.01918	1.01918
Pla2g6	ENSMUSG00000042632	Pla2g6	0.0385733	0.998466	0.0554253	-18.0423	-4.17331	1.01578	18.327
Pabpc1	ENSMUSG00000022283	Pabpc1	0.0387018	0.998466	1.16965	1.16965	0.226075	105.52	90.2151
Parp1	ENSMUSG00000026496	Parp1	0.0388265	0.998466	1.23694	1.23694	0.306772	120.561	97.4676
Pgrmc1	ENSMUSG00000006373	Pgrmc1	0.0392067	0.998466	0.899887	-1.11125	-0.152184	283.704	315.266
Ppp6c	ENSMUSG00000026753	Ppp6c	0.0392891	0.998466	0.784025	-1.27547	-0.351028	50.1509	63.966
Dtnb	ENSMUSG00000071454	Dtnb	0.0396048	0.998466	0.753821	-1.32657	-0.407706	38.0775	50.5126
Tnpo1	ENSMUSG00000009470	Tnpo1	0.0396746	0.998466	20.0663	20.0663	4.3267	20.6768	1.03043
Tmem240	ENSMUSG00000084845	Tmem240	0.0396799	0.998466	0.72796	-1.3737	-0.458069	25.3181	34.7795
Sorbs1	ENSMUSG00000025006	Sorbs1	0.0398071	0.998466	1	1	0	1.02908	1.02908
Dusp7	ENSMUSG00000053716	Dusp7	0.0399315	0.998466	14.6825	14.6825	3.87603	18.7507	1.27707
Coq8b	ENSMUSG00000003762	Coq8b	0.0400561	0.998466	1	1	0	1.06535	1.06535
2900097C17Rik	ENSMUSG00000102869	2900097C17Rik	0.0401025	0.998466	0.954769	-1.04737	-0.0667764	1029.53	1078.31
Epb41l4b	ENSMUSG00000028434	Epb41l4b	0.0401712	0.998466	0.0629546	-15.8845	-3.98954	1.01242	16.0817
Cdo1	ENSMUSG00000033022	Cdo1	0.0403106	0.998466	1.25582	1.25582	0.328627	20.9079	16.6489
Mllt10	ENSMUSG00000026743	Mllt10	0.0404153	0.998466	1	1	0	1.01138	1.01138
Cyb561	ENSMUSG00000019590	Cyb561	0.0404181	0.998466	0.616388	-1.62235	-0.69809	20.9557	33.9976
Arid4a	ENSMUSG00000048118	Arid4a	0.040426	0.998466	1	1	0	1.07694	1.07694
Hcn2	ENSMUSG00000020331	Hcn2	0.0406208	0.998466	0.873977	-1.14419	-0.194332	94.8436	108.52
Trip4	ENSMUSG00000032386	Trip4	0.040837	0.998466	0.729332	-1.37112	-0.455352	16.2287	22.2515
Arl3	ENSMUSG00000025035	Arl3	0.0408836	0.998466	1.07277	1.07277	0.101345	201.075	187.434
Rpl10	ENSMUSG00000008682	Rpl10	0.040884	0.998466	1.13619	1.13619	0.184199	466.342	410.445
Mafa	ENSMUSG00000047591	Mafa	0.040913	0.998466	1	1	0	1.01221	1.01221
Zkscan1	ENSMUSG00000029729	Zkscan1	0.041076	0.998466	0.622049	-1.60759	-0.6849	14.5424	23.3782
Med24	ENSMUSG00000017210	Med24	0.0411437	0.998466	0.829499	-1.20555	-0.269688	61.8893	74.6104
Mib1	ENSMUSG00000024294	Mib1	0.0411455	0.998466	0.845753	-1.18238	-0.241692	90.9706	107.562
Gpm6b	ENSMUSG00000031342	Gpm6b	0.0411473	0.998466	0.887064	-1.12731	-0.17289	611.523	689.378
Nelfa	ENSMUSG00000029111	Nelfa	0.0411531	0.998466	0.048961	-20.4244	-4.35222	1.00095	20.4438
Ric3	ENSMUSG00000048330	Ric3	0.0412647	0.998466	0.719814	-1.38925	-0.474304	38.8454	53.9658
Tmem121	ENSMUSG00000049036	Tmem121	0.0413526	0.998466	0.723318	-1.38252	-0.467297	22.214	30.7112
Gng2	ENSMUSG00000043004	Gng2	0.0414121	0.998466	1.17956	1.17956	0.238244	233.784	198.197
Lifr	ENSMUSG00000054263	Lifr	0.0415159	0.998466	0.745321	-1.3417	-0.424067	17.4125	23.3624
Osbpl11	ENSMUSG00000022807	Osbpl11	0.0416289	0.998466	2.17619	2.17619	1.1218	18.6849	8.58605
Azin1	ENSMUSG00000037458	Azin1	0.0416783	0.998466	1.17974	1.17974	0.238473	123.746	104.892
Kdm4a	ENSMUSG00000033326	Kdm4a	0.0417483	0.998466	14.32	14.32	3.83996	14.4398	1.00836
Ssbp1	ENSMUSG00000029911	Ssbp1	0.0417493	0.998466	0.796353	-1.25573	-0.328521	29.0181	36.4388
Maco1	ENSMUSG00000028826	Maco1	0.0418367	0.998466	0.850339	-1.176	-0.23389	20.9826	24.6756
Calcoco1	ENSMUSG00000023055	Calcoco1	0.0421781	0.998466	0.76566	-1.30606	-0.385223	17.799	23.2466
Fhod3	ENSMUSG00000034295	Fhod3	0.0421936	0.998466	1	1	0	1.03344	1.03344
Flot1	ENSMUSG00000059714	Flot1	0.04221	0.998466	0.813252	-1.22963	-0.298226	97.4764	119.86
Eif4g1	ENSMUSG00000045983	Eif4g1	0.0422148	0.998466	0.891964	-1.12112	-0.164943	117.322	131.533
Lin7a	ENSMUSG00000019906	Lin7a	0.0424101	0.998466	1	1	0	1.03864	1.03864
Dennd4b	ENSMUSG00000042404	Dennd4b	0.0424447	0.998466	0.122301	-8.17657	-3.03149	1.04923	8.57911
Ddhd2	ENSMUSG00000061313	Ddhd2	0.0424775	0.998466	0.78676	-1.27104	-0.346005	33.9665	43.1726
Zfp687	ENSMUSG00000019338	Zfp687	0.0426122	0.998466	1	1	0	1.03935	1.03935
Tbc1d24	ENSMUSG00000036473	Tbc1d24	0.0426324	0.998466	0.853749	-1.1713	-0.228115	43.3253	50.7471
Cyb5d2	ENSMUSG00000057778	Cyb5d2	0.0426502	0.998466	1	1	0	1.01102	1.01102
Ppp1r7	ENSMUSG00000026275	Ppp1r7	0.0427494	0.998466	1.25355	1.25355	0.326018	96.9801	77.3645
Trpc4ap	ENSMUSG00000038324	Trpc4ap	0.0427558	0.998466	0.828387	-1.20717	-0.271624	98.7887	119.254
Pgk1	ENSMUSG00000062070	Pgk1	0.0427577	0.998466	0.932666	-1.0722	-0.100567	716.155	767.857
Mobp	ENSMUSG00000032517	Mobp	0.0427578	0.998466	0.890448	-1.12303	-0.167397	124.476	139.79
Tmem216	ENSMUSG00000024667	Tmem216	0.0427822	0.998466	1	1	0	1.05669	1.05669
Pigq	ENSMUSG00000025728	Pigq	0.0428902	0.998466	0.854736	-1.16995	-0.226449	79.0383	92.471
Desi2	ENSMUSG00000026502	Desi2	0.0432153	0.998466	1	1	0	1.04269	1.04269
Gnb4	ENSMUSG00000027669	Gnb4	0.0432482	0.998466	1	1	0	1.00448	1.00448
Trmt61a	ENSMUSG00000060950	Trmt61a	0.0434334	0.998466	0.0561805	-17.7998	-4.15379	1.00733	17.9303
Clip2	ENSMUSG00000063146	Clip2	0.043552	0.998466	0.760915	-1.31421	-0.394193	48.7516	64.0697
Lonp1	ENSMUSG00000041168	Lonp1	0.0437205	0.998466	1.22656	1.22656	0.294618	47.377	38.6259
Pgap1	ENSMUSG00000073678	Pgap1	0.0438375	0.998466	1	1	0	1.05995	1.05995
Ece2	ENSMUSG00000022842	Ece2	0.0438647	0.998466	1	1	0	1.07085	1.07085
Vps13a	ENSMUSG00000046230	Vps13a	0.0439209	0.998466	1.29699	1.29699	0.375165	29.8456	23.0115
Mlc1	ENSMUSG00000035805	Mlc1	0.0440292	0.998466	0.776568	-1.28772	-0.364816	35.8125	46.1163
Rps21	ENSMUSG00000039001	Rps21	0.0441402	0.998466	1.03592	1.03592	0.0509075	1491.09	1439.4
Csnk1g3	ENSMUSG00000073563	Csnk1g3	0.0442221	0.998466	1.36165	1.36165	0.445354	60.3357	44.3108
Lrif1	ENSMUSG00000056260	Lrif1	0.044298	0.998466	1.4166	1.4166	0.50243	24.3351	17.1786
Ubac2	ENSMUSG00000041765	Ubac2	0.0444114	0.998466	1.25868	1.25868	0.331915	75.1403	59.6975
Ncbp1	ENSMUSG00000028330	Ncbp1	0.044673	0.998466	1.37076	1.37076	0.454971	35.7179	26.0571
Rnps1	ENSMUSG00000034681	Rnps1	0.0447023	0.998466	0.816285	-1.22506	-0.292855	125.607	153.877
Zfp870	ENSMUSG00000095325	Zfp870	0.0447118	0.998466	1	1	0	1.00213	1.00213
Rpl7l1	ENSMUSG00000063888	Rpl7l1	0.0447247	0.998466	1.20438	1.20438	0.268296	47.8269	39.7107
Irs2	ENSMUSG00000038894	Irs2	0.0447325	0.998466	1.42179	1.42179	0.507711	41.8939	29.4656
Usp30	ENSMUSG00000029592	Usp30	0.0448911	0.998466	0.822556	-1.21572	-0.281814	20.126	24.4676
Trp53rkb	ENSMUSG00000042854	Trp53rkb	0.0449575	0.998466	1	1	0	1.05409	1.05409
Mapre1	ENSMUSG00000027479	Mapre1	0.0449666	0.998466	1.30805	1.30805	0.387418	69.4379	53.085
Esrrg	ENSMUSG00000026610	Esrrg	0.0450164	0.998466	1	1	0	1.02694	1.02694
Elavl4	ENSMUSG00000028546	Elavl4	0.0451025	0.998466	0.866951	-1.15347	-0.205978	40.4362	46.6418
Map4k3	ENSMUSG00000024242	Map4k3	0.0451298	0.998466	1.09314	1.09314	0.128475	108.962	99.6785
Slc25a32	ENSMUSG00000022299	Slc25a32	0.0451501	0.998466	1	1	0	1.02177	1.02177
Rps3	ENSMUSG00000030744	Rps3	0.0452732	0.998466	1.11504	1.11504	0.15709	637.989	572.169
Ppp4c	ENSMUSG00000030697	Ppp4c	0.0453515	0.998466	0.761648	-1.31294	-0.392803	22.0327	28.9276
Pank2	ENSMUSG00000037514	Pank2	0.0453544	0.998466	1.23223	1.23223	0.301268	39.0094	31.6576
Entr1	ENSMUSG00000026927	Entr1	0.045479	0.998466	0.806975	-1.2392	-0.309405	43.5344	53.9477
Ago1	ENSMUSG00000041530	Ago1	0.0455479	0.998466	0.0514965	-19.4188	-4.27938	1.05793	20.5437
Ripor1	ENSMUSG00000038604	Ripor1	0.0455545	0.998466	0.841687	-1.18809	-0.248643	83.7773	99.5349
Rac1	ENSMUSG00000001847	Rac1	0.0455602	0.998466	1.08394	1.08394	0.116291	506.217	467.014
Map1b	ENSMUSG00000052727	Map1b	0.0455602	0.998466	0.940732	-1.063	-0.0881449	606.098	644.284
Ppp2ca	ENSMUSG00000020349	Ppp2ca	0.0455602	0.998466	0.93783	-1.06629	-0.0926009	513.466	547.504
Rpl15	ENSMUSG00000012405	Rpl15	0.0455602	0.998466	1.05365	1.05365	0.0753945	619.457	587.916
Slc39a14	ENSMUSG00000022094	Slc39a14	0.0457316	0.998466	18.8938	18.8938	4.23984	19.013	1.00631
Synj2bp	ENSMUSG00000090935	Synj2bp	0.0458132	0.998466	1.36646	1.36646	0.450438	35.7827	26.1865
Rpl18a	ENSMUSG00000045128	Rpl18a	0.0458488	0.998466	1.01253	1.01253	0.0179685	727.432	718.428
Cep97	ENSMUSG00000022604	Cep97	0.0458531	0.998466	1	1	0	1.00817	1.00817
Asah2	ENSMUSG00000024887	Asah2	0.0458646	0.998466	1	1	0	1.01232	1.01232
Slc1a4	ENSMUSG00000020142	Slc1a4	0.0459003	0.998466	0.758603	-1.31821	-0.398583	40.5357	53.4347
Vrk3	ENSMUSG00000002205	Vrk3	0.0459507	0.998466	0.0513075	-19.4903	-4.28469	1.00625	19.6121
Fcho1	ENSMUSG00000070000	Fcho1	0.0460697	0.998466	18.9925	18.9925	4.24735	20.337	1.0708
Trpc4	ENSMUSG00000027748	Trpc4	0.0461309	0.998466	0.623591	-1.60361	-0.681328	14.5185	23.2821
A2ml1	ENSMUSG00000047228	A2ml1	0.0461476	0.998466	0.894038	-1.11852	-0.161593	34.6982	38.8106
Csrp1	ENSMUSG00000026421	Csrp1	0.0462127	0.998466	0.82522	-1.2118	-0.27715	44.7516	54.2299
G3bp2	ENSMUSG00000029405	G3bp2	0.0464304	0.998466	0.896467	-1.11549	-0.157677	254.999	284.449
Ndufa7	ENSMUSG00000041881	Ndufa7	0.0464304	0.998466	1.04697	1.04697	0.0662204	393.414	375.764
Higd1a	ENSMUSG00000038412	Higd1a	0.0464305	0.998466	1.0691	1.0691	0.0964027	285.521	267.066
Thap4	ENSMUSG00000026279	Thap4	0.0465144	0.998466	1	1	0	1.01042	1.01042
Sh3gl2	ENSMUSG00000028488	Sh3gl2	0.0465769	0.998466	0.834296	-1.19862	-0.261369	584.055	700.057
Tars	ENSMUSG00000022241	Tars	0.0467057	0.998466	1.45071	1.45071	0.536754	34.4954	23.7783
Armcx1	ENSMUSG00000033460	Armcx1	0.0467121	0.998466	0.853728	-1.17133	-0.228151	69.8976	81.8734
Cpe	ENSMUSG00000037852	Cpe	0.0467237	0.998466	0.962297	-1.03918	-0.0554463	3334.95	3465.61
3110082I17Rik	ENSMUSG00000053553	3110082I17Rik	0.0467338	0.998466	1	1	0	1.06629	1.06629
Ctcf	ENSMUSG00000005698	Ctcf	0.0467743	0.998466	1.34799	1.34799	0.430805	30.4497	22.589
Lactb	ENSMUSG00000032370	Lactb	0.0469096	0.998466	1	1	0	1.01728	1.01728
Scn3a	ENSMUSG00000057182	Scn3a	0.0469554	0.998466	0.0542392	-18.4369	-4.20452	1.00127	18.4603
Gadd45g	ENSMUSG00000021453	Gadd45g	0.0470087	0.998466	16.7671	16.7671	4.06756	18.0523	1.07665
Stub1	ENSMUSG00000039615	Stub1	0.0470146	0.998466	0.880307	-1.13597	-0.183921	88.7968	100.87
Cacna1c	ENSMUSG00000051331	Cacna1c	0.0471838	0.998466	0.756885	-1.3212	-0.401853	38.5385	50.9172
Aldoc	ENSMUSG00000017390	Aldoc	0.0476127	0.998466	0.860888	-1.16159	-0.216103	276.415	321.082
Nsd2	ENSMUSG00000057406	Nsd2	0.0476812	0.998466	0.773971	-1.29204	-0.369649	37.8071	48.8482
B4gat1	ENSMUSG00000047379	B4gat1	0.0477622	0.998466	0.876776	-1.14054	-0.189719	152.755	174.224
Plekhg5	ENSMUSG00000039713	Plekhg5	0.0479019	0.998466	0.894051	-1.1185	-0.161571	72.4443	81.0292
Zfyve21	ENSMUSG00000021286	Zfyve21	0.0479426	0.998466	1	1	0	1.09081	1.09081
Kcna1	ENSMUSG00000047976	Kcna1	0.0479589	0.998466	1	1	0	1.09321	1.09321
Zfp811	ENSMUSG00000055202	Zfp811	0.0481269	0.998466	1	1	0	1.02277	1.02277
Tardbp	ENSMUSG00000041459	Tardbp	0.0482009	0.998466	1.0941	1.0941	0.12975	90.8578	83.0431
Atp5md	ENSMUSG00000071528	Atp5md	0.0482132	0.998466	1.06955	1.06955	0.0970052	1934.07	1808.3
Tspan18	ENSMUSG00000027217	Tspan18	0.0482807	0.998466	0.582955	-1.7154	-0.778543	14.5437	24.9482
Med14	ENSMUSG00000064127	Med14	0.0484919	0.998466	0.764594	-1.30788	-0.387235	56.7578	74.2327
Trim32	ENSMUSG00000051675	Trim32	0.0485158	0.998466	1.12046	1.12046	0.164086	241.869	215.867
Ruvbl2	ENSMUSG00000003868	Ruvbl2	0.0486304	0.998466	0.7402	-1.35099	-0.434013	18.1983	24.5856
Bbs4	ENSMUSG00000025235	Bbs4	0.0487376	0.998466	1.50444	1.50444	0.589229	36.105	23.9989
Ak6	ENSMUSG00000078941	Ak6	0.0487695	0.998466	1.35643	1.35643	0.439812	33.169	24.4532
Plpp5	ENSMUSG00000031570	Plpp5	0.0487882	0.998466	0.0506723	-19.7346	-4.30266	1.05856	20.8902
Lurap1l	ENSMUSG00000048706	Lurap1l	0.048806	0.998466	1.16944	1.16944	0.225822	79.7128	68.163
Atraid	ENSMUSG00000013622	Atraid	0.0488125	0.998466	1.16326	1.16326	0.218178	84.0444	72.2488
Ddx4	ENSMUSG00000021758	Ddx4	0.0489171	0.998466	1.00767	1.00767	0.0110263	1.0077	1.00003
Urm1	ENSMUSG00000069020	Urm1	0.0490343	0.998466	0.799306	-1.25109	-0.323181	46.3535	57.9922
Rnf169	ENSMUSG00000058761	Rnf169	0.0490839	0.998466	0.0523354	-19.1075	-4.25607	1.04874	20.0387
Cpne6	ENSMUSG00000022212	Cpne6	0.0491258	0.998466	0.941328	-1.06233	-0.0872301	615.318	653.67
Atp5h	ENSMUSG00000034566	Atp5h	0.0491259	0.998466	1.08875	1.08875	0.122672	891.246	818.596
Nme6	ENSMUSG00000032478	Nme6	0.0491607	0.998466	1	1	0	1.04509	1.04509
Brd7	ENSMUSG00000031660	Brd7	0.0491823	0.998466	1.47199	1.47199	0.557771	35.7897	24.3137
Strn4	ENSMUSG00000030374	Strn4	0.0492793	0.998466	0.901866	-1.10881	-0.149016	178.473	197.893
Vegfb	ENSMUSG00000024962	Vegfb	0.049742	0.998466	1.11893	1.11893	0.162118	100.739	90.0313
Ubxn2a	ENSMUSG00000020634	Ubxn2a	0.0499504	0.998466	1	1	0	1.05666	1.05666
Klhl23	ENSMUSG00000042155	Klhl23	0.049959	0.998466	0.855577	-1.1688	-0.22503	42.2407	49.371
Rhot1	ENSMUSG00000017686	Rhot1	0.0500221	0.998466	0.815053	-1.22691	-0.295034	60.7564	74.5429
Cdk5r1	ENSMUSG00000048895	Cdk5r1	0.0500527	0.998466	0.880631	-1.13555	-0.183391	169.843	192.865
Vamp7	ENSMUSG00000051412	.	0.0501146	0.998466	0.74493	-1.34241	-0.424824	25.1857	33.8096
2410002F23Rik	ENSMUSG00000045411	2410002F23Rik	0.0502546	0.998466	0.736399	-1.35796	-0.44144	28.7773	39.0783
Xrn1	ENSMUSG00000032410	Xrn1	0.050389	0.998466	1	1	0	1.00574	1.00574
Mipep	ENSMUSG00000021993	Mipep	0.0505137	0.998466	0.75364	-1.32689	-0.408053	21.6186	28.6855
Pnisr	ENSMUSG00000028248	Pnisr	0.0506444	0.998466	0.735259	-1.36007	-0.443676	43.3349	58.9383
Rad18	ENSMUSG00000030254	Rad18	0.0506615	0.998466	1	1	0	1.00233	1.00233
Rplp2	ENSMUSG00000025508	Rplp2	0.0506793	0.998466	1.05806	1.05806	0.081421	719.914	680.409
Mphosph8	ENSMUSG00000079184	Mphosph8	0.0506904	0.998466	1.13615	1.13615	0.184157	44.6901	39.3346
Xiap	ENSMUSG00000025860	Xiap	0.0508724	0.998466	0.708444	-1.41154	-0.497273	22.4015	31.6207
Rxylt1	ENSMUSG00000034620	Rxylt1	0.0508732	0.998466	0.730218	-1.36945	-0.453601	28.5179	39.0539
Mob4	ENSMUSG00000025979	Mob4	0.050987	0.998466	1.22462	1.22462	0.292338	122.517	100.044
Cdc123	ENSMUSG00000039128	Cdc123	0.0509887	0.998466	1.19903	1.19903	0.261868	81.8875	68.2948
Chd2	ENSMUSG00000078671	Chd2	0.0510522	0.998466	0.0555717	-17.9948	-4.16951	1.02523	18.4488
Alas1	ENSMUSG00000032786	Alas1	0.0511485	0.998466	0.778831	-1.28398	-0.360617	34.635	44.4704
Ints11	ENSMUSG00000029034	Ints11	0.0512851	0.998466	1.2629	1.2629	0.336738	25.4492	20.1515
Rpl6	ENSMUSG00000029614	Rpl6	0.051312	0.998466	1.07268	1.07268	0.10122	721.546	672.657
Syt11	ENSMUSG00000068923	Syt11	0.051312	0.998466	0.952844	-1.04949	-0.0696878	700.383	735.045
Tm2d1	ENSMUSG00000028563	Tm2d1	0.0514666	0.998466	1.26028	1.26028	0.333747	94.1269	74.6871
Aasdhppt	ENSMUSG00000025894	Aasdhppt	0.0514835	0.998466	0.72917	-1.37142	-0.455674	25.5024	34.9746
Prpf40b	ENSMUSG00000023007	Prpf40b	0.0517902	0.998466	0.715047	-1.39851	-0.48389	23.5064	32.8739
Trpm3	ENSMUSG00000052387	Trpm3	0.0519332	0.998466	0.0520753	-19.203	-4.26326	1.10289	21.1787
Krtcap2	ENSMUSG00000042747	Krtcap2	0.0519509	0.998466	1.17157	1.17157	0.22844	161.495	137.845
Bex2	ENSMUSG00000042750	Bex2	0.0519514	0.998466	0.951424	-1.05106	-0.0718398	619.919	651.569
Alg2	ENSMUSG00000039740	Alg2	0.0522715	0.998466	0.906445	-1.10321	-0.141708	96.2167	106.147
Thy1	ENSMUSG00000032011	Thy1	0.0522736	0.998466	0.922673	-1.08381	-0.116109	713.728	773.544
Zcchc12	ENSMUSG00000036699	Zcchc12	0.0523292	0.998466	1	1	0	1.06402	1.06402
Ttc13	ENSMUSG00000037300	Ttc13	0.0523776	0.998466	0.773167	-1.29338	-0.371147	19.0317	24.6153
Usb1	ENSMUSG00000031792	Usb1	0.052389	0.998466	1	1	0	1.00423	1.00423
Creg2	ENSMUSG00000050967	Creg2	0.0524126	0.998466	0.728591	-1.37251	-0.45682	38.4366	52.7548
Slc41a1	ENSMUSG00000013275	Slc41a1	0.0524185	0.998466	1.38256	1.38256	0.467338	32.0703	23.1964
Rnf144a	ENSMUSG00000020642	Rnf144a	0.0524448	0.998466	1	1	0	1.05826	1.05826
Gm16958	ENSMUSG00000097456	Gm16958	0.0525303	0.998466	1.0233	1.0233	0.0332314	1.01158	0.988549
Elovl1	ENSMUSG00000006390	Elovl1	0.0527013	0.998466	1	1	0	1.02187	1.02187
Creb3	ENSMUSG00000028466	Creb3	0.0527548	0.998466	0.772263	-1.2949	-0.372836	36.0701	46.7071
Nt5c3b	ENSMUSG00000017176	Nt5c3b	0.0527562	0.998466	0.737437	-1.35605	-0.439409	30.0227	40.7122
Fam76b	ENSMUSG00000037808	Fam76b	0.0527647	0.998466	1	1	0	1.04806	1.04806
Klf6	ENSMUSG00000000078	Klf6	0.052827	0.998466	1	1	0	1.03777	1.03777
Slc17a7	ENSMUSG00000070570	Slc17a7	0.0529229	0.998466	0.92297	-1.08346	-0.115645	1381.57	1496.87
Hmg20b	ENSMUSG00000020232	Hmg20b	0.0529504	0.998466	1.29632	1.29632	0.374422	26.4962	20.4395
Nup153	ENSMUSG00000021374	Nup153	0.0529744	0.998466	18.8632	18.8632	4.2375	19.5983	1.03897
Tsr1	ENSMUSG00000038335	Tsr1	0.0530726	0.998466	0.719964	-1.38896	-0.474003	20.38	28.307
Midn	ENSMUSG00000035621	Midn	0.0531033	0.998466	1	1	0	1.07398	1.07398
Tmem185b	ENSMUSG00000098923	Tmem185b	0.0531268	0.998466	1	1	0	1.06578	1.06578
Sebox	ENSMUSG00000001103	Sebox	0.0531751	0.998466	20.9639	20.9639	4.38983	21.0551	1.00435
Commd2	ENSMUSG00000036513	Commd2	0.0532964	0.998466	0.782563	-1.27785	-0.353721	16.2052	20.7079
Smim10l2a	ENSMUSG00000054850	Smim10l2a	0.053312	0.998466	0.0583062	-17.1508	-4.10021	1.01423	17.3949
Zfp141	ENSMUSG00000092416	Zfp141	0.0534023	0.998466	1	1	0	1.00026	1.00026
Ndufa5	ENSMUSG00000023089	Ndufa5	0.0535789	0.998466	1.1221	1.1221	0.166202	681.077	606.966
Ppp1r3g	ENSMUSG00000050423	Ppp1r3g	0.0537664	0.998466	1	1	0	1.00283	1.00283
Fndc4	ENSMUSG00000038552	Fndc4	0.0539048	0.998466	0.898875	-1.1125	-0.153807	91.0543	101.298
Tm2d2	ENSMUSG00000031556	Tm2d2	0.0539087	0.998466	1.16976	1.16976	0.226207	129.692	110.871
Atp6v1g2	ENSMUSG00000024403	Atp6v1g2	0.0539096	0.998466	0.920041	-1.08691	-0.12023	839.389	912.339
B230217O12Rik	ENSMUSG00000097785	B230217O12Rik	0.0539765	0.998466	1	1	0	1.04951	1.04951
Rsbn1	ENSMUSG00000044098	Rsbn1	0.0540251	0.998466	1	1	0	1.04709	1.04709
Pex19	ENSMUSG00000003464	Pex19	0.0541022	0.998466	0.755824	-1.32306	-0.403878	40.3089	53.3311
Atp5g2	ENSMUSG00000062683	Atp5g2	0.0542414	0.998466	1.07529	1.07529	0.104731	298.766	277.846
Tcf15	ENSMUSG00000068079	Tcf15	0.0542664	0.998466	1	1	0	1.00378	1.00378
Parvb	ENSMUSG00000022438	Parvb	0.05441	0.998466	1	1	0	1.05963	1.05963
Myh7	ENSMUSG00000053093	Myh7	0.0545521	0.998466	1	1	0	1.03295	1.03295
Micos10	ENSMUSG00000050608	Micos10	0.0545759	0.998466	1.0486	1.0486	0.0684704	472.147	450.262
Traf7	ENSMUSG00000052752	Traf7	0.054734	0.998466	0.773126	-1.29345	-0.371224	18.6016	24.0603
Tars2	ENSMUSG00000028107	Tars2	0.0547672	0.998466	0.790948	-1.26431	-0.338346	18.4894	23.3762
Pcyt2	ENSMUSG00000025137	Pcyt2	0.0548987	0.998466	0.861413	-1.16088	-0.215223	68.7459	79.8059
Rpsa	ENSMUSG00000032518	Rpsa	0.0549115	0.998466	1.06231	1.06231	0.0872049	704.51	663.187
Rps24	ENSMUSG00000025290	Rps24	0.0549116	0.998466	1.06669	1.06669	0.0931423	1167.81	1094.8
Atp5o	ENSMUSG00000022956	Atp5o	0.0549116	0.998466	1.09414	1.09414	0.129792	654.644	598.321
Ankmy2	ENSMUSG00000036188	Ankmy2	0.0549942	0.998466	0.755235	-1.32409	-0.405002	21.7174	28.7557
Pgap3	ENSMUSG00000038208	Pgap3	0.0550965	0.998466	1	1	0	1.00529	1.00529
Bod1l	ENSMUSG00000061755	Bod1l	0.0551748	0.998466	0.799607	-1.25062	-0.322638	19.4474	24.3212
Srgap3	ENSMUSG00000030257	Srgap3	0.0552486	0.998466	0.928829	-1.07662	-0.106515	118.789	127.891
Pnrc2	ENSMUSG00000028675	Pnrc2	0.0552697	0.998466	1.3169	1.3169	0.39715	25.0339	19.0097
Amdhd2	ENSMUSG00000036820	Amdhd2	0.0552832	0.998466	0.059973	-16.6742	-4.05954	1.05039	17.5144
Acadsb	ENSMUSG00000030861	Acadsb	0.0553172	0.998466	0.651176	-1.53568	-0.618881	19.8987	30.5582
Crhbp	ENSMUSG00000021680	Crhbp	0.0553432	0.998466	1	1	0	1.0191	1.0191
Ubxn11	ENSMUSG00000012126	Ubxn11	0.0554599	0.998466	1	1	0	1.01297	1.01297
Zcchc24	ENSMUSG00000055538	Zcchc24	0.0555408	0.998466	0.057734	-17.3208	-4.11443	1.05334	18.2447
Wscd1	ENSMUSG00000020811	Wscd1	0.055576	0.998466	0.837927	-1.19342	-0.255103	117.388	140.094
Cnih1	ENSMUSG00000015759	Cnih1	0.0555855	0.998466	1.20773	1.20773	0.272297	109.449	90.6237
Tmem200a	ENSMUSG00000049420	Tmem200a	0.0555947	0.998466	0.0542481	-18.4338	-4.20428	1.02356	18.8682
Zfp143	ENSMUSG00000061079	Zfp143	0.0555971	0.998466	1	1	0	1.0149	1.0149
Dot1l	ENSMUSG00000061589	Dot1l	0.0556272	0.998466	0.752884	-1.32823	-0.409501	18.8946	25.0963
Gde1	ENSMUSG00000033917	Gde1	0.055929	0.998466	0.939575	-1.06431	-0.0899204	400.99	426.778
Casp9	ENSMUSG00000028914	Casp9	0.0559376	0.998466	1	1	0	1.08084	1.08084
Tulp3	ENSMUSG00000001521	Tulp3	0.0559892	0.998466	1	1	0	1.00391	1.00391
Gemin7	ENSMUSG00000044709	Gemin7	0.0562355	0.998466	0.852907	-1.17246	-0.22954	50.8818	59.6569
Syn2	ENSMUSG00000009394	Syn2	0.0562716	0.998466	0.909264	-1.09979	-0.137229	913.581	1004.75
Metap1	ENSMUSG00000005813	Metap1	0.0563151	0.998466	0.743741	-1.34455	-0.427129	31.3642	42.1709
Myo7a	ENSMUSG00000030761	Myo7a	0.0563857	0.998466	1	1	0	1.00536	1.00536
Umps	ENSMUSG00000022814	Umps	0.0566268	0.998466	17.1578	17.1578	4.10079	17.2736	1.00675
Klf7	ENSMUSG00000025959	Klf7	0.0567904	0.998466	0.0719598	-13.8966	-3.79666	1.17376	16.3114
Ipmk	ENSMUSG00000060733	Ipmk	0.0569557	0.998466	1.16249	1.16249	0.21722	21.6604	18.6327
Phf10	ENSMUSG00000023883	Phf10	0.0570603	0.998466	1.25501	1.25501	0.327695	24.8688	19.8157
Supt7l	ENSMUSG00000053134	Supt7l	0.0572108	0.998466	1	1	0	1.02221	1.02221
Psd3	ENSMUSG00000030465	Psd3	0.0573096	0.998466	0.839798	-1.19076	-0.251885	187.707	223.514
Sp3os	ENSMUSG00000063714	Sp3os	0.057391	0.998466	1.10279	1.10279	0.141163	20.7789	18.842
Mrps36	ENSMUSG00000061474	Mrps36	0.0574835	0.998466	1.15526	1.15526	0.208216	148.97	128.95
Rad23b	ENSMUSG00000028426	Rad23b	0.0576595	0.998466	1.14318	1.14318	0.193052	156.997	137.334
Mapk7	ENSMUSG00000001034	Mapk7	0.0576693	0.998466	1	1	0	1.03417	1.03417
Abhd16a	ENSMUSG00000007036	Abhd16a	0.0578034	0.998466	0.70093	-1.42668	-0.512657	44.7191	63.7997
Prdm4	ENSMUSG00000035529	Prdm4	0.0578437	0.998466	0.0586691	-17.0448	-4.09126	1.05442	17.9723
Kcnip4	ENSMUSG00000029088	Kcnip4	0.0579198	0.998466	0.793236	-1.26066	-0.334179	49.085	61.8795
Thrsp	ENSMUSG00000035686	Thrsp	0.0579516	0.998466	16.4417	16.4417	4.03929	17.6711	1.07477
Mllt6	ENSMUSG00000038437	Mllt6	0.0580009	0.998466	0.669373	-1.49393	-0.579117	15.7654	23.5524
Arf5	ENSMUSG00000020440	Arf5	0.0580106	0.998466	0.917346	-1.0901	-0.124461	229.103	249.745
Atp6v0e2	ENSMUSG00000039347	Atp6v0e2	0.0583643	0.998466	0.891259	-1.12201	-0.166083	548.961	615.939
Slc1a6	ENSMUSG00000005357	Slc1a6	0.058405	0.998466	1	1	0	1.02715	1.02715
Hsd3b7	ENSMUSG00000042289	Hsd3b7	0.0584658	0.998466	1.0205	1.0205	0.0292781	1.0102	0.989904
Rps29	ENSMUSG00000034892	Rps29	0.0585414	0.998466	1.13474	1.13474	0.182359	1204.62	1061.59
Dnaja3	ENSMUSG00000004069	Dnaja3	0.0586602	0.998466	0.756717	-1.3215	-0.402173	37.3599	49.371
Spata2l	ENSMUSG00000033594	Spata2l	0.0588022	0.998466	1.16318	1.16318	0.218071	62.5419	53.7682
2310039H08Rik	ENSMUSG00000062619	2310039H08Rik	0.0588698	0.998466	0.133027	-7.51726	-2.91021	1.15742	8.70064
Degs1	ENSMUSG00000038633	Degs1	0.0588868	0.998466	0.873888	-1.14431	-0.19448	92.8056	106.199
Nfkbia	ENSMUSG00000021025	Nfkbia	0.058984	0.998466	1	1	0	1.00917	1.00917
Slc25a53	ENSMUSG00000044348	Slc25a53	0.0589919	0.998466	1	1	0	1.00263	1.00263
Frmd4a	ENSMUSG00000026657	Frmd4a	0.0589921	0.998466	1.03119	1.03119	0.0443143	20.4628	19.8438
Atp5j	ENSMUSG00000022890	Atp5j	0.059076	0.998466	1.03539	1.03539	0.0501757	868.878	839.179
Rps27	ENSMUSG00000090733	Rps27	0.059076	0.998466	1.13977	1.13977	0.188738	534.014	468.53
Slc12a2	ENSMUSG00000024597	Slc12a2	0.0590949	0.998466	0.0582622	-17.1638	-4.1013	1.12948	19.3861
Omg	ENSMUSG00000049612	Omg	0.0594205	0.998466	0.816741	-1.22438	-0.29205	94.0861	115.197
Elmod1	ENSMUSG00000041986	Elmod1	0.0594341	0.998466	1.04346	1.04346	0.0613793	223.95	214.622
Slc6a17	ENSMUSG00000027894	Slc6a17	0.0594346	0.998466	0.82636	-1.21013	-0.275158	149.833	181.317
Atp6v1e1	ENSMUSG00000019210	Atp6v1e1	0.0594346	0.998466	0.930052	-1.07521	-0.104617	835.478	898.313
Ppp2r3c	ENSMUSG00000021022	Ppp2r3c	0.0595623	0.998466	0.710529	-1.4074	-0.493034	24.4062	34.3494
Lrch2	ENSMUSG00000031290	Lrch2	0.05974	0.998466	15.2218	15.2218	3.92807	15.6304	1.02684
Iws1	ENSMUSG00000024384	Iws1	0.0597679	0.998466	1	1	0	1.00289	1.00289
Cadm2	ENSMUSG00000064115	Cadm2	0.0599757	0.998466	0.923886	-1.08238	-0.114213	216.903	234.773
Lrp3	ENSMUSG00000001802	Lrp3	0.0600415	0.998466	0.785688	-1.27277	-0.347972	42.2362	53.757
Rnf13	ENSMUSG00000036503	Rnf13	0.0601109	0.998466	0.862913	-1.15887	-0.212713	55.7246	64.5773
Fbxo11	ENSMUSG00000005371	Fbxo11	0.0601471	0.998466	0.897347	-1.1144	-0.156262	93.7595	104.485
Sel1l3	ENSMUSG00000029189	Sel1l3	0.0601784	0.998466	0.772501	-1.2945	-0.372392	21.4775	27.8026
Igsf21	ENSMUSG00000040972	Igsf21	0.0602278	0.998466	0.794039	-1.25938	-0.332719	20.9549	26.3902
Ptpn1	ENSMUSG00000027540	Ptpn1	0.0602391	0.998466	1.54257	1.54257	0.625338	32.7872	21.2549
Tmem143	ENSMUSG00000002781	Tmem143	0.0602777	0.998466	0.0531449	-18.8165	-4.23392	1.00479	18.9067
Spry4	ENSMUSG00000024427	Spry4	0.0603274	0.998466	1	1	0	1.05205	1.05205
Ikbkg	ENSMUSG00000004221	Ikbkg	0.0604041	0.998466	0.0608837	-16.4248	-4.0378	1.0081	16.5578
Csdc2	ENSMUSG00000042109	Csdc2	0.0604782	0.998466	1.45891	1.45891	0.544896	37.5535	25.7407
Slc37a3	ENSMUSG00000029924	Slc37a3	0.0605583	0.998466	0.789139	-1.2672	-0.341649	34.2553	43.4085
Tctex1d2	ENSMUSG00000014075	Tctex1d2	0.0608691	0.998466	0.57407	-1.74195	-0.800702	13.3589	23.2704
Laptm4b	ENSMUSG00000022257	Laptm4b	0.0608853	0.998466	1.25213	1.25213	0.324386	121.888	97.3442
Adal	ENSMUSG00000027259	Adal	0.0609088	0.998466	1	1	0	1.06126	1.06126
Lin37	ENSMUSG00000036845	Lin37	0.0609215	0.998466	1.24867	1.24867	0.320394	35.3265	28.2912
Immt	ENSMUSG00000052337	Immt	0.0610654	0.998466	0.772552	-1.29441	-0.372296	71.3664	92.3774
Rcbtb1	ENSMUSG00000035469	Rcbtb1	0.0611359	0.998466	0.628857	-1.59019	-0.669196	19.5254	31.0491
Shmt2	ENSMUSG00000025403	Shmt2	0.0613275	0.998466	1	1	0	1.00972	1.00972
Pole3	ENSMUSG00000028394	Pole3	0.0613505	0.998466	0.0597175	-16.7455	-4.0657	1.05465	17.6607
Wdr13	ENSMUSG00000031166	Wdr13	0.0613584	0.998466	1.23069	1.23069	0.299463	52.7393	42.8536
Larp4b	ENSMUSG00000033499	Larp4b	0.0615159	0.998466	0.835817	-1.19643	-0.25874	49.7317	59.5007
Scaf1	ENSMUSG00000038406	Scaf1	0.0615159	0.998466	1.23297	1.23297	0.302133	57.1573	46.3576
Wdr26	ENSMUSG00000038733	Wdr26	0.0616038	0.998466	0.851635	-1.17421	-0.231693	66.0599	77.5684
Rpl24	ENSMUSG00000098274	Rpl24	0.0616241	0.998466	1.01679	1.01679	0.0240266	729.865	717.81
Brf1	ENSMUSG00000011158	Brf1	0.061635	0.998466	0.74937	-1.33445	-0.416249	15.0709	20.1114
Ccpg1	ENSMUSG00000034563	Ccpg1	0.0617916	0.998466	0.857761	-1.16583	-0.221352	74.9794	87.4129
Ide	ENSMUSG00000056999	Ide	0.0618312	0.998466	1.32843	1.32843	0.409727	36.8655	27.751
Rbm10	ENSMUSG00000031060	Rbm10	0.061895	0.998466	0.77962	-1.28268	-0.359157	24.8012	31.8119
Rgcc	ENSMUSG00000022018	Rgcc	0.0619235	0.998466	14.7223	14.7223	3.87993	17.238	1.17088
Atl3	ENSMUSG00000024759	Atl3	0.0619405	0.998466	0.0612607	-16.3237	-4.02889	1.02922	16.8006
Ganab	ENSMUSG00000071650	Ganab	0.0619621	0.998466	0.723751	-1.38169	-0.466435	38.2542	52.8555
Creld1	ENSMUSG00000030284	Creld1	0.0619866	0.998466	0.875943	-1.14163	-0.191092	82.9114	94.654
Trib2	ENSMUSG00000020601	Trib2	0.0620336	0.998466	1.5273	1.5273	0.61098	35.1867	23.0386
Cir1	ENSMUSG00000041777	Cir1	0.0620361	0.998466	0.79669	-1.25519	-0.32791	17.9892	22.58
Aaas	ENSMUSG00000036678	Aaas	0.0622349	0.998466	1	1	0	1.0051	1.0051
4930430F08Rik	ENSMUSG00000046567	4930430F08Rik	0.0623581	0.998466	1.14122	1.14122	0.19058	19.556	17.1361
Atp1a3	ENSMUSG00000040907	Atp1a3	0.0623686	0.998466	1.10299	1.10299	0.141426	638.558	578.931
Zfp12	ENSMUSG00000029587	Zfp12	0.0623731	0.998466	1	1	0	1.01557	1.01557
Usp2	ENSMUSG00000032010	Usp2	0.0625114	0.998466	0.85	-1.17647	-0.234465	31.3436	36.8748
Pex11b	ENSMUSG00000028102	Pex11b	0.0625395	0.998466	0.784429	-1.27481	-0.350285	55.4905	70.74
Matr3	ENSMUSG00000037236	Matr3	0.0625557	0.998466	1.0628	1.0628	0.0878682	308.632	290.395
Aamdc	ENSMUSG00000035642	Aamdc	0.0627156	0.998466	0.807526	-1.23835	-0.30842	88.7376	109.888
Prr14l	ENSMUSG00000054280	Prr14l	0.0630291	0.998466	1.19119	1.19119	0.252404	20.565	17.2643
Tdg	ENSMUSG00000034674	Tdg	0.0632003	0.998466	0.774147	-1.29174	-0.369321	16.8971	21.8268
Rnf19b	ENSMUSG00000028793	Rnf19b	0.0632043	0.998466	0.732852	-1.36453	-0.448405	32.0036	43.6698
Lrfn4	ENSMUSG00000045045	Lrfn4	0.0633337	0.998466	0.79812	-1.25294	-0.325323	20.2464	25.3676
Wnk1	ENSMUSG00000045962	Wnk1	0.0633658	0.998466	0.820063	-1.21942	-0.286194	36.8349	44.9171
Rprd2	ENSMUSG00000028106	Rprd2	0.0633815	0.998466	0.0453997	-22.0266	-4.46117	1.0096	22.238
2700081O15Rik	ENSMUSG00000053080	2700081O15Rik	0.0634269	0.998466	0.718074	-1.39261	-0.477795	25.8572	36.0091
Atp5e	ENSMUSG00000016252	Atp5e	0.0634993	0.998466	1.02547	1.02547	0.0362872	1002.43	977.533
Esrra	ENSMUSG00000024955	Esrra	0.0636428	0.998466	1.1882	1.1882	0.248782	49.3812	41.5595
Aldh1l1	ENSMUSG00000030088	Aldh1l1	0.0636751	0.998466	1	1	0	1.26397	1.26397
H2-DMa	ENSMUSG00000037649	H2-DMa	0.0637059	0.998466	0.0553446	-18.0686	-4.17541	1.03422	18.6869
Triqk	ENSMUSG00000055963	Triqk	0.0637255	0.998466	0.0594789	-16.8127	-4.07148	1.06067	17.8327
Actn4	ENSMUSG00000054808	Actn4	0.0638654	0.998466	0.787629	-1.26963	-0.344411	28.6268	36.3456
Mccc2	ENSMUSG00000021646	Mccc2	0.0640488	0.998466	0.0546261	-18.3063	-4.19427	1.01623	18.6033
Sdad1	ENSMUSG00000029415	Sdad1	0.0640679	0.998466	1	1	0	1.01222	1.01222
Galk1	ENSMUSG00000020766	Galk1	0.0640757	0.998466	1	1	0	1.02045	1.02045
Gprin1	ENSMUSG00000069227	Gprin1	0.064189	0.998466	0.875337	-1.14242	-0.19209	70.1179	80.1039
Pard6b	ENSMUSG00000044641	Pard6b	0.0642493	0.998466	1	1	0	1.00643	1.00643
Pknox1	ENSMUSG00000006705	Pknox1	0.0643498	0.998466	1	1	0	1.00154	1.00154
Mpg	ENSMUSG00000020287	Mpg	0.064498	0.998466	1	1	0	1.07824	1.07824
Slc2a6	ENSMUSG00000036067	Slc2a6	0.0645789	0.998466	0.796523	-1.25546	-0.328212	49.0472	61.5766
Atxn2l	ENSMUSG00000032637	Atxn2l	0.0646326	0.998466	1.2338	1.2338	0.303105	47.4356	38.4468
Asb1	ENSMUSG00000026311	Asb1	0.0646935	0.998466	0.0477362	-20.9485	-4.38877	1.03512	21.6841
Pcdh8	ENSMUSG00000036422	Pcdh8	0.0647578	0.998466	1.41207	1.41207	0.497813	84.4453	59.8025
Clec18a	ENSMUSG00000033633	Clec18a	0.0648064	0.998466	1	1	0	1.01086	1.01086
Eif3m	ENSMUSG00000027170	Eif3m	0.064833	0.998466	0.851834	-1.17394	-0.231356	92.3131	108.37
Slc4a8	ENSMUSG00000023032	Slc4a8	0.0648996	0.998466	0.832097	-1.20178	-0.265177	40.6386	48.8388
Tspan17	ENSMUSG00000025875	Tspan17	0.0650147	0.998466	0.858708	-1.16454	-0.21976	91.7638	106.863
Ivns1abp	ENSMUSG00000023150	Ivns1abp	0.0650198	0.998466	1.15696	1.15696	0.210344	77.2718	66.7884
Sema6b	ENSMUSG00000001227	Sema6b	0.0650227	0.998466	0.906113	-1.10362	-0.142237	81.7139	90.1807
Spin1	ENSMUSG00000021395	Spin1	0.065032	0.998466	0.884108	-1.13108	-0.177706	140.083	158.445
Abca2	ENSMUSG00000026944	Abca2	0.0650331	0.998466	0.818512	-1.22173	-0.288924	105.57	128.977
Aplp1	ENSMUSG00000006651	Aplp1	0.0650332	0.998466	0.944255	-1.05904	-0.0827513	844.432	894.283
Pak3	ENSMUSG00000031284	Pak3	0.0653281	0.998466	0.889619	-1.12408	-0.16874	46.3571	52.1089
Zc3h15	ENSMUSG00000027091	Zc3h15	0.0654209	0.998466	0.877853	-1.13914	-0.187949	120.886	137.707
Nol10	ENSMUSG00000061458	Nol10	0.0655033	0.998466	0.0540812	-18.4907	-4.20873	1.0062	18.6053
Fam72a	ENSMUSG00000055184	Fam72a	0.0656379	0.998466	1	1	0	1.02178	1.02178
Pnma2	ENSMUSG00000046204	Pnma2	0.0657308	0.998466	1.36404	1.36404	0.447883	46.2106	33.8779
Guk1	ENSMUSG00000020444	Guk1	0.0658115	0.998466	1.10117	1.10117	0.139036	298.661	271.222
Gnl2	ENSMUSG00000028869	Gnl2	0.0658192	0.998466	18.5205	18.5205	4.21105	19.9665	1.07807
Git2	ENSMUSG00000041890	Git2	0.0660334	0.998466	1	1	0	1.05356	1.05356
Mogs	ENSMUSG00000030036	Mogs	0.066115	0.998466	2.0266	2.0266	1.01906	18.5345	9.14558
Hsd17b11	ENSMUSG00000029311	Hsd17b11	0.0661686	0.998466	0.0610324	-16.3847	-4.03428	1.0804	17.702
Rbm18	ENSMUSG00000026889	Rbm18	0.0661746	0.998466	1.35492	1.35492	0.438209	67.8447	50.0728
Cd2ap	ENSMUSG00000061665	Cd2ap	0.0661789	0.998466	1	1	0	1.02408	1.02408
B230219D22Rik	ENSMUSG00000045767	B230219D22Rik	0.0663918	0.998466	0.824356	-1.21307	-0.27866	72.3703	87.7901
Sirpa	ENSMUSG00000037902	Sirpa	0.066399	0.998466	0.874759	-1.14317	-0.193043	195.992	224.052
Ngf	ENSMUSG00000027859	Ngf	0.0664544	0.998466	1	1	0	1.04313	1.04313
Bloc1s5	ENSMUSG00000038982	Bloc1s5	0.0664807	0.998466	1	1	0	1.08591	1.08591
Gnb5	ENSMUSG00000032192	Gnb5	0.066597	0.998466	1.17246	1.17246	0.22954	143.625	122.498
Usp14	ENSMUSG00000047879	Usp14	0.066597	0.998466	0.888015	-1.12611	-0.171344	172.977	194.791
Prkcb	ENSMUSG00000052889	Prkcb	0.0665975	0.998466	0.840232	-1.19015	-0.25114	332.462	395.678
Mrps5	ENSMUSG00000027374	Mrps5	0.066635	0.998466	1.32622	1.32622	0.40732	28.6863	21.6301
Nrp2	ENSMUSG00000025969	Nrp2	0.0667929	0.998466	0.633754	-1.5779	-0.658005	15.3788	24.2662
Macf1	ENSMUSG00000028649	Macf1	0.0669764	0.998466	0.764453	-1.30813	-0.3875	74.9812	98.0848
Nbea	ENSMUSG00000027799	Nbea	0.0669892	0.998466	0.909415	-1.09961	-0.13699	163.49	179.775
Zfp704	ENSMUSG00000040209	Zfp704	0.067007	0.998466	0.0527698	-18.9502	-4.24414	1.07727	20.4145
Zfp423	ENSMUSG00000045333	Zfp423	0.0672208	0.998466	1	1	0	1.00221	1.00221
Atxn1	ENSMUSG00000046876	Atxn1	0.0673867	0.998466	0.699845	-1.42889	-0.514894	21.9931	31.4257
Acin1	ENSMUSG00000022185	Acin1	0.0674607	0.998466	1.41389	1.41389	0.49967	41.0093	29.0046
S1pr1	ENSMUSG00000045092	S1pr1	0.0675376	0.998466	0.726838	-1.37582	-0.460293	18.2365	25.0902
1700086O06Rik	ENSMUSG00000097080	1700086O06Rik	0.0676032	0.998466	0.137977	-7.24758	-2.8575	1.12439	8.14912
Pptc7	ENSMUSG00000038582	Pptc7	0.0677689	0.998466	1.40217	1.40217	0.487664	43.4719	31.0033
Ptcd2	ENSMUSG00000021650	Ptcd2	0.0677843	0.998466	1.41261	1.41261	0.498363	49.4048	34.9741
Ptprs	ENSMUSG00000013236	Ptprs	0.067791	0.998466	0.869006	-1.15074	-0.202563	277.076	318.842
Bicral	ENSMUSG00000036568	Bicral	0.0678671	0.998466	0.808024	-1.23759	-0.307529	18.1831	22.5032
Pced1a	ENSMUSG00000037773	Pced1a	0.0679377	0.998466	1	1	0	1.00484	1.00484
Fdx1	ENSMUSG00000032051	Fdx1	0.0679842	0.998466	0.0475451	-21.0327	-4.39456	1.04771	22.0362
Vamp3	ENSMUSG00000028955	Vamp3	0.0680604	0.998466	1	1	0	1.04254	1.04254
Pyroxd1	ENSMUSG00000041671	Pyroxd1	0.0680686	0.998466	1	1	0	1.01015	1.01015
Pgf	ENSMUSG00000004791	Pgf	0.0680812	0.998466	1	1	0	1.03827	1.03827
Cnnm2	ENSMUSG00000064105	Cnnm2	0.068098	0.998466	0.0450644	-22.1905	-4.47187	1.00284	22.2535
Capn15	ENSMUSG00000037326	Capn15	0.068099	0.998466	0.0446681	-22.3873	-4.48461	1.0157	22.7387
Anapc7	ENSMUSG00000029466	Anapc7	0.0681563	0.998466	0.729597	-1.37062	-0.454829	19.6669	26.9559
Rtraf	ENSMUSG00000021807	Rtraf	0.0681927	0.998466	0.91757	-1.08983	-0.124109	199.544	217.47
Npy1r	ENSMUSG00000036437	Npy1r	0.0683726	0.998466	1	1	0	1.04006	1.04006
Tnrc6a	ENSMUSG00000052707	Tnrc6a	0.0684205	0.998466	0.768667	-1.30095	-0.37957	16.2764	21.1749
Arrb1	ENSMUSG00000018909	Arrb1	0.0685889	0.998466	0.980697	-1.01968	-0.028121	32.8893	33.5367
Ssna1	ENSMUSG00000026966	Ssna1	0.0687972	0.998466	1.15387	1.15387	0.206485	112.803	97.7601
Pip5k1a	ENSMUSG00000028126	Pip5k1a	0.0688714	0.998466	1.45563	1.45563	0.541645	50.4736	34.6747
1700001L19Rik	ENSMUSG00000021534	1700001L19Rik	0.0689837	0.998466	0.0566682	-17.6466	-4.14132	1.07446	18.9606
Ptbp1	ENSMUSG00000006498	Ptbp1	0.0689845	0.998466	1	1	0	1.00989	1.00989
Nfu1	ENSMUSG00000029993	Nfu1	0.069185	0.998466	0.858865	-1.16433	-0.219497	79.6278	92.7128
Brms1	ENSMUSG00000080268	Brms1	0.0691865	0.998466	1.33915	1.33915	0.421321	30.1673	22.5271
Bc1	ENSMUSG00000115783	Bc1	0.0692471	0.998466	1.96405	1.96405	0.973835	60.1545	30.6277
Rhno1	ENSMUSG00000048668	Rhno1	0.069355	0.998466	12.4051	12.4051	3.63286	13.4396	1.0834
Eno2	ENSMUSG00000004267	Eno2	0.0694096	0.998466	0.947783	-1.05509	-0.0773721	672.235	709.272
Ptpa	ENSMUSG00000039515	Ptpa	0.0695936	0.998466	0.859722	-1.16317	-0.218057	83.7179	97.3778
Sybu	ENSMUSG00000022340	Sybu	0.069606	0.998466	1.23484	1.23484	0.30432	89.195	72.2323
Bhlhe40	ENSMUSG00000030103	Bhlhe40	0.0696387	0.998466	1.74698	1.74698	0.804864	27.6275	15.8144
Myh9	ENSMUSG00000022443	Myh9	0.0696478	0.998466	17.1578	17.1578	4.10079	17.8778	1.04196
Kcnh2	ENSMUSG00000038319	Kcnh2	0.0696549	0.998466	0.0515464	-19.4	-4.27799	1.07082	20.774
Mplkip	ENSMUSG00000012429	Mplkip	0.0697307	0.998466	1	1	0	1.07752	1.07752
Riiad1	ENSMUSG00000028139	Riiad1	0.0697474	0.998466	0.136031	-7.35124	-2.87799	1.12169	8.24581
Plod3	ENSMUSG00000004846	Plod3	0.0697906	0.998466	1	1	0	1.02972	1.02972
Cotl1	ENSMUSG00000031827	Cotl1	0.0698095	0.998466	1.5219	1.5219	0.605876	72.1446	47.4042
Trio	ENSMUSG00000022263	Trio	0.0698187	0.998466	0.906135	-1.10359	-0.142203	110.643	122.104
Cox7b	ENSMUSG00000031231	Cox7b	0.0698192	0.998466	1.04996	1.04996	0.0703297	937.413	892.811
Ccdc127	ENSMUSG00000021578	Ccdc127	0.0698704	0.998466	0.769454	-1.29962	-0.378092	33.898	44.0546
Sh3bp5l	ENSMUSG00000013646	Sh3bp5l	0.0699793	0.998466	0.736878	-1.35708	-0.440501	20.0566	27.2183
Pkm	ENSMUSG00000032294	Pkm	0.0700246	0.998466	0.985643	-1.01457	-0.020863	1350.36	1370.03
Cntfr	ENSMUSG00000028444	Cntfr	0.0702192	0.998466	1	1	0	1.05411	1.05411
Elob	ENSMUSG00000055839	Elob	0.0702307	0.998466	1.03715	1.03715	0.0526298	960.335	925.933
Cox6b1	ENSMUSG00000036751	Cox6b1	0.0702307	0.998466	1.05792	1.05792	0.081235	850.613	804.04
2810013P06Rik	ENSMUSG00000099881	2810013P06Rik	0.0702639	0.998466	1	1	0	1.02727	1.02727
Ttc7	ENSMUSG00000036918	Ttc7	0.0702644	0.998466	1	1	0	1.00113	1.00113
Fuca2	ENSMUSG00000019810	Fuca2	0.0704416	0.998466	0.741085	-1.34937	-0.432289	20.3042	27.398
Trem2	ENSMUSG00000023992	Trem2	0.0704694	0.998466	1	1	0	1.05225	1.05225
Chkb	ENSMUSG00000022617	Chkb	0.0704922	0.998466	1.14131	1.14131	0.190688	20.246	17.7393
Gm30082	ENSMUSG00000118245	Gm30082	0.0705499	0.998466	1	1	0	1.0235	1.0235
Ccdc160	ENSMUSG00000073207	Ccdc160	0.0705811	0.998466	1	1	0	1.00558	1.00558
Twf2	ENSMUSG00000023277	Twf2	0.070994	0.998466	0.921109	-1.08565	-0.118556	34.0247	36.9389
Tmem170b	ENSMUSG00000087370	Tmem170b	0.0710287	0.998466	0.7749	-1.29049	-0.367917	30.1331	38.8865
Ube2s	ENSMUSG00000060860	Ube2s	0.0710597	0.998466	1.10772	1.10772	0.147592	187.85	169.582
Tma7	ENSMUSG00000091537	Tma7	0.0710598	0.998466	1.09202	1.09202	0.127	548.63	502.399
Slc29a4	ENSMUSG00000050822	Slc29a4	0.0710991	0.998466	1	1	0	1.01086	1.01086
Abhd14a	ENSMUSG00000042210	Abhd14a	0.0711615	0.998466	1.28913	1.28913	0.366402	42.3763	32.8719
4933434E20Rik	ENSMUSG00000027942	4933434E20Rik	0.0712371	0.998466	0.717639	-1.39346	-0.47867	47.1433	65.6922
Eif4ebp3	ENSMUSG00000090264	Eif4ebp3	0.0713542	0.998466	1	1	0	1.01164	1.01164
Stx5a	ENSMUSG00000010110	Stx5a	0.0714069	0.998466	0.749387	-1.33442	-0.416218	33.7436	45.0282
Fxyd1	ENSMUSG00000036570	Fxyd1	0.0714468	0.998466	0.841696	-1.18808	-0.248629	36.3633	43.2024
Atad1	ENSMUSG00000013662	Atad1	0.0714744	0.998466	0.93168	-1.07333	-0.102094	82.55	88.6034
Ddb1	ENSMUSG00000024740	Ddb1	0.0714761	0.998466	0.877732	-1.1393	-0.188147	105.373	120.051
Dctn2	ENSMUSG00000025410	Dctn2	0.0714774	0.998466	0.901804	-1.10889	-0.149114	300.534	333.259
Yod1	ENSMUSG00000046404	Yod1	0.0714965	0.998466	1	1	0	1.0143	1.0143
Tecr	ENSMUSG00000031708	Tecr	0.0716868	0.998466	0.900131	-1.11095	-0.151793	348.12	386.744
Neurl1b	ENSMUSG00000034413	Neurl1b	0.0717284	0.998466	1.13573	1.13573	0.183624	21.7966	19.1917
Zdhhc17	ENSMUSG00000035798	Zdhhc17	0.0718508	0.998466	1.1812	1.1812	0.240253	58.709	49.7029
Mkrn1	ENSMUSG00000029922	Mkrn1	0.0718964	0.998466	1.09555	1.09555	0.131659	116.741	106.559
Dnaja4	ENSMUSG00000032285	Dnaja4	0.0721018	0.998466	1.15048	1.15048	0.202231	89.0823	77.4308
Trim11	ENSMUSG00000020455	Trim11	0.0721758	0.998466	0.0488754	-20.4602	-4.35475	1.05609	21.6078
Ankzf1	ENSMUSG00000026199	Ankzf1	0.0722799	0.998466	1	1	0	1.02972	1.02972
Cnot2	ENSMUSG00000020166	Cnot2	0.072349	0.998466	0.862592	-1.1593	-0.21325	42.0349	48.731
Acp6	ENSMUSG00000028093	Acp6	0.0723776	0.998466	1	1	0	1.01849	1.01849
Gm9885	ENSMUSG00000052629	Gm9885	0.0724695	0.998466	0.0450749	-22.1853	-4.47153	1.03445	22.9497
B4galnt1	ENSMUSG00000006731	B4galnt1	0.0725256	0.998466	0.881151	-1.13488	-0.18254	113.241	128.514
Ap3d1	ENSMUSG00000020198	Ap3d1	0.0725283	0.998466	0.884134	-1.13105	-0.177663	96.2024	108.81
Astn1	ENSMUSG00000026587	Astn1	0.0725298	0.998466	0.86971	-1.14981	-0.201394	144.182	165.782
Tubg1	ENSMUSG00000035198	Tubg1	0.072613	0.998466	1.35776	1.35776	0.441231	48.1258	35.4449
Bdh1	ENSMUSG00000046598	Bdh1	0.0726664	0.998466	1.53413	1.53413	0.617421	39.6899	25.8713
Tmub1	ENSMUSG00000028958	Tmub1	0.072688	0.998466	1.34345	1.34345	0.425947	26.687	19.8645
Mcrip1	ENSMUSG00000061111	Mcrip1	0.0727414	0.998466	0.885343	-1.12951	-0.175692	107.311	121.209
Borcs7	ENSMUSG00000062376	Borcs7	0.0727967	0.998466	1.37386	1.37386	0.458235	54.1002	39.3783
Gabrd	ENSMUSG00000029054	Gabrd	0.072849	0.998466	1	1	0	1.00476	1.00476
Uck1	ENSMUSG00000002550	Uck1	0.0729287	0.998466	1.18489	1.18489	0.244758	33.3052	28.1082
Akt1	ENSMUSG00000001729	Akt1	0.0729414	0.998466	1.21459	1.21459	0.280471	72.3664	59.5809
Mettl21a	ENSMUSG00000025956	Mettl21a	0.072953	0.998466	1	1	0	1.01782	1.01782
Gm3696	ENSMUSG00000092167	Gm3696	0.0729911	0.998466	1	1	0	1.04909	1.04909
Magi2	ENSMUSG00000040003	Magi2	0.0731243	0.998466	0.77129	-1.29653	-0.374654	48.1487	62.4262
Hdac2	ENSMUSG00000019777	Hdac2	0.0731593	0.998466	0.876632	-1.14073	-0.189957	67.5828	77.0937
Rpl30	ENSMUSG00000058600	Rpl30	0.0731677	0.998466	1.08378	1.08378	0.116071	788.433	727.485
Rnft2	ENSMUSG00000032850	Rnft2	0.0732766	0.998466	0.864549	-1.15667	-0.209981	43.54	50.3615
Zfp281	ENSMUSG00000041483	Zfp281	0.0733095	0.998466	0.854875	-1.16976	-0.226215	18.8447	22.0438
Tcp1	ENSMUSG00000068039	Tcp1	0.0733811	0.998466	0.935922	-1.06846	-0.0955395	194.383	207.692
Mettl26	ENSMUSG00000025731	Mettl26	0.0734627	0.998466	0.860501	-1.16211	-0.216752	39.3895	45.775
Tmem109	ENSMUSG00000034659	Tmem109	0.0737437	0.998466	1.13482	1.13482	0.182463	25.0802	22.1006
Arhgap29	ENSMUSG00000039831	Arhgap29	0.0738015	0.998466	1	1	0	1.00932	1.00932
Phlpp2	ENSMUSG00000031732	Phlpp2	0.0738179	0.998466	1	1	0	1.04648	1.04648
Mvd	ENSMUSG00000006517	Mvd	0.0739263	0.998466	1.11187	1.11187	0.152987	22.43	20.1733
Psmd2	ENSMUSG00000006998	Psmd2	0.0740206	0.998466	0.826052	-1.21058	-0.275696	135.233	163.71
Hdac6	ENSMUSG00000031161	Hdac6	0.0740972	0.998466	0.682741	-1.46468	-0.55059	15.4166	22.5804
Tesc	ENSMUSG00000029359	Tesc	0.0742394	0.998466	1.0753	1.0753	0.104736	172.806	160.706
Nmral1	ENSMUSG00000063445	Nmral1	0.074355	0.998466	1	1	0	1.0756	1.0756
Pfdn1	ENSMUSG00000024346	Pfdn1	0.0744567	0.998466	1.06834	1.06834	0.095376	176.132	164.865
Arf1	ENSMUSG00000048076	Arf1	0.0744568	0.998466	1.04253	1.04253	0.0600846	589.372	565.33
Eci1	ENSMUSG00000024132	Eci1	0.0745788	0.998466	1	1	0	1.03912	1.03912
Gse1	ENSMUSG00000031822	Gse1	0.0746308	0.998466	1.2486	1.2486	0.32031	63.5506	50.8975
Dgkb	ENSMUSG00000036095	Dgkb	0.0748875	0.998466	0.809826	-1.23483	-0.304316	134.745	166.388
Aldh1a1	ENSMUSG00000053279	Aldh1a1	0.0748897	0.998466	0.708389	-1.41165	-0.497386	23.6517	33.388
1700048O20Rik	ENSMUSG00000043773	1700048O20Rik	0.0751677	0.998466	1.03026	1.03026	0.0430034	1.03073	1.00046
Dcakd	ENSMUSG00000020935	Dcakd	0.0751873	0.998466	0.705683	-1.41707	-0.502907	32.0923	45.4769
Calm1	ENSMUSG00000001175	Calm1	0.0753264	0.998466	0.950549	-1.05202	-0.073167	2391.7	2516.12
Ddah1	ENSMUSG00000028194	Ddah1	0.0753605	0.998466	0.140137	-7.1359	-2.83509	1.1036	7.87517
Trpc1	ENSMUSG00000032839	Trpc1	0.0754686	0.998466	0.833521	-1.19973	-0.262709	33.2716	39.9169
Tspan4	ENSMUSG00000025511	Tspan4	0.0756123	0.998466	1	1	0	1.05373	1.05373
Tmed4	ENSMUSG00000004394	Tmed4	0.0758363	0.998466	0.85158	-1.17429	-0.231786	49.593	58.2365
Tmem33	ENSMUSG00000037720	Tmem33	0.0759802	0.998466	0.787592	-1.26969	-0.344481	63.8507	81.0709
Eri3	ENSMUSG00000033423	Eri3	0.0762044	0.998466	0.909932	-1.09898	-0.136169	209.835	230.605
Ermp1	ENSMUSG00000046324	Ermp1	0.076359	0.998466	0.8295	-1.20555	-0.269686	19.0709	22.9909
Tut1	ENSMUSG00000071645	Tut1	0.0765434	0.998466	1	1	0	1.01591	1.01591
Rbfox2	ENSMUSG00000033565	Rbfox2	0.0766294	0.998466	0.809539	-1.23527	-0.304828	67.4749	83.3498
Exosc8	ENSMUSG00000027752	Exosc8	0.0766398	0.998466	1	1	0	1.08526	1.08526
Dffa	ENSMUSG00000028974	Dffa	0.0768994	0.998466	1.24647	1.24647	0.317843	23.2366	18.642
Vps37c	ENSMUSG00000048832	Vps37c	0.0769008	0.998466	0.0590322	-16.9399	-4.08235	1.00786	17.073
Kctd10	ENSMUSG00000001098	Kctd10	0.0769507	0.998466	0.884468	-1.13062	-0.177118	22.1975	25.097
Mrps31	ENSMUSG00000031533	Mrps31	0.0769847	0.998466	17.2274	17.2274	4.10663	18.0621	1.04845
G6pc3	ENSMUSG00000034793	G6pc3	0.0770673	0.998466	0.68382	-1.46237	-0.548312	26.092	38.1563
Prkar1b	ENSMUSG00000025855	Prkar1b	0.0770906	0.998466	0.935748	-1.06866	-0.0958081	466.242	498.256
B9d1	ENSMUSG00000001039	B9d1	0.077354	0.998466	0.0668467	-14.9596	-3.903	1.12031	16.7593
Pcdhb17	ENSMUSG00000046387	Pcdhb17	0.0774145	0.998466	1	1	0	1.00742	1.00742
3830406C13Rik	ENSMUSG00000033111	3830406C13Rik	0.0775721	0.998466	0.674785	-1.48195	-0.5675	16.4367	24.3584
Dlat	ENSMUSG00000000168	Dlat	0.0777607	0.998466	0.871794	-1.14706	-0.197941	153.553	176.135
Eif5b	ENSMUSG00000026083	Eif5b	0.0778187	0.998466	1.10232	1.10232	0.140542	48.4768	43.9771
Mknk1	ENSMUSG00000028708	Mknk1	0.0779354	0.998466	0.798854	-1.25179	-0.323997	18.6568	23.3545
Arhgef17	ENSMUSG00000032875	Arhgef17	0.0779842	0.998466	0.899369	-1.11189	-0.153015	153.335	170.492
Phf21a	ENSMUSG00000058318	Phf21a	0.0780174	0.998466	0.0604561	-16.5409	-4.04797	1.02715	16.9899
Mvb12a	ENSMUSG00000031813	Mvb12a	0.0780569	0.998466	0.8783	-1.13856	-0.187215	21.3556	24.3147
Tmem115	ENSMUSG00000010045	Tmem115	0.078079	0.998466	1.52246	1.52246	0.606409	36.8237	24.1869
Slx1b	ENSMUSG00000059772	Slx1b	0.0781108	0.998466	1	1	0	1.01242	1.01242
Rfx3	ENSMUSG00000040929	Rfx3	0.0783255	0.998466	1	1	0	1.08959	1.08959
Fyttd1	ENSMUSG00000022800	Fyttd1	0.078398	0.998466	0.834929	-1.19771	-0.260275	55.251	66.1745
Fkbp3	ENSMUSG00000020949	Fkbp3	0.0784358	0.998466	0.888869	-1.12502	-0.169957	293.342	330.017
Pex7	ENSMUSG00000020003	Pex7	0.078456	0.998466	1.49826	1.49826	0.583287	37.9712	25.3436
Btbd17	ENSMUSG00000000202	Btbd17	0.0784789	0.998466	1	1	0	1.04189	1.04189
Nsun4	ENSMUSG00000028706	Nsun4	0.0785488	0.998466	1	1	0	1.00825	1.00825
Lingo3	ENSMUSG00000051067	Lingo3	0.0787654	0.998466	1.22108	1.22108	0.288162	55.8612	45.7472
Zfp94	ENSMUSG00000074282	Zfp94	0.0788741	0.998466	1	1	0	1.02199	1.02199
Ankmy1	ENSMUSG00000034212	Ankmy1	0.0788811	0.998466	1	1	0	1.01033	1.01033
Ankrd17	ENSMUSG00000055204	Ankrd17	0.0788824	0.998466	1.10381	1.10381	0.142495	65.4749	59.317
Fkbp2	ENSMUSG00000056629	Fkbp2	0.0788878	0.998466	1.13095	1.13095	0.177533	231.145	204.382
Arhgef1	ENSMUSG00000040940	Arhgef1	0.0789205	0.998466	0.0542755	-18.4245	-4.20355	1.0401	19.1632
Zfp512b	ENSMUSG00000000823	Zfp512b	0.079027	0.998466	0.715671	-1.39729	-0.482631	14.8163	20.7027
Asic1	ENSMUSG00000023017	Asic1	0.0791374	0.998466	1	1	0	1.07777	1.07777
Emid1	ENSMUSG00000034164	Emid1	0.0793208	0.998466	1	1	0	1.00974	1.00974
Ube2o	ENSMUSG00000020802	Ube2o	0.0793371	0.998466	0.867217	-1.15311	-0.205535	76.6721	88.4117
Msl3l2	ENSMUSG00000047669	Msl3l2	0.0793778	0.998466	0.796929	-1.25482	-0.327478	18.9233	23.7453
Nptx2	ENSMUSG00000059991	Nptx2	0.0794927	0.998466	1.55146	1.55146	0.633623	43.7798	28.2185
Fam92a	ENSMUSG00000028218	Fam92a	0.0795114	0.998466	1.2422	1.2422	0.312892	89.8934	72.3666
Mindy1	ENSMUSG00000038712	Mindy1	0.0797286	0.998466	1	1	0	1.02283	1.02283
Tbc1d5	ENSMUSG00000023923	Tbc1d5	0.079999	0.998466	0.0501716	-19.9316	-4.31699	1.03253	20.5801
Ppie	ENSMUSG00000028651	Ppie	0.0804108	0.998466	1	1	0	1.09328	1.09328
Cetn2	ENSMUSG00000031347	Cetn2	0.0805185	0.998466	1.43448	1.43448	0.520527	52.7587	36.779
Exosc5	ENSMUSG00000061286	Exosc5	0.0807265	0.998466	0.695214	-1.43841	-0.52447	14.4735	20.8188
Zfr2	ENSMUSG00000034949	Zfr2	0.0809065	0.998466	0.802036	-1.24683	-0.318261	21.9965	27.4258
Agbl3	ENSMUSG00000038836	Agbl3	0.0809855	0.998466	1	1	0	1.03989	1.03989
Ccdc92	ENSMUSG00000037979	Ccdc92	0.081182	0.998466	1.16172	1.16172	0.216268	106.396	91.5846
Ndufa10	ENSMUSG00000026260	Ndufa10	0.0811833	0.998466	0.899119	-1.1122	-0.153416	249.423	277.408
Gja4	ENSMUSG00000050234	Gja4	0.0812116	0.998466	1	1	0	1.00003	1.00003
Trmt1l	ENSMUSG00000053286	Trmt1l	0.0812898	0.998466	2.49262	2.49262	1.31766	21.4831	8.61867
Dop1b	ENSMUSG00000022946	Dop1b	0.0813473	0.998466	0.835704	-1.1966	-0.258936	47.1753	56.4498
Spata2	ENSMUSG00000047030	Spata2	0.0813786	0.998466	1.38623	1.38623	0.471165	41.1722	29.7009
Sult1a1	ENSMUSG00000030711	Sult1a1	0.0814435	0.998466	1	1	0	1.02465	1.02465
Slc39a3	ENSMUSG00000046822	Slc39a3	0.0815254	0.998466	0.90431	-1.10582	-0.145111	40.8988	45.2266
D630045J12Rik	ENSMUSG00000063455	D630045J12Rik	0.0815661	0.998466	0.79812	-1.25294	-0.325323	19.8326	24.8492
Ddx28	ENSMUSG00000045538	Ddx28	0.0815886	0.998466	1	1	0	1.05122	1.05122
Hpcal4	ENSMUSG00000046093	Hpcal4	0.0816486	0.998466	0.853309	-1.17191	-0.22886	248.56	291.29
Dmac2	ENSMUSG00000057229	Dmac2	0.0816923	0.998466	1.21375	1.21375	0.279475	38.4695	31.6946
Rpain	ENSMUSG00000018449	Rpain	0.0817034	0.998466	0.0639527	-15.6365	-3.96685	1.11226	17.392
Rev3l	ENSMUSG00000019841	Rev3l	0.0817376	0.998466	0.0468105	-21.3627	-4.41702	1.00547	21.4795
Tbck	ENSMUSG00000028030	Tbck	0.0817772	0.998466	1.11912	1.11912	0.162362	20.776	18.5646
Traf3	ENSMUSG00000021277	Traf3	0.0819641	0.998466	0.792656	-1.26158	-0.335234	22.9284	28.9261
Pcca	ENSMUSG00000041650	Pcca	0.0820168	0.998466	0.747299	-1.33815	-0.420242	21.424	28.6686
Pafah1b1	ENSMUSG00000020745	Pafah1b1	0.0821162	0.998466	0.903013	-1.1074	-0.147181	257.657	285.33
Gabarapl1	ENSMUSG00000030161	Gabarapl1	0.0821163	0.998466	0.947886	-1.05498	-0.077215	545.287	575.266
Colgalt1	ENSMUSG00000034807	Colgalt1	0.0825787	0.998466	1.29503	1.29503	0.372983	32.9792	25.466
Eif5	ENSMUSG00000021282	Eif5	0.0825828	0.998466	0.848265	-1.17888	-0.237413	112.44	132.553
Slc8a1	ENSMUSG00000054640	Slc8a1	0.0825842	0.998466	0.860994	-1.16145	-0.215925	134.956	156.744
Mical2	ENSMUSG00000038244	Mical2	0.0825847	0.998466	1.10846	1.10846	0.148558	201.683	181.949
Trmt2a	ENSMUSG00000022721	Trmt2a	0.0827041	0.998466	20.234	20.234	4.33871	20.3547	1.00597
Jmjd1c	ENSMUSG00000037876	Jmjd1c	0.0827147	0.998466	1.21452	1.21452	0.280389	35.4506	29.1889
Ftsj3	ENSMUSG00000020706	Ftsj3	0.0827844	0.998466	0.0546915	-18.2844	-4.19254	1.04137	19.0409
Snf8	ENSMUSG00000006058	Snf8	0.0828203	0.998466	1.14053	1.14053	0.1897	127.791	112.046
Akr1a1	ENSMUSG00000028692	Akr1a1	0.0828217	0.998466	0.950051	-1.05258	-0.0739231	397.912	418.832
Adrm1	ENSMUSG00000039041	Adrm1	0.0830054	0.998466	0.841272	-1.18868	-0.249356	50.0969	59.549
Hnrnpc	ENSMUSG00000060373	Hnrnpc	0.0830579	0.998466	0.962058	-1.03944	-0.055804	178.809	185.861
Mif	ENSMUSG00000033307	Mif	0.083058	0.998466	1.08217	1.08217	0.113932	701.779	648.49
Ddx41	ENSMUSG00000021494	Ddx41	0.0834273	0.998466	0.818622	-1.22156	-0.28873	18.9061	23.095
Mdp1	ENSMUSG00000002329	Mdp1	0.0835243	0.998466	0.772716	-1.29414	-0.37199	67.9127	87.8883
Btbd10	ENSMUSG00000038187	Btbd10	0.083614	0.998466	1.33898	1.33898	0.421131	54.4593	40.6723
Adsl	ENSMUSG00000022407	Adsl	0.0836215	0.998466	0.0529911	-18.8711	-4.23811	1.01968	19.2424
Ier3ip1	ENSMUSG00000090000	Ier3ip1	0.0837639	0.998466	1.0851	1.0851	0.117833	113.072	104.204
Plppr4	ENSMUSG00000044667	Plppr4	0.0837687	0.998466	1.13515	1.13515	0.18288	195.694	172.396
Magee1	ENSMUSG00000031227	Magee1	0.0837694	0.998466	0.836043	-1.19611	-0.258351	125.293	149.864
Tmem97	ENSMUSG00000037278	Tmem97	0.083803	0.998466	1	1	0	1.03464	1.03464
Stk26	ENSMUSG00000031112	Stk26	0.0838435	0.998466	1	1	0	1.01533	1.01533
Mgat2	ENSMUSG00000043998	Mgat2	0.0838474	0.998466	0.688969	-1.45144	-0.53749	19.9067	28.8934
Ankrd34a	ENSMUSG00000049097	Ankrd34a	0.0838813	0.998466	0.82939	-1.20571	-0.269878	42.432	51.1605
Rbm27	ENSMUSG00000024491	Rbm27	0.0838939	0.998466	0.0455684	-21.945	-4.45582	1.04719	22.9805
Reep2	ENSMUSG00000038555	Reep2	0.0840082	0.998466	0.856606	-1.1674	-0.223297	130.417	152.248
Jmjd8	ENSMUSG00000025736	Jmjd8	0.0840852	0.998466	0.054736	-18.2695	-4.19137	1.04644	19.118
Prkdc	ENSMUSG00000022672	Prkdc	0.0842774	0.998466	1	1	0	1.00799	1.00799
Mpzl1	ENSMUSG00000026566	Mpzl1	0.0843738	0.998466	1	1	0	1.02107	1.02107
Nob1	ENSMUSG00000003848	Nob1	0.0844251	0.998466	1.38978	1.38978	0.474856	29.1024	20.9403
Cfap100	ENSMUSG00000048794	Cfap100	0.0845285	0.998466	1	1	0	1.0117	1.0117
Map6	ENSMUSG00000055407	Map6	0.0848339	0.998466	0.813757	-1.22887	-0.29733	46.5637	57.2206
Gcsh	ENSMUSG00000034424	Gcsh	0.0849551	0.998466	0.833802	-1.19932	-0.262223	69.8755	83.8034
Sipa1l1	ENSMUSG00000042700	Sipa1l1	0.0849572	0.998466	1.1043	1.1043	0.143128	83.0703	75.2246
Psma3	ENSMUSG00000060073	Psma3	0.0849676	0.998466	1.07233	1.07233	0.100752	223.102	208.054
Cacng3	ENSMUSG00000066189	Cacng3	0.0849767	0.998466	1.78063	1.78063	0.832384	43.9135	24.6618
2900041M22Rik	ENSMUSG00000054418	2900041M22Rik	0.0850697	0.998466	1	1	0	1.01141	1.01141
Gtdc1	ENSMUSG00000036890	Gtdc1	0.0851249	0.998466	0.868167	-1.15185	-0.203955	19.7419	22.7397
Uxt	ENSMUSG00000001134	Uxt	0.0852693	0.998466	1	1	0	1.09509	1.09509
Entpd6	ENSMUSG00000033068	Entpd6	0.0854084	0.998466	0.862883	-1.15891	-0.212764	57.0208	66.0818
Hist3h2ba	ENSMUSG00000056895	.	0.0854263	0.998466	0.906712	-1.10289	-0.141284	69.2969	76.4266
Dpysl3	ENSMUSG00000024501	Dpysl3	0.0854754	0.998466	0.0575899	-17.3642	-4.11804	1.1086	19.25
Gm47204	ENSMUSG00000110980	Gm47204	0.0857201	0.998466	1	1	0	1.00997	1.00997
Tpt1	ENSMUSG00000060126	Tpt1	0.0859358	0.998466	1.02283	1.02283	0.0325729	1172.59	1146.42
Sart3	ENSMUSG00000018974	Sart3	0.0860951	0.998466	1.25605	1.25605	0.328898	35.0322	27.8907
Sema3e	ENSMUSG00000063531	Sema3e	0.0861436	0.998466	0.862214	-1.15981	-0.213882	76.9298	89.2235
Tef	ENSMUSG00000022389	Tef	0.0861778	0.998466	0.90499	-1.10499	-0.144027	122.578	135.447
Dhx35	ENSMUSG00000027655	Dhx35	0.0861928	0.998466	1	1	0	1.05293	1.05293
A530017D24Rik	ENSMUSG00000072847	A530017D24Rik	0.0864755	0.998466	1	1	0	1.0823	1.0823
Unc5c	ENSMUSG00000059921	Unc5c	0.0866261	0.998466	0.734975	-1.36059	-0.444233	23.2744	31.6669
Usp19	ENSMUSG00000006676	Usp19	0.0866396	0.998466	0.78277	-1.27751	-0.353339	67.5659	86.3164
Zfp174	ENSMUSG00000054939	Zfp174	0.0866815	0.998466	1	1	0	1.00024	1.00024
Gng7	ENSMUSG00000048240	Gng7	0.0866831	0.998466	21.1468	21.1468	4.40237	22.2108	1.05031
Fads3	ENSMUSG00000024664	Fads3	0.0867032	0.998466	0.95231	-1.05008	-0.0704964	25.7083	26.9957
Gtf2h4	ENSMUSG00000001524	Gtf2h4	0.086817	0.998466	0.0530701	-18.843	-4.23596	1.02509	19.3158
Nceh1	ENSMUSG00000027698	Nceh1	0.0869077	0.998466	0.886139	-1.12849	-0.174396	92.8652	104.798
Rps18	ENSMUSG00000008668	Rps18	0.0869127	0.998466	1.0732	1.0732	0.101919	497.689	463.742
Spen	ENSMUSG00000040761	Spen	0.0870358	0.998466	1	1	0	1.07225	1.07225
Grid1	ENSMUSG00000041078	Grid1	0.0872184	0.998466	0.133708	-7.47896	-2.90284	1.07613	8.04836
Nfil3	ENSMUSG00000056749	Nfil3	0.0873012	0.998466	1	1	0	1.00781	1.00781
Fkbp8	ENSMUSG00000019428	Fkbp8	0.0874045	0.998466	1.02676	1.02676	0.0381035	556.883	542.368
Ppp1r18	ENSMUSG00000034595	Ppp1r18	0.0874971	0.998466	1	1	0	1.00067	1.00067
Gpr176	ENSMUSG00000040133	Gpr176	0.0875544	0.998466	1	1	0	1.00336	1.00336
Bhlha9	ENSMUSG00000044243	Bhlha9	0.0876503	0.998466	1	1	0	1.00605	1.00605
Cox17	ENSMUSG00000046516	Cox17	0.0876512	0.998466	1.10021	1.10021	0.137784	329.841	299.797
Twist1	ENSMUSG00000035799	Twist1	0.0877451	0.998466	1	1	0	1.00982	1.00982
Fam136a	ENSMUSG00000057497	Fam136a	0.0878002	0.998466	0.853867	-1.17114	-0.227916	38.8061	45.4475
Kl	ENSMUSG00000058488	Kl	0.0878406	0.998466	1	1	0	1.0235	1.0235
Ypel3	ENSMUSG00000042675	Ypel3	0.0878986	0.998466	0.880897	-1.13521	-0.182955	510.378	579.385
Ghitm	ENSMUSG00000041028	Ghitm	0.0878986	0.998466	0.954262	-1.04793	-0.0675434	430.591	451.229
Tecpr2	ENSMUSG00000021275	Tecpr2	0.088019	0.998466	0.834311	-1.19859	-0.261343	21.2573	25.4789
9030407P20Rik	ENSMUSG00000097343	9030407P20Rik	0.0880823	0.998466	1	1	0	1.02795	1.02795
B4galt7	ENSMUSG00000021504	B4galt7	0.0881449	0.998466	1	1	0	1.07026	1.07026
Slc26a4	ENSMUSG00000020651	Slc26a4	0.088175	0.998466	0.666866	-1.49955	-0.584532	24.3796	36.5585
Adgrf5	ENSMUSG00000056492	Adgrf5	0.0882508	0.998466	1	1	0	1.06791	1.06791
Ccnl2	ENSMUSG00000029068	Ccnl2	0.0883791	0.998466	0.814295	-1.22806	-0.296377	61.8406	75.9437
Golph3	ENSMUSG00000022200	Golph3	0.0883886	0.998466	1.18863	1.18863	0.249305	74.1834	62.4106
Pex2	ENSMUSG00000040374	Pex2	0.0884011	0.998466	0.63049	-1.58607	-0.665454	13.0474	20.6941
9330182L06Rik	ENSMUSG00000056004	9330182L06Rik	0.0884129	0.998466	1	1	0	1.0623	1.0623
Arsa	ENSMUSG00000022620	Arsa	0.0884767	0.998466	1	1	0	1.10887	1.10887
Ier5	ENSMUSG00000056708	Ier5	0.0885049	0.998466	1.36016	1.36016	0.443772	58.1411	42.7459
5530601H04Rik	ENSMUSG00000087174	5530601H04Rik	0.088537	0.998466	1	1	0	1.09819	1.09819
Acat2	ENSMUSG00000023832	Acat2	0.0886838	0.998466	0.78298	-1.27717	-0.352953	19.6347	25.0768
Syncrip	ENSMUSG00000032423	Syncrip	0.0887735	0.998466	1.20001	1.20001	0.263044	46.4168	38.6804
B3galt2	ENSMUSG00000033849	B3galt2	0.0887803	0.998466	0.843931	-1.18493	-0.244803	18.4647	21.8794
Fbxo9	ENSMUSG00000001366	Fbxo9	0.0888901	0.998466	0.874251	-1.14384	-0.193881	95.7285	109.498
Ndufb5	ENSMUSG00000027673	Ndufb5	0.0893943	0.998466	1.05448	1.05448	0.0765305	432.018	409.698
Ecsit	ENSMUSG00000066839	Ecsit	0.0894492	0.998466	0.75882	-1.31784	-0.398171	26.4168	34.8131
Csmd3	ENSMUSG00000022311	Csmd3	0.0894712	0.998466	1	1	0	1.02056	1.02056
Ttc8	ENSMUSG00000021013	Ttc8	0.0894814	0.998466	1	1	0	1.04491	1.04491
Rheb	ENSMUSG00000028945	Rheb	0.0898975	0.998466	1.15881	1.15881	0.212645	287.818	248.374
St3gal6	ENSMUSG00000022747	St3gal6	0.0900633	0.998466	1	1	0	1.03769	1.03769
Mrpl9	ENSMUSG00000028140	Mrpl9	0.090074	0.998466	1.37765	1.37765	0.46221	33.1096	24.0334
Atxn7l1	ENSMUSG00000020564	Atxn7l1	0.0901242	0.998466	16.5089	16.5089	4.04517	17.2146	1.04275
Asb18	ENSMUSG00000067081	Asb18	0.0902385	0.998466	1.01362	1.01362	0.0195198	1.00679	0.993258
Kif13a	ENSMUSG00000021375	Kif13a	0.0902557	0.998466	1	1	0	1.06096	1.06096
Sesn1	ENSMUSG00000038332	Sesn1	0.0902829	0.998466	1.29417	1.29417	0.372028	38.0419	29.3948
Rpl26	ENSMUSG00000060938	Rpl26	0.0904028	0.998466	1.03712	1.03712	0.0525787	970.152	935.431
Plcl2	ENSMUSG00000038910	Plcl2	0.0904338	0.998466	1.20821	1.20821	0.272876	27.4142	22.6898
2010320O07Rik	ENSMUSG00000089983	2010320O07Rik	0.0907411	0.998466	1	1	0	1.00706	1.00706
Farp1	ENSMUSG00000025555	Farp1	0.090817	0.998466	1	1	0	1.04011	1.04011
Trp53rka	ENSMUSG00000039725	Trp53rka	0.0908916	0.998466	17.4308	17.4308	4.12356	17.6341	1.01166
Rpl39	ENSMUSG00000079641	Rpl39	0.0909104	0.998466	1.03158	1.03158	0.0448587	545.575	528.872
Pcsk1	ENSMUSG00000021587	Pcsk1	0.0909156	0.998466	1	1	0	1.0083	1.0083
Ccdc22	ENSMUSG00000031143	Ccdc22	0.091023	0.998466	0.0515467	-19.3999	-4.27798	1.04238	20.2221
Irf1	ENSMUSG00000018899	Irf1	0.0910342	0.998466	1	1	0	1.00716	1.00716
Dusp23	ENSMUSG00000026544	Dusp23	0.0911607	0.998466	1	1	0	1.0121	1.0121
Kcnmb4	ENSMUSG00000054934	Kcnmb4	0.0911622	0.998466	0.859172	-1.16391	-0.218981	132.21	153.881
Gprasp1	ENSMUSG00000043384	Gprasp1	0.0911636	0.998466	0.902988	-1.10743	-0.147221	211.457	234.174
Riok2	ENSMUSG00000116564	Riok2	0.0912915	0.998466	0.695237	-1.43836	-0.524424	13.7482	19.7748
Pih1d1	ENSMUSG00000003423	Pih1d1	0.0913203	0.998466	0.72656	-1.37635	-0.460846	17.7346	24.4091
Plppr3	ENSMUSG00000035835	Plppr3	0.0913332	0.998466	1	1	0	1.10922	1.10922
Thumpd3	ENSMUSG00000030264	Thumpd3	0.0914607	0.998466	2.25878	2.25878	1.17554	20.0955	8.89662
Evi5l	ENSMUSG00000011832	Evi5l	0.0916007	0.998466	0.823474	-1.21437	-0.280205	31.1261	37.7985
Trappc10	ENSMUSG00000000374	Trappc10	0.0916186	0.998466	1.43275	1.43275	0.518786	35.719	24.9304
Stard4	ENSMUSG00000024378	Stard4	0.0918923	0.998466	1	1	0	1.04532	1.04532
Man2b2	ENSMUSG00000029119	Man2b2	0.0919283	0.998466	1	1	0	1.06367	1.06367
Tubb4a	ENSMUSG00000062591	Tubb4a	0.0919322	0.998466	0.938393	-1.06565	-0.0917361	354.655	377.939
Klc1	ENSMUSG00000021288	Klc1	0.0919327	0.998466	0.924358	-1.08183	-0.113477	665.761	720.241
Cbs	ENSMUSG00000024039	Cbs	0.0920211	0.998466	1	1	0	1.05758	1.05758
Elk1	ENSMUSG00000009406	Elk1	0.0921249	0.998466	0.777548	-1.28609	-0.362996	38.958	50.1037
Inka2	ENSMUSG00000048458	Inka2	0.0921802	0.998466	0.889697	-1.12398	-0.168613	80.7913	90.8076
Tial1	ENSMUSG00000030846	Tial1	0.092241	0.998466	0.944727	-1.05851	-0.0820309	45.5075	48.17
Fam107b	ENSMUSG00000026655	Fam107b	0.0922487	0.998466	1.02791	1.02791	0.0397189	1.01386	0.986329
Ccng1	ENSMUSG00000020326	Ccng1	0.0922829	0.998466	0.889336	-1.12443	-0.1692	43.3009	48.6891
Mrps15	ENSMUSG00000028861	Mrps15	0.0923488	0.998466	0.846699	-1.18106	-0.240079	55.2383	65.2396
Pi4k2a	ENSMUSG00000025178	Pi4k2a	0.0924073	0.998466	0.912129	-1.09634	-0.13269	70.6617	77.469
Sec62	ENSMUSG00000027706	Sec62	0.0924386	0.998466	1.10704	1.10704	0.146713	124.531	112.489
Agap1	ENSMUSG00000055013	Agap1	0.0925862	0.998466	18.5205	18.5205	4.21105	20.3732	1.10003
Slc25a11	ENSMUSG00000014606	Slc25a11	0.0927053	0.998466	0.922611	-1.08388	-0.116206	112.855	122.321
Unc5b	ENSMUSG00000020099	Unc5b	0.0928562	0.998466	1	1	0	1.05184	1.05184
Hmgxb3	ENSMUSG00000024622	Hmgxb3	0.0928818	0.998466	1.23931	1.23931	0.309536	29.4693	23.7788
Mbd2	ENSMUSG00000024513	Mbd2	0.0928938	0.998466	1.42612	1.42612	0.512092	37.9094	26.5822
Ptprj	ENSMUSG00000025314	Ptprj	0.0929003	0.998466	1.23005	1.23005	0.298712	59.019	47.9811
Bola3	ENSMUSG00000045160	Bola3	0.0929634	0.998466	1.26897	1.26897	0.343654	110.135	86.7909
Foxred1	ENSMUSG00000039048	Foxred1	0.0930229	0.998466	0.0536874	-18.6263	-4.21927	1.03358	19.2517
Cyth4	ENSMUSG00000018008	Cyth4	0.0930611	0.998466	1	1	0	1.01105	1.01105
Slc4a10	ENSMUSG00000026904	Slc4a10	0.0932184	0.998466	0.856562	-1.16746	-0.22337	100.649	117.504
Slc24a4	ENSMUSG00000041771	Slc24a4	0.093254	0.998466	1	1	0	1.00193	1.00193
Xpo1	ENSMUSG00000020290	Xpo1	0.0933115	0.998466	1.0818	1.0818	0.113429	50.9042	47.0553
Jdp2	ENSMUSG00000034271	Jdp2	0.0933776	0.998466	1.40913	1.40913	0.494807	40.8178	28.9666
Cyb5r3	ENSMUSG00000018042	Cyb5r3	0.0934437	0.998466	0.772331	-1.29478	-0.372708	43.1793	55.9078
Gsk3b	ENSMUSG00000022812	Gsk3b	0.0934803	0.998466	0.800046	-1.24993	-0.321845	79.3794	99.2186
B4galt6	ENSMUSG00000056124	B4galt6	0.0934828	0.998466	0.890863	-1.12251	-0.166725	133.02	149.316
Rmnd1	ENSMUSG00000019763	Rmnd1	0.0935473	0.998466	0.782924	-1.27726	-0.353056	17.2912	22.0854
Slc25a18	ENSMUSG00000004902	Slc25a18	0.0937427	0.998466	0.702927	-1.42262	-0.508552	15.7021	22.3381
Mfsd12	ENSMUSG00000034854	Mfsd12	0.0937489	0.998466	0.913231	-1.09501	-0.130948	22.5683	24.7126
Ddx54	ENSMUSG00000029599	Ddx54	0.0938286	0.998466	1.38331	1.38331	0.468123	41.0355	29.6648
Mitd1	ENSMUSG00000026088	Mitd1	0.093901	0.998466	1	1	0	1.02548	1.02548
Ogdh	ENSMUSG00000020456	Ogdh	0.0940043	0.998466	0.869088	-1.15063	-0.202426	161.635	185.982
Adgrb2	ENSMUSG00000028782	Adgrb2	0.0940049	0.998466	0.90138	-1.10941	-0.149792	310.249	344.193
Usp10	ENSMUSG00000031826	Usp10	0.094076	0.998466	0.791915	-1.26276	-0.336583	28.1713	35.5737
Pllp	ENSMUSG00000031775	Pllp	0.0940805	0.998466	0.718632	-1.39153	-0.476675	19.1551	26.655
Prpf6	ENSMUSG00000002455	Prpf6	0.0941772	0.998466	0.810919	-1.23317	-0.30237	25.5355	31.4895
Snhg8	ENSMUSG00000104960	Snhg8	0.0942644	0.998466	1.18963	1.18963	0.250519	111.357	93.6057
Pfdn2	ENSMUSG00000006412	Pfdn2	0.094265	0.998466	1.12736	1.12736	0.17295	159.462	141.447
Tor1b	ENSMUSG00000026848	Tor1b	0.0947187	0.998466	0.701942	-1.42462	-0.510576	20.4577	29.1444
Map7d2	ENSMUSG00000041020	Map7d2	0.0947914	0.998466	0.931399	-1.07365	-0.102529	146.658	157.46
Cog8	ENSMUSG00000031916	Cog8	0.0948339	0.998466	0.821809	-1.21683	-0.283125	40.8935	49.7604
Fam219b	ENSMUSG00000032305	Fam219b	0.094863	0.998466	0.12136	-8.23998	-3.04264	1.03839	8.55629
Mcee	ENSMUSG00000033429	Mcee	0.095029	0.998466	1.09673	1.09673	0.133215	73.5699	67.0809
Pebp1	ENSMUSG00000032959	Pebp1	0.0950549	0.998466	0.945976	-1.05711	-0.080124	1239.09	1309.85
Dok4	ENSMUSG00000040631	Dok4	0.0951382	0.998466	1.15059	1.15059	0.202379	19.893	17.2893
Rnf182	ENSMUSG00000044164	Rnf182	0.0952437	0.998466	1.30343	1.30343	0.382314	60.6609	46.5394
Ttll7	ENSMUSG00000036745	Ttll7	0.0955805	0.998466	0.823671	-1.21408	-0.279859	104.315	126.647
Gsr	ENSMUSG00000031584	Gsr	0.0956699	0.998466	1.14103	1.14103	0.190333	23.966	21.0039
Cdh24	ENSMUSG00000059674	Cdh24	0.0957989	0.998466	1	1	0	1.0052	1.0052
Tmtc1	ENSMUSG00000030306	Tmtc1	0.0959406	0.998466	1	1	0	1.03629	1.03629
Gmeb2	ENSMUSG00000038705	Gmeb2	0.0960056	0.998466	1	1	0	1.05576	1.05576
Ostm1	ENSMUSG00000038280	Ostm1	0.096064	0.998466	0.779244	-1.2833	-0.359854	52.1975	66.9848
Bcas2	ENSMUSG00000005687	Bcas2	0.0961113	0.998466	0.880515	-1.1357	-0.18358	113.375	128.76
Rpl17	ENSMUSG00000062328	Rpl17	0.0961143	0.998466	1.05821	1.05821	0.0816274	1017.86	961.868
Tmem132b	ENSMUSG00000070498	Tmem132b	0.0963759	0.998466	0.749687	-1.33389	-0.415641	23.3584	31.1575
Tmem214	ENSMUSG00000038828	Tmem214	0.0964498	0.998466	0.709971	-1.40851	-0.494168	26.2708	37.0027
Cant1	ENSMUSG00000025575	Cant1	0.0965655	0.998466	0.834032	-1.199	-0.261826	28.9025	34.654
Pltp	ENSMUSG00000017754	Pltp	0.0966065	0.998466	1	1	0	1.13578	1.13578
Slc2a3	ENSMUSG00000003153	Slc2a3	0.0966216	0.998466	1.13153	1.13153	0.178272	100.982	89.2439
Hspd1	ENSMUSG00000025980	Hspd1	0.0966469	0.998466	1.02083	1.02083	0.0297389	166.27	162.878
Gm16062	ENSMUSG00000087249	Gm16062	0.0967049	0.998466	1	1	0	1.05875	1.05875
Map3k20	ENSMUSG00000004085	Map3k20	0.0967218	0.998466	1	1	0	1.01474	1.01474
Larp1	ENSMUSG00000037331	Larp1	0.0967629	0.998466	0.798794	-1.25189	-0.324104	43.6786	54.6807
Akt3	ENSMUSG00000019699	Akt3	0.0968853	0.998466	0.872404	-1.14626	-0.196932	57.7567	66.204
Nupr1	ENSMUSG00000030717	Nupr1	0.0969727	0.998466	1	1	0	1.09128	1.09128
Ddx50	ENSMUSG00000020076	Ddx50	0.0972144	0.998466	1.29339	1.29339	0.37116	47.5747	36.7829
Igsf8	ENSMUSG00000038034	Igsf8	0.0974515	0.998466	0.863535	-1.15803	-0.211674	125.164	144.944
mt-Nd3	ENSMUSG00000064360	mt-Nd3	0.0977211	0.998466	1.03918	1.03918	0.0554429	1769.02	1702.33
Frmpd3	ENSMUSG00000042425	Frmpd3	0.097743	0.998466	1	1	0	1.10942	1.10942
Ddx55	ENSMUSG00000029389	Ddx55	0.0977721	0.998466	0.0517171	-19.336	-4.27322	1.01972	19.7174
Myo9a	ENSMUSG00000039585	Myo9a	0.0978013	0.998466	0.816876	-1.22418	-0.291812	42.3798	51.8803
Vps11	ENSMUSG00000032127	Vps11	0.0978048	0.998466	0.855691	-1.16865	-0.224838	38.6466	45.1643
Leng9	ENSMUSG00000043432	Leng9	0.0978705	0.998466	1	1	0	1.03392	1.03392
Rmdn3	ENSMUSG00000070730	Rmdn3	0.0978748	0.998466	0.875949	-1.14162	-0.191082	36.2337	41.365
Senp2	ENSMUSG00000022855	Senp2	0.0982256	0.998466	0.802396	-1.24627	-0.317614	47.9031	59.7
Slc39a10	ENSMUSG00000025986	Slc39a10	0.0982516	0.998466	0.887173	-1.12718	-0.172712	75.3643	84.9488
Neurod2	ENSMUSG00000038255	Neurod2	0.0982613	0.998466	1.10442	1.10442	0.143287	208.516	188.802
Ndufb7	ENSMUSG00000033938	Ndufb7	0.0982614	0.998466	0.924369	-1.08182	-0.11346	234.663	253.863
Gad1	ENSMUSG00000070880	Gad1	0.0982773	0.998466	1.22161	1.22161	0.288782	92.8015	75.9667
Med26	ENSMUSG00000045248	Med26	0.098474	0.998466	1	1	0	1.01396	1.01396
Yif1a	ENSMUSG00000024875	Yif1a	0.0985634	0.998466	0.0696549	-14.3565	-3.84363	1.12662	16.1743
Rtn4ip1	ENSMUSG00000019864	Rtn4ip1	0.098705	0.998466	1	1	0	1.00381	1.00381
B4galnt4	ENSMUSG00000055629	B4galnt4	0.0987465	0.998466	0.888695	-1.12525	-0.17024	51.8579	58.3528
Gpc1	ENSMUSG00000034220	Gpc1	0.0987614	0.998466	0.754128	-1.32604	-0.407119	64.2168	85.1538
Car7	ENSMUSG00000031883	Car7	0.098812	0.998466	0.632216	-1.58174	-0.66151	19.3023	30.5312
Sh3glb1	ENSMUSG00000037062	Sh3glb1	0.0989796	0.998466	1.3393	1.3393	0.421483	33.3816	24.9246
Shank1	ENSMUSG00000038738	Shank1	0.0992041	0.998466	0.758058	-1.31916	-0.399621	45.406	59.8978
Grn	ENSMUSG00000034708	Grn	0.0992086	0.998466	0.791387	-1.2636	-0.337545	42.2532	53.3913
Ikzf5	ENSMUSG00000040167	Ikzf5	0.0992402	0.998466	17.4254	17.4254	4.12312	17.686	1.01495
Naca	ENSMUSG00000061315	Naca	0.0993493	0.998466	0.944703	-1.05853	-0.0820678	391.356	414.264
Snx24	ENSMUSG00000024535	Snx24	0.0993927	0.998466	0.0606762	-16.4809	-4.04273	1.05287	17.3522
Fbxl19	ENSMUSG00000030811	Fbxl19	0.0994844	0.998466	0.727787	-1.37403	-0.458411	15.4893	21.2827
Pag1	ENSMUSG00000027508	Pag1	0.0995156	0.998466	1	1	0	1.01382	1.01382
Pvalb	ENSMUSG00000005716	Pvalb	0.0995895	0.998466	1.27058	1.27058	0.345486	120.531	94.863
Abracl	ENSMUSG00000078453	Abracl	0.0995926	0.998466	1.1294	1.1294	0.175552	64.551	57.1553
Efcab14	ENSMUSG00000034210	Efcab14	0.0996391	0.998466	1.22151	1.22151	0.288667	21.796	17.8435
Zfp831	ENSMUSG00000050600	Zfp831	0.0996745	0.998466	1	1	0	1.04539	1.04539
Unc13b	ENSMUSG00000028456	Unc13b	0.0998742	0.998466	0.7577	-1.31978	-0.400301	21.8254	28.8048
Rap1a	ENSMUSG00000068798	Rap1a	0.0998788	0.998466	1.24951	1.24951	0.32136	85.3974	68.3448
St13	ENSMUSG00000022403	St13	0.0998951	0.998466	0.883713	-1.13159	-0.178351	101.87	115.275
Got2	ENSMUSG00000031672	Got2	0.0998968	0.998466	0.892692	-1.12021	-0.163766	233.585	261.664
Cryz	ENSMUSG00000028199	Cryz	0.0999959	0.998466	1	1	0	1.06695	1.06695
Kremen1	ENSMUSG00000020393	Kremen1	0.100292	0.998466	1	1	0	1.01129	1.01129
Klf15	ENSMUSG00000030087	Klf15	0.100347	0.998466	1	1	0	1.02585	1.02585
mt-Nd4l	ENSMUSG00000065947	mt-Nd4l	0.100441	0.998466	1.23424	1.23424	0.303624	145.887	118.199
Cnrip1	ENSMUSG00000044629	Cnrip1	0.100446	0.998466	0.910159	-1.09871	-0.135809	196.362	215.745
Lgi1	ENSMUSG00000067242	Lgi1	0.100447	0.998466	0.846231	-1.18171	-0.240876	172.477	203.818
Sat1	ENSMUSG00000025283	Sat1	0.10072	0.998466	1.13578	1.13578	0.183684	26.8304	23.6229
S100pbp	ENSMUSG00000040928	S100pbp	0.100772	0.998466	0.651937	-1.53389	-0.617195	14.7427	22.6137
Snrpa	ENSMUSG00000061479	Snrpa	0.100966	0.998466	1.04799	1.04799	0.0676235	59.6311	56.9005
Ddt	ENSMUSG00000001666	Ddt	0.100991	0.998466	0.873027	-1.14544	-0.195902	73.7376	84.462
Atp8a2	ENSMUSG00000021983	Atp8a2	0.101097	0.998466	0.0538424	-18.5727	-4.21511	1.02732	19.0801
Setd1b	ENSMUSG00000038384	Setd1b	0.101209	0.998466	1	1	0	1.07467	1.07467
Mrpl42	ENSMUSG00000062981	Mrpl42	0.101554	0.998466	1.1141	1.1141	0.155877	168.344	151.104
Smdt1	ENSMUSG00000022452	Smdt1	0.101554	0.998466	1.06069	1.06069	0.0850084	477.392	450.075
Ppfia1	ENSMUSG00000037519	Ppfia1	0.101685	0.998466	0.113952	-8.77566	-3.13351	1.0206	8.95644
Mbtd1	ENSMUSG00000059474	Mbtd1	0.101716	0.998466	1	1	0	1.01272	1.01272
Zfp955b	ENSMUSG00000096910	Zfp955b	0.101811	0.998466	1	1	0	1.00153	1.00153
Dolk	ENSMUSG00000075419	Dolk	0.10204	0.998466	0.0568204	-17.5993	-4.13745	1.02278	18.0001
Smurf2	ENSMUSG00000018363	Smurf2	0.102083	0.998466	14.5605	14.5605	3.86399	14.5804	1.00137
Gdi1	ENSMUSG00000015291	Gdi1	0.102111	0.998466	0.906601	-1.10302	-0.14146	476.298	525.366
Gm47163	ENSMUSG00000111977	Gm47163	0.102221	0.998466	0.0522446	-19.1407	-4.25857	1.02892	19.6943
Nek6	ENSMUSG00000026749	Nek6	0.102231	0.998466	1.28875	1.28875	0.365976	71.3335	55.3508
Ptprz1	ENSMUSG00000068748	Ptprz1	0.102267	0.998466	0.73838	-1.35432	-0.437565	23.2496	31.4873
Gal3st3	ENSMUSG00000047658	Gal3st3	0.102364	0.998466	1	1	0	1.04398	1.04398
Slc27a1	ENSMUSG00000031808	Slc27a1	0.102417	0.998466	0.815303	-1.22654	-0.294592	19.5303	23.9547
Pde1b	ENSMUSG00000022489	Pde1b	0.102513	0.998466	0.726158	-1.37711	-0.461645	29.0298	39.9773
Lgi4	ENSMUSG00000036560	Lgi4	0.10265	0.998466	1	1	0	1.05135	1.05135
Zfp472	ENSMUSG00000053600	Zfp472	0.102716	0.998466	1	1	0	1.02547	1.02547
Cdc40	ENSMUSG00000038446	Cdc40	0.102793	0.998466	0.779862	-1.28228	-0.35871	35.7121	45.7929
Gabrg2	ENSMUSG00000020436	Gabrg2	0.102949	0.998466	0.821155	-1.2178	-0.284274	134.556	163.862
Rai1	ENSMUSG00000062115	Rai1	0.103014	0.998466	1.28737	1.28737	0.36443	44.8674	34.8519
Apoa2	ENSMUSG00000005681	Apoa2	0.103063	0.998466	1	1	0	1.03541	1.03541
Atad2	ENSMUSG00000022360	Atad2	0.103069	0.998466	1	1	0	1.00213	1.00213
Pcnt	ENSMUSG00000001151	Pcnt	0.103147	0.998466	1	1	0	1.00943	1.00943
Sugp2	ENSMUSG00000036054	Sugp2	0.103359	0.998466	0.885893	-1.1288	-0.174796	39.9167	45.0582
Gart	ENSMUSG00000022962	Gart	0.103777	0.998466	0.764496	-1.30805	-0.387419	18.0173	23.5676
Ncam1	ENSMUSG00000039542	Ncam1	0.103778	0.998466	0.810774	-1.23339	-0.302629	68.2988	84.2391
Stx1b	ENSMUSG00000030806	Stx1b	0.103796	0.998466	0.892756	-1.12013	-0.163663	162.355	181.859
Akr1b10	ENSMUSG00000061758	Akr1b10	0.104066	0.998466	0.0459319	-21.7713	-4.44436	1.00472	21.8741
Nhsl2	ENSMUSG00000079481	Nhsl2	0.104075	0.998466	0.0512714	-19.5041	-4.2857	1.03099	20.1085
Ube2e2	ENSMUSG00000058317	Ube2e2	0.10408	0.998466	0.879109	-1.13752	-0.185886	162.09	184.379
Ppp2r3a	ENSMUSG00000043154	Ppp2r3a	0.104225	0.998466	1	1	0	1.00824	1.00824
Akr1b3	ENSMUSG00000001642	Akr1b3	0.104282	0.998466	0.787779	-1.26939	-0.344137	40.1266	50.9364
Nrtn	ENSMUSG00000039481	Nrtn	0.104308	0.998466	1	1	0	1.09743	1.09743
Sprn	ENSMUSG00000045733	Sprn	0.104363	0.998466	0.91645	-1.09117	-0.125873	156.758	171.049
Rbm33	ENSMUSG00000048271	Rbm33	0.104382	0.998466	0.0566242	-17.6603	-4.14244	1.03898	18.3487
Asphd1	ENSMUSG00000046378	Asphd1	0.104411	0.998466	0.788836	-1.26769	-0.342203	17.229	21.841
Rgp1	ENSMUSG00000028468	Rgp1	0.104482	0.998466	1	1	0	1.0146	1.0146
Vps45	ENSMUSG00000015747	Vps45	0.104803	0.998466	0.910588	-1.09819	-0.13513	39.8433	43.7556
Kif5b	ENSMUSG00000006740	Kif5b	0.104932	0.998466	1.24804	1.24804	0.319663	105.527	84.5546
Tmem151a	ENSMUSG00000061451	Tmem151a	0.104933	0.998466	0.913112	-1.09516	-0.131136	270.412	296.143
Ctsf	ENSMUSG00000083282	Ctsf	0.105012	0.998466	0.849746	-1.17682	-0.234896	31.9318	37.578
Nup35	ENSMUSG00000026999	Nup35	0.105083	0.998466	15.8818	15.8818	3.9893	17.1505	1.07988
Fam171a2	ENSMUSG00000034685	Fam171a2	0.10513	0.998466	0.873614	-1.14467	-0.194932	22.0168	25.202
Syt3	ENSMUSG00000030731	Syt3	0.105149	0.998466	0.787195	-1.27033	-0.345207	57.3076	72.7998
Dag1	ENSMUSG00000039952	Dag1	0.105295	0.998466	1.26208	1.26208	0.335806	51.681	40.949
Robo1	ENSMUSG00000022883	Robo1	0.105409	0.998466	1.12433	1.12433	0.16907	41.5559	36.9604
Zfp964	ENSMUSG00000091764	Zfp964	0.105465	0.998466	1	1	0	1.00856	1.00856
Map1lc3a	ENSMUSG00000027602	Map1lc3a	0.105505	0.998466	1.07243	1.07243	0.100887	593.75	553.648
0610009L18Rik	ENSMUSG00000043644	0610009L18Rik	0.105669	0.998466	0.633135	-1.57944	-0.659415	12.7869	20.1961
Ech1	ENSMUSG00000053898	Ech1	0.105753	0.998466	0.899053	-1.11228	-0.153522	50.2151	55.8533
Tuba4a	ENSMUSG00000026202	Tuba4a	0.105792	0.998466	0.95211	-1.0503	-0.0707999	680.789	715.032
Sfxn5	ENSMUSG00000033720	Sfxn5	0.105803	0.998466	0.0541626	-18.4629	-4.20656	1.20211	22.1945
Mbip	ENSMUSG00000021028	Mbip	0.105811	0.998466	0.117157	-8.53554	-3.09348	1.05811	9.03152
Nsmce1	ENSMUSG00000030750	Nsmce1	0.105888	0.998466	0.125198	-7.98737	-2.99772	1.05576	8.43274
Crkl	ENSMUSG00000006134	Crkl	0.105902	0.998466	17.9505	17.9505	4.16595	18.51	1.03117
Gm45311	ENSMUSG00000110316	Gm45311	0.105969	0.998466	1	1	0	1.0148	1.0148
Ppil2	ENSMUSG00000022771	Ppil2	0.105979	0.998466	0.769343	-1.29981	-0.378301	45.1381	58.671
Fgfr2	ENSMUSG00000030849	Fgfr2	0.106035	0.998466	1	1	0	1.04358	1.04358
Supt5	ENSMUSG00000003435	Supt5	0.106042	0.998466	0.825867	-1.21085	-0.276019	69.5315	84.1922
Rps12	ENSMUSG00000061983	Rps12	0.10608	0.998466	1.06496	1.06496	0.0908058	776.518	729.149
Fis1	ENSMUSG00000019054	Fis1	0.10608	0.998466	0.89784	-1.11378	-0.155471	336.205	374.46
Zmym5	ENSMUSG00000040123	Zmym5	0.10616	0.998466	1.12527	1.12527	0.170275	22.1116	19.65
Ermard	ENSMUSG00000036552	Ermard	0.106331	0.998466	1	1	0	1.00804	1.00804
Hspe1-rs1	ENSMUSG00000117621	Hspe1-rs1	0.106338	0.998466	1	1	0	1.03077	1.03077
Fah	ENSMUSG00000030630	Fah	0.106437	0.998466	1	1	0	1.01514	1.01514
Ap1b1	ENSMUSG00000009090	Ap1b1	0.106656	0.998466	1.09317	1.09317	0.128524	133.293	121.932
Tctn3	ENSMUSG00000025008	Tctn3	0.10682	0.998466	1	1	0	1.03412	1.03412
Parm1	ENSMUSG00000034981	Parm1	0.10684	0.998466	1.13223	1.13223	0.179162	21.4579	18.952
Ipo8	ENSMUSG00000040029	Ipo8	0.106885	0.998466	0.772406	-1.29466	-0.372568	17.583	22.7639
Vbp1	ENSMUSG00000031197	Vbp1	0.106917	0.998466	0.79967	-1.25052	-0.322523	77.2793	96.639
Fbxl15	ENSMUSG00000025226	Fbxl15	0.106921	0.998466	1.08098	1.08098	0.11234	65.8262	60.8949
Cyp2s1	ENSMUSG00000040703	Cyp2s1	0.107044	0.998466	1.01303	1.01303	0.0186721	1.00649	0.99355
Cd2bp2	ENSMUSG00000042502	Cd2bp2	0.107074	0.998466	0.834614	-1.19816	-0.260819	50.363	60.3428
Plk3	ENSMUSG00000028680	Plk3	0.107083	0.998466	1	1	0	1.01128	1.01128
Zfp358	ENSMUSG00000047264	Zfp358	0.107181	0.998466	1	1	0	1.02865	1.02865
Pafah1b2	ENSMUSG00000003131	Pafah1b2	0.107232	0.998466	0.905387	-1.1045	-0.143394	141.729	156.54
Bag1	ENSMUSG00000028416	Bag1	0.107236	0.998466	1.19572	1.19572	0.257875	148.958	124.576
Fzd4	ENSMUSG00000049791	Fzd4	0.107347	0.998466	1	1	0	1.02358	1.02358
Guf1	ENSMUSG00000029208	Guf1	0.10748	0.998466	17.2988	17.2988	4.1126	17.6216	1.01866
Hist1h1c	ENSMUSG00000036181	.	0.107496	0.998466	1	1	0	1.03282	1.03282
Ergic1	ENSMUSG00000001576	Ergic1	0.107516	0.998466	1.08337	1.08337	0.115523	74.5408	68.8047
Zscan12	ENSMUSG00000036721	Zscan12	0.107687	0.998466	1	1	0	1.02681	1.02681
Pacsin2	ENSMUSG00000016664	Pacsin2	0.10776	0.998466	16.8993	16.8993	4.0789	18.4148	1.08968
2310061I04Rik	ENSMUSG00000050705	2310061I04Rik	0.107791	0.998466	0.83663	-1.19527	-0.257339	57.0648	68.2079
Bves	ENSMUSG00000071317	Bves	0.107814	0.998466	1	1	0	1.00543	1.00543
Nap1l2	ENSMUSG00000082229	Nap1l2	0.107814	0.998466	1.14178	1.14178	0.191291	104.631	91.6383
Auh	ENSMUSG00000021460	Auh	0.107816	0.998466	0.883505	-1.13186	-0.17869	117.254	132.715
Pcsk1n	ENSMUSG00000039278	Pcsk1n	0.107817	0.998466	1.00048	1.00048	0.000693148	1307.59	1306.96
Arf3	ENSMUSG00000051853	Arf3	0.107817	0.998466	0.919645	-1.08738	-0.12085	734.945	799.161
D230025D16Rik	ENSMUSG00000031889	D230025D16Rik	0.107826	0.998466	0.766049	-1.3054	-0.384492	28.5524	37.2723
H2-D1	ENSMUSG00000073411	H2-D1	0.107937	0.998466	0.830411	-1.20422	-0.268103	18.4768	22.2502
Cfap300	ENSMUSG00000053070	Cfap300	0.107953	0.998466	1.03884	1.03884	0.0549675	1.01923	0.98113
Pus10	ENSMUSG00000020280	Pus10	0.107965	0.998466	1	1	0	1.04548	1.04548
Cdh13	ENSMUSG00000031841	Cdh13	0.107994	0.998466	0.120042	-8.33044	-3.05839	1.02328	8.52439
Gm49864	ENSMUSG00000117255	Gm49864	0.108141	0.998466	1	1	0	1.00269	1.00269
Atrip	ENSMUSG00000025646	Atrip	0.108228	0.998466	1	1	0	1.01421	1.01421
Son	ENSMUSG00000022961	Son	0.108401	0.998466	0.813682	-1.22898	-0.297464	112.69	138.494
Kcnq2	ENSMUSG00000016346	Kcnq2	0.108401	0.998466	0.919187	-1.08792	-0.12157	212.423	231.099
Ppib	ENSMUSG00000032383	Ppib	0.108401	0.998466	1.09156	1.09156	0.126394	177.802	162.888
Rpl22l1	ENSMUSG00000039221	Rpl22l1	0.108402	0.998466	1.02475	1.02475	0.0352673	599.521	585.043
Stard13	ENSMUSG00000016128	Stard13	0.108613	0.998466	1	1	0	1.01658	1.01658
Pex5	ENSMUSG00000005069	Pex5	0.108717	0.998466	1.28642	1.28642	0.363365	31.9081	24.8037
Ythdf1	ENSMUSG00000038848	Ythdf1	0.108774	0.998466	0.77618	-1.28836	-0.365536	38.7112	49.8739
Neo1	ENSMUSG00000032340	Neo1	0.108793	0.998466	1.20988	1.20988	0.274864	25.8394	21.357
A830082K12Rik	ENSMUSG00000087143	A830082K12Rik	0.108816	0.998466	1	1	0	1.0015	1.0015
Pelo	ENSMUSG00000042275	Pelo	0.10887	0.998466	2.32014	2.32014	1.21421	20.1284	8.67551
Sgk1	ENSMUSG00000019970	Sgk1	0.108983	0.998466	1.14173	1.14173	0.191219	105.301	92.2293
Lamp1	ENSMUSG00000031447	Lamp1	0.108988	0.998466	0.879635	-1.13683	-0.185023	168.321	191.353
Wbp2	ENSMUSG00000034341	Wbp2	0.108988	0.998466	0.891398	-1.12183	-0.165859	475.319	533.228
Sult5a1	ENSMUSG00000000739	Sult5a1	0.109056	0.998466	0.995934	-1.00408	-0.00587805	0.997965	1.00204
Stradb	ENSMUSG00000026027	Stradb	0.109128	0.998466	1.39271	1.39271	0.477898	32.4454	23.2965
Nfkb1	ENSMUSG00000028163	Nfkb1	0.109472	0.998466	1	1	0	1.00226	1.00226
Bloc1s1	ENSMUSG00000090247	Bloc1s1	0.109626	0.998466	1.13324	1.13324	0.18045	19.7565	17.4336
Slc7a6os	ENSMUSG00000033106	Slc7a6os	0.109761	0.998466	1	1	0	1.02924	1.02924
1810013L24Rik	ENSMUSG00000022507	1810013L24Rik	0.109776	0.998466	0.75606	-1.32265	-0.403427	17.8304	23.5833
Glb1	ENSMUSG00000045594	Glb1	0.109808	0.998466	0.0524624	-19.0613	-4.25257	1.0035	19.128
Dtymk	ENSMUSG00000026281	Dtymk	0.109809	0.998466	1.10789	1.10789	0.147813	49.9351	45.0723
Mfsd14a	ENSMUSG00000089911	Mfsd14a	0.11	0.998466	1.20491	1.20491	0.268926	31.6651	26.28
Tbc1d9	ENSMUSG00000031709	Tbc1d9	0.110069	0.998466	0.833617	-1.19959	-0.262544	30.4511	36.5289
Samhd1	ENSMUSG00000027639	Samhd1	0.110119	0.998466	1	1	0	1.02756	1.02756
Gba2	ENSMUSG00000028467	Gba2	0.110148	0.998466	0.750837	-1.33185	-0.413429	36.5317	48.6546
Ppp3r1	ENSMUSG00000033953	Ppp3r1	0.110169	0.998466	0.912517	-1.09587	-0.132076	1186.44	1300.18
Itih5	ENSMUSG00000025780	Itih5	0.110267	0.998466	1	1	0	1.04009	1.04009
Cldn22	ENSMUSG00000038064	Cldn22	0.110284	0.998466	0.806539	-1.23987	-0.310185	19.2423	23.8579
Tm9sf4	ENSMUSG00000068040	Tm9sf4	0.110309	0.998466	0.823087	-1.21494	-0.280883	36.0207	43.7629
Nfe2l3	ENSMUSG00000029832	Nfe2l3	0.110341	0.998466	0.935455	-1.069	-0.0962592	0.967189	1.03392
Ccdc32	ENSMUSG00000039983	Ccdc32	0.110456	0.998466	0.818056	-1.22241	-0.289728	89.7456	109.706
Anapc2	ENSMUSG00000026965	Anapc2	0.110575	0.998466	0.843117	-1.18608	-0.246196	44.8185	53.1581
Npy5r	ENSMUSG00000044014	Npy5r	0.110638	0.998466	1	1	0	1.02386	1.02386
Phtf2	ENSMUSG00000039987	Phtf2	0.110645	0.998466	1	1	0	1.00631	1.00631
Usp47	ENSMUSG00000059263	Usp47	0.110646	0.998466	0.83022	-1.2045	-0.268434	41.7021	50.2301
Peli3	ENSMUSG00000024901	Peli3	0.11074	0.998466	1	1	0	1.01218	1.01218
Ypel5	ENSMUSG00000039770	Ypel5	0.110763	0.998466	0.856402	-1.16768	-0.22364	134.731	157.322
Rorb	ENSMUSG00000036192	Rorb	0.110879	0.998466	1	1	0	1.03384	1.03384
Phc2	ENSMUSG00000028796	Phc2	0.110971	0.998466	1.21522	1.21522	0.281221	59.1289	48.6568
Ncoa2	ENSMUSG00000005886	Ncoa2	0.111033	0.998466	1.29167	1.29167	0.369236	28.1154	21.7667
Tmem17	ENSMUSG00000049904	Tmem17	0.111044	0.998466	1	1	0	1.03906	1.03906
Btaf1	ENSMUSG00000040565	Btaf1	0.111045	0.998466	1	1	0	1.02226	1.02226
Ess2	ENSMUSG00000003527	Ess2	0.111063	0.998466	0.0597986	-16.7228	-4.06375	1.00445	16.7973
Prpf4b	ENSMUSG00000021413	Prpf4b	0.111195	0.998466	0.784709	-1.27436	-0.34977	40.784	51.9734
Ap2s1	ENSMUSG00000008036	Ap2s1	0.111361	0.998466	0.932372	-1.07253	-0.101022	464.921	498.643
Kmt5a	ENSMUSG00000049327	Kmt5a	0.111395	0.998466	1.24412	1.24412	0.315121	34.9068	28.0575
Rsf1	ENSMUSG00000035623	Rsf1	0.111581	0.998466	0.0514073	-19.4525	-4.28188	1.06173	20.6533
Sgcb	ENSMUSG00000029156	Sgcb	0.111584	0.998466	0.827352	-1.20868	-0.273428	37.5974	45.443
Pofut2	ENSMUSG00000020260	Pofut2	0.111764	0.998466	0.75351	-1.32712	-0.408302	20.0271	26.5785
Pabpn1	ENSMUSG00000022194	Pabpn1	0.111766	0.998466	1.16451	1.16451	0.219726	41.8645	35.9502
Acat1	ENSMUSG00000032047	Acat1	0.111887	0.998466	1.08905	1.08905	0.123075	70.9711	65.1677
Ube2z	ENSMUSG00000014349	Ube2z	0.11192	0.998466	0.789952	-1.2659	-0.340162	59.6735	75.5406
Arf4	ENSMUSG00000021877	Arf4	0.111957	0.998466	1.11743	1.11743	0.160185	120.925	108.217
Atp5k	ENSMUSG00000050856	Atp5k	0.11196	0.998466	1.06518	1.06518	0.0910946	782.182	734.321
Cisd1	ENSMUSG00000037710	Cisd1	0.11196	0.998466	1.06188	1.06188	0.0866206	344.895	324.797
Dact3	ENSMUSG00000078794	Dact3	0.112126	0.998466	0.820634	-1.21857	-0.28519	55.1033	67.1472
P4htm	ENSMUSG00000006675	P4htm	0.112256	0.998466	0.915137	-1.09273	-0.127941	83.8156	91.5881
Tmem175	ENSMUSG00000013495	Tmem175	0.112385	0.998466	0.76158	-1.31306	-0.392933	35.6186	46.7693
Crocc	ENSMUSG00000040860	Crocc	0.112594	0.998466	0.0624941	-16.0015	-4.00014	1.02969	16.4766
Zfp1	ENSMUSG00000055835	Zfp1	0.112779	0.998466	1.40914	1.40914	0.494817	27.1945	19.2986
Pold4	ENSMUSG00000024854	Pold4	0.112783	0.998466	0.768715	-1.30087	-0.37948	20.7281	26.9646
Tmx1	ENSMUSG00000021072	Tmx1	0.112957	0.998466	0.804904	-1.24238	-0.313111	38.922	48.356
Thsd4	ENSMUSG00000032289	Thsd4	0.112985	0.998466	0.720548	-1.38783	-0.472833	24.9081	34.5683
Calu	ENSMUSG00000029767	Calu	0.113098	0.998466	0.759245	-1.3171	-0.397362	17.6228	23.2109
Eif3h	ENSMUSG00000022312	Eif3h	0.113166	0.998466	1.19573	1.19573	0.257888	165.798	138.659
Apeh	ENSMUSG00000032590	Apeh	0.113272	0.998466	1	1	0	1.02555	1.02555
Ercc4	ENSMUSG00000022545	Ercc4	0.113409	0.998466	1	1	0	1.01613	1.01613
Pura	ENSMUSG00000043991	Pura	0.113436	0.998466	0.86543	-1.1555	-0.208512	26.8636	31.0408
Gatad2b	ENSMUSG00000042390	Gatad2b	0.113607	0.998466	0.0644926	-15.5056	-3.95472	1.11855	17.3438
Acan	ENSMUSG00000030607	Acan	0.113669	0.998466	1	1	0	1.00056	1.00056
Klhl24	ENSMUSG00000062901	Klhl24	0.113674	0.998466	0.815205	-1.22669	-0.294766	27.7062	33.9867
Rab21	ENSMUSG00000020132	Rab21	0.113764	0.998466	1.07342	1.07342	0.102217	87.0722	81.1164
Dlgap3	ENSMUSG00000042388	Dlgap3	0.113772	0.998466	0.897248	-1.11452	-0.156421	128.408	143.113
Rps25	ENSMUSG00000009927	Rps25	0.113773	0.998466	1.0629	1.0629	0.0880104	630.968	593.627
Hbp1	ENSMUSG00000002996	Hbp1	0.113774	0.998466	0.128139	-7.80405	-2.96422	1.06893	8.34195
Miga1	ENSMUSG00000054942	Miga1	0.113942	0.998466	0.923061	-1.08335	-0.115501	45.8528	49.6747
Gdpgp1	ENSMUSG00000050973	Gdpgp1	0.113996	0.998466	1	1	0	1.00615	1.00615
Taf2	ENSMUSG00000037343	Taf2	0.114095	0.998466	1.12921	1.12921	0.175314	21.8405	19.3414
Akap9	ENSMUSG00000040407	Akap9	0.1141	0.998466	0.863652	-1.15787	-0.211479	20.6114	23.8654
Papolg	ENSMUSG00000020273	Papolg	0.11417	0.998466	1	1	0	1.00066	1.00066
Ggt7	ENSMUSG00000027603	Ggt7	0.114381	0.998466	0.892719	-1.12017	-0.163721	114.46	128.215
Rnf220	ENSMUSG00000028677	Rnf220	0.114381	0.998466	0.967081	-1.03404	-0.0482918	169.814	175.594
Scamp1	ENSMUSG00000021687	Scamp1	0.114382	0.998466	0.895663	-1.11649	-0.158973	210.777	235.331
Arl1	ENSMUSG00000060904	Arl1	0.114689	0.998466	1.06469	1.06469	0.0904269	219.528	206.191
Ccs	ENSMUSG00000034108	Ccs	0.114833	0.998466	0.80596	-1.24076	-0.31122	16.8708	20.9325
Elmo1	ENSMUSG00000041112	Elmo1	0.114877	0.998466	0.715477	-1.39767	-0.483023	17.6903	24.7252
Mrpl45	ENSMUSG00000018882	Mrpl45	0.114878	0.998466	0.816624	-1.22455	-0.292257	51.2664	62.7785
Pnmal2	ENSMUSG00000070802	Pnmal2	0.114993	0.998466	1.11064	1.11064	0.15139	152.31	137.137
Zbtb11	ENSMUSG00000022601	Zbtb11	0.115014	0.998466	1.34228	1.34228	0.424689	54.6265	40.6967
Xk	ENSMUSG00000015342	Xk	0.115175	0.998466	1	1	0	1.03604	1.03604
Ptpn4	ENSMUSG00000026384	Ptpn4	0.115287	0.998466	0.874339	-1.14372	-0.193736	35.9397	41.1051
Hspa9	ENSMUSG00000024359	Hspa9	0.115302	0.998466	1.12854	1.12854	0.174459	173.65	153.871
Samd9l	ENSMUSG00000047735	Samd9l	0.115402	0.998466	1	1	0	1.00815	1.00815
Phax	ENSMUSG00000008301	Phax	0.11548	0.998466	1.36354	1.36354	0.447354	56.9047	41.7332
Nxt1	ENSMUSG00000036992	Nxt1	0.115549	0.998466	14.6541	14.6541	3.87323	15.8566	1.08206
Sgpl1	ENSMUSG00000020097	Sgpl1	0.115582	0.998466	15.6819	15.6819	3.97102	16.4032	1.046
Cpne4	ENSMUSG00000032564	Cpne4	0.115608	0.998466	0.909402	-1.09962	-0.13701	246.942	271.543
Leng8	ENSMUSG00000035545	Leng8	0.115723	0.998466	0.861358	-1.16096	-0.215314	21.3262	24.7588
Pacs2	ENSMUSG00000021143	Pacs2	0.115766	0.998466	0.853059	-1.17225	-0.229283	34.4736	40.4118
Prdm2	ENSMUSG00000057637	Prdm2	0.115803	0.998466	1	1	0	1.08705	1.08705
Brinp3	ENSMUSG00000035131	Brinp3	0.115898	0.998466	1	1	0	1.01686	1.01686
Gm43672	ENSMUSG00000106019	Gm43672	0.115939	0.998466	1	1	0	1.02758	1.02758
Rnf11	ENSMUSG00000028557	Rnf11	0.116227	0.998466	0.902274	-1.10831	-0.148362	299.233	331.643
Kifc2	ENSMUSG00000004187	Kifc2	0.116227	0.998466	0.950238	-1.05237	-0.0736385	155.097	163.219
Anapc15	ENSMUSG00000030649	Anapc15	0.116506	0.998466	1.20499	1.20499	0.269026	22.5651	18.7263
Unc5a	ENSMUSG00000025876	Unc5a	0.116529	0.998466	1.00848	1.00848	0.0121835	88.3654	87.6223
Plp2	ENSMUSG00000031146	Plp2	0.116553	0.998466	1	1	0	1.03359	1.03359
1700052K11Rik	ENSMUSG00000099681	1700052K11Rik	0.116594	0.998466	1	1	0	1.00615	1.00615
Coa7	ENSMUSG00000048351	Coa7	0.116656	0.998466	1	1	0	1.03829	1.03829
1810055G02Rik	ENSMUSG00000035372	1810055G02Rik	0.11678	0.998466	1.03773	1.03773	0.0534293	20.1706	19.4373
Kif22	ENSMUSG00000030677	Kif22	0.117139	0.998466	0.0640439	-15.6143	-3.96479	1.12175	17.5154
Sema6d	ENSMUSG00000027200	Sema6d	0.11714	0.998466	1	1	0	1.03647	1.03647
Phlda1	ENSMUSG00000020205	Phlda1	0.117211	0.998466	0.798606	-1.25218	-0.324444	22.9711	28.764
Ncoa6	ENSMUSG00000038369	Ncoa6	0.117241	0.998466	1.41598	1.41598	0.501798	37.0357	26.1556
Tusc1	ENSMUSG00000054000	Tusc1	0.11728	0.998466	0.0492941	-20.2864	-4.34244	1.02289	20.7508
Rps19	ENSMUSG00000040952	Rps19	0.11747	0.998466	1.09545	1.09545	0.131529	771.378	704.163
Oxr1	ENSMUSG00000022307	Oxr1	0.11747	0.998466	0.906728	-1.10287	-0.141259	222.323	245.193
mt-Co3	ENSMUSG00000064358	mt-Co3	0.11747	0.998466	1.10436	1.10436	0.143216	19135.9	17327.5
M5C1000I18Rik	ENSMUSG00000055125	M5C1000I18Rik	0.117549	0.998466	1	1	0	1.00854	1.00854
Gm32817	ENSMUSG00000109857	Gm32817	0.117673	0.998466	1.05861	1.05861	0.0821755	1.02889	0.971922
Gnal	ENSMUSG00000024524	Gnal	0.117759	0.998466	0.659942	-1.51528	-0.599588	21.2214	32.1565
Fbxw8	ENSMUSG00000032867	Fbxw8	0.117775	0.998466	1.38555	1.38555	0.470461	30.1158	21.7356
Slu7	ENSMUSG00000020409	Slu7	0.117776	0.998466	1.22056	1.22056	0.287539	34.9574	28.6405
Crppa	ENSMUSG00000043153	Crppa	0.118073	0.998466	1	1	0	1.02815	1.02815
Slc25a25	ENSMUSG00000026819	Slc25a25	0.118147	0.998466	1.50553	1.50553	0.590272	36.7658	24.4205
Faim	ENSMUSG00000032463	Faim	0.118186	0.998466	0.839197	-1.19162	-0.252918	42.0397	50.0951
Serpine2	ENSMUSG00000026249	Serpine2	0.118345	0.998466	0.724231	-1.38077	-0.465478	50.5461	69.7928
Samd1	ENSMUSG00000079003	Samd1	0.118489	0.998466	1	1	0	1.11314	1.11314
Dmxl1	ENSMUSG00000037416	Dmxl1	0.118498	0.998466	1.14582	1.14582	0.196378	36.3959	31.7641
Phka1	ENSMUSG00000034055	Phka1	0.118625	0.998466	1	1	0	1.00687	1.00687
Mrpl11	ENSMUSG00000024902	Mrpl11	0.118718	0.998466	0.886263	-1.12833	-0.174193	104.255	117.635
Atp6v1g1	ENSMUSG00000039105	Atp6v1g1	0.118722	0.998466	1.07138	1.07138	0.0994639	228.147	212.948
Surf1	ENSMUSG00000015790	Surf1	0.119028	0.998466	1.08777	1.08777	0.121367	90.1782	82.9023
Iqgap2	ENSMUSG00000021676	Iqgap2	0.119133	0.998466	1.40206	1.40206	0.487544	39.6352	28.2693
Zbtb49	ENSMUSG00000029127	Zbtb49	0.119214	0.998466	1	1	0	1.02205	1.02205
Ncor1	ENSMUSG00000018501	Ncor1	0.119351	0.998466	0.904267	-1.10587	-0.145179	88.8554	98.2623
Asb6	ENSMUSG00000039483	Asb6	0.119452	0.998466	0.789082	-1.2673	-0.341753	21.918	27.7766
Kxd1	ENSMUSG00000055553	Kxd1	0.119498	0.998466	0.758791	-1.31789	-0.398225	28.5039	37.5649
Lrp1b	ENSMUSG00000049252	Lrp1b	0.119647	0.998466	0.0529639	-18.8808	-4.23885	1.01427	19.1503
2810455O05Rik	ENSMUSG00000085030	2810455O05Rik	0.119792	0.998466	1.12633	1.12633	0.171632	21.1863	18.81
Znrd2	ENSMUSG00000079478	Znrd2	0.119842	0.998466	0.80204	-1.24682	-0.318255	50.901	63.4644
Cry2	ENSMUSG00000068742	Cry2	0.119966	0.998466	1.19989	1.19989	0.262898	69.1017	57.5902
Cops4	ENSMUSG00000035297	Cops4	0.119982	0.998466	0.888957	-1.12491	-0.169814	106.978	120.341
Nsg2	ENSMUSG00000020297	Nsg2	0.119986	0.998466	0.920627	-1.08622	-0.119312	499.342	542.394
Rpl9	ENSMUSG00000047215	Rpl9	0.119986	0.998466	1.09554	1.09554	0.131639	985.79	899.823
Eml3	ENSMUSG00000071647	Eml3	0.120042	0.998466	1	1	0	1.0062	1.0062
Zfp81	ENSMUSG00000003929	Zfp81	0.120083	0.998466	1	1	0	1.0131	1.0131
Cacna1d	ENSMUSG00000015968	Cacna1d	0.120241	0.998466	0.729695	-1.37044	-0.454634	15.8335	21.6988
Ctsa	ENSMUSG00000017760	Ctsa	0.120269	0.998466	0.860324	-1.16235	-0.217047	57.0564	66.3196
Ccdc122	ENSMUSG00000034795	Ccdc122	0.120322	0.998466	1	1	0	1.02421	1.02421
Gna12	ENSMUSG00000000149	Gna12	0.120327	0.998466	0.741874	-1.34794	-0.430754	35.5122	47.8682
Kbtbd11	ENSMUSG00000055675	Kbtbd11	0.120341	0.998466	0.731983	-1.36615	-0.450117	36.1083	49.3293
Ppp4r3b	ENSMUSG00000020463	Ppp4r3b	0.120345	0.998466	1.28451	1.28451	0.361213	24.3483	18.9554
Idi1	ENSMUSG00000058258	Idi1	0.120366	0.998466	1.08971	1.08971	0.123946	22.4172	20.5717
Icam5	ENSMUSG00000032174	Icam5	0.120621	0.998466	0.932522	-1.07236	-0.100791	213.42	228.863
Tcf4	ENSMUSG00000053477	Tcf4	0.120621	0.998466	0.927564	-1.07809	-0.108481	178.051	191.956
Mkks	ENSMUSG00000027274	Mkks	0.1208	0.998466	1.15127	1.15127	0.203229	23.793	20.6667
Gm48045	ENSMUSG00000111905	Gm48045	0.120869	0.998466	1.01713	1.01713	0.0244988	1.00853	0.991545
Fra10ac1	ENSMUSG00000054237	Fra10ac1	0.120879	0.998466	0.0647331	-15.448	-3.94935	1.06517	16.4548
Dazap2	ENSMUSG00000000346	Dazap2	0.120934	0.998466	0.864041	-1.15735	-0.210828	82.8846	95.9267
Glcci1	ENSMUSG00000029638	Glcci1	0.121111	0.998466	0.055091	-18.1518	-4.18204	1.02855	18.67
Lrrc8a	ENSMUSG00000007476	Lrrc8a	0.121176	0.998466	1	1	0	1.06157	1.06157
Ust	ENSMUSG00000047712	Ust	0.121213	0.998466	0.78357	-1.27621	-0.351865	31.1927	39.8084
Eef2k	ENSMUSG00000035064	Eef2k	0.121226	0.998466	0.0601912	-16.6137	-4.0543	1.06585	17.7077
Hnrnph1	ENSMUSG00000007850	Hnrnph1	0.121259	0.998466	1.17817	1.17817	0.236545	138.991	117.972
Fth1	ENSMUSG00000024661	Fth1	0.121259	0.998466	0.940007	-1.06382	-0.0892564	7018.3	7466.22
Kif1a	ENSMUSG00000014602	Kif1a	0.121259	0.998466	0.933285	-1.07148	-0.0996099	251.911	269.918
Csk	ENSMUSG00000032312	Csk	0.121292	0.998466	1	1	0	1.04478	1.04478
Pik3ca	ENSMUSG00000027665	Pik3ca	0.121343	0.998466	1.31002	1.31002	0.389592	31.6942	24.1936
Fam149a	ENSMUSG00000070044	Fam149a	0.121415	0.998466	1	1	0	1.00554	1.00554
Map2k2	ENSMUSG00000035027	Map2k2	0.121579	0.998466	1.18188	1.18188	0.241082	118.295	100.091
Thoc6	ENSMUSG00000041319	Thoc6	0.121628	0.998466	1	1	0	1.00113	1.00113
Nat8f1	ENSMUSG00000057103	Nat8f1	0.121854	0.998466	1	1	0	1.05728	1.05728
Mrps17	ENSMUSG00000034211	Mrps17	0.121866	0.998466	0.926001	-1.07991	-0.110914	72.8839	78.7082
Slc12a5	ENSMUSG00000017740	Slc12a5	0.1219	0.998466	1.05448	1.05448	0.0765281	265.646	251.922
Dtx1	ENSMUSG00000029603	Dtx1	0.121935	0.998466	1.44831	1.44831	0.534374	34.2684	23.6609
Nlrx1	ENSMUSG00000032109	Nlrx1	0.122284	0.998466	1	1	0	1.02748	1.02748
Brf2	ENSMUSG00000031487	Brf2	0.122296	0.998466	0.653399	-1.53046	-0.613963	14.9305	22.8505
BC030500	ENSMUSG00000049946	BC030500	0.12241	0.998466	1	1	0	1.01034	1.01034
Caap1	ENSMUSG00000028578	Caap1	0.122514	0.998466	1	1	0	1.04364	1.04364
Nxpe4	ENSMUSG00000044229	Nxpe4	0.122632	0.998466	1	1	0	1.0303	1.0303
Ankhd1	ENSMUSG00000024483	Ankhd1	0.12265	0.998466	0.790842	-1.26447	-0.338538	17.3631	21.9552
8030462N17Rik	ENSMUSG00000047466	8030462N17Rik	0.122738	0.998466	1	1	0	1.0097	1.0097
Ddx6	ENSMUSG00000032097	Ddx6	0.122835	0.998466	1.19028	1.19028	0.2513	75.2334	63.2065
Lrrfip1	ENSMUSG00000026305	Lrrfip1	0.123034	0.998466	0.732928	-1.36439	-0.448256	41.8475	57.0963
Tmsb10	ENSMUSG00000079523	Tmsb10	0.123188	0.998466	0.812885	-1.23019	-0.298877	113.394	139.496
Scn2a	ENSMUSG00000075318	Scn2a	0.123189	0.998466	0.912517	-1.09587	-0.132076	142.362	156.01
Med1	ENSMUSG00000018160	Med1	0.123219	0.998466	0.048596	-20.5778	-4.36302	1.00486	20.6778
Mpi	ENSMUSG00000032306	Mpi	0.123248	0.998466	0.866525	-1.15403	-0.206687	40.7661	47.0455
Ankrd28	ENSMUSG00000014496	Ankrd28	0.1234	0.998466	0.747408	-1.33796	-0.420032	16.6716	22.3059
Xxylt1	ENSMUSG00000047434	Xxylt1	0.123431	0.998466	17.8397	17.8397	4.15702	18.7075	1.04864
Gpr135	ENSMUSG00000043398	Gpr135	0.123629	0.998466	0.0538846	-18.5582	-4.21398	1.00324	18.6183
Zfp574	ENSMUSG00000045252	Zfp574	0.123759	0.998466	1	1	0	1.05866	1.05866
Arhgef4	ENSMUSG00000037509,ENSMUSG00000118272	Arhgef4	0.123838	0.998466	0.884331	-1.1308	-0.177342	154.084	174.238
Maoa	ENSMUSG00000025037	Maoa	0.123869	0.998466	0.0563036	-17.7609	-4.15063	1.04512	18.5623
Stxbp5l	ENSMUSG00000022829	Stxbp5l	0.123932	0.998466	1	1	0	1.00096	1.00096
Inpp1	ENSMUSG00000026102	Inpp1	0.12398	0.998466	0.778926	-1.28382	-0.360442	21.6976	27.8558
Zfp286	ENSMUSG00000047342	Zfp286	0.124112	0.998466	1	1	0	1.05751	1.05751
Trappc2	ENSMUSG00000079317	Trappc2	0.124152	0.998466	1.16123	1.16123	0.215659	123.268	106.153
Mrpl34	ENSMUSG00000034880	Mrpl34	0.124163	0.998466	1.18426	1.18426	0.243982	97.1094	82.0002
Rnf113a2	ENSMUSG00000098134	Rnf113a2	0.124191	0.998466	1	1	0	1.0545	1.0545
Xpnpep1	ENSMUSG00000025027	Xpnpep1	0.124369	0.998466	0.760149	-1.31553	-0.395646	41.6918	54.8469
Ccdc149	ENSMUSG00000045790	Ccdc149	0.124466	0.998466	1.23111	1.23111	0.299959	61.2548	49.7558
Atl1	ENSMUSG00000021066	Atl1	0.124488	0.998466	0.861358	-1.16096	-0.215316	122.068	141.715
Jund	ENSMUSG00000071076	Jund	0.124489	0.998466	0.842746	-1.1866	-0.246831	125.612	149.051
Angptl6	ENSMUSG00000038742	Angptl6	0.124517	0.998466	15.0489	15.0489	3.91159	16.2901	1.08248
Zmat5	ENSMUSG00000009076	Zmat5	0.124809	0.998466	0.847544	-1.17988	-0.238641	37.9389	44.7634
Rnf5	ENSMUSG00000015478	Rnf5	0.12481	0.998466	1.08871	1.08871	0.122614	87.9922	80.8227
Adck1	ENSMUSG00000021044	Adck1	0.12498	0.998466	0.778529	-1.28447	-0.361177	27.3525	35.1335
Elp3	ENSMUSG00000022031	Elp3	0.12504	0.998466	1.24026	1.24026	0.310638	64.7966	52.2445
Mrps10	ENSMUSG00000034729	Mrps10	0.125113	0.998466	0.818033	-1.22245	-0.28977	38.3788	46.916
Ube2k	ENSMUSG00000029203	Ube2k	0.125144	0.998466	1.13141	1.13141	0.178117	149.017	131.71
Galnt16	ENSMUSG00000021130	Galnt16	0.125144	0.998466	0.939268	-1.06466	-0.0903914	159.068	169.354
Prr7	ENSMUSG00000034686	Prr7	0.125222	0.998466	1.12369	1.12369	0.168238	40.6353	36.1625
Slc8a2	ENSMUSG00000030376	Slc8a2	0.125289	0.998466	0.814544	-1.22768	-0.295936	50.7242	62.2731
Rwdd3	ENSMUSG00000028133	Rwdd3	0.125318	0.998466	1	1	0	1.02193	1.02193
Npy2r	ENSMUSG00000028004	Npy2r	0.125456	0.998466	0.875967	-1.1416	-0.191052	105.192	120.087
Lrrc1	ENSMUSG00000032352	Lrrc1	0.125642	0.998466	1.04821	1.04821	0.067925	1.02382	0.976734
Plekho2	ENSMUSG00000050721	Plekho2	0.125731	0.998466	1	1	0	1.02424	1.02424
Tomm5	ENSMUSG00000078713	Tomm5	0.125801	0.998466	1.19072	1.19072	0.251838	205.698	172.75
Morn2	ENSMUSG00000045257	Morn2	0.12585	0.998466	0.8243	-1.21315	-0.278759	23.2	28.1452
Kcnk10	ENSMUSG00000033854	Kcnk10	0.12595	0.998466	1	1	0	1.01303	1.01303
Pkia	ENSMUSG00000027499	Pkia	0.12608	0.998466	0.867987	-1.15209	-0.204255	63.8025	73.5063
Purb	ENSMUSG00000094483	Purb	0.12613	0.998466	0.865041	-1.15601	-0.209159	156.962	181.45
Lrrc8d	ENSMUSG00000046079	Lrrc8d	0.126315	0.998466	0.735907	-1.35887	-0.442405	24.5425	33.35
Akr1e1	ENSMUSG00000045410	Akr1e1	0.126352	0.998466	0.743104	-1.34571	-0.428364	20.0366	26.9634
Pla2g15	ENSMUSG00000031903	Pla2g15	0.126367	0.998466	0.0537488	-18.6051	-4.21762	1.00073	18.6186
Mtor	ENSMUSG00000028991	Mtor	0.126451	0.998466	0.903142	-1.10725	-0.146975	77.3172	85.6091
Brinp1	ENSMUSG00000028351	Brinp1	0.12646	0.998466	0.925437	-1.08057	-0.111793	327.703	354.107
Hcfc1r1	ENSMUSG00000023904	Hcfc1r1	0.12646	0.998466	0.949211	-1.05351	-0.0751987	308.988	325.521
Nvl	ENSMUSG00000026516	Nvl	0.126472	0.998466	0.724788	-1.37971	-0.464368	15.7439	21.722
Ggh	ENSMUSG00000073987	Ggh	0.126565	0.998466	0.0568926	-17.577	-4.13561	1.10353	19.3967
A230056P14Rik	ENSMUSG00000087178	A230056P14Rik	0.126601	0.998466	1	1	0	1.01747	1.01747
Hsd17b10	ENSMUSG00000025260	Hsd17b10	0.126685	0.998466	1.21625	1.21625	0.282439	39.6083	32.566
Mrpl17	ENSMUSG00000030879	Mrpl17	0.126742	0.998466	1.36603	1.36603	0.449993	83.3691	61.03
Gm26777	ENSMUSG00000097801	Gm26777	0.126782	0.998466	1	1	0	1.00709	1.00709
Appl2	ENSMUSG00000020263	Appl2	0.126892	0.998466	1	1	0	1.0807	1.0807
Tgfbr1	ENSMUSG00000007613	Tgfbr1	0.126978	0.998466	1	1	0	1.00017	1.00017
3110009E18Rik	ENSMUSG00000026388	3110009E18Rik	0.127049	0.998466	1	1	0	1.03051	1.03051
Sgtb	ENSMUSG00000042743	Sgtb	0.127082	0.998466	1	1	0	1.00839	1.00839
Zfp207	ENSMUSG00000017421	Zfp207	0.127107	0.998466	1.15992	1.15992	0.214022	92.5865	79.8217
Lmbrd1	ENSMUSG00000073725	Lmbrd1	0.127121	0.998466	0.906841	-1.10273	-0.141078	88.7314	97.8467
Sept3	ENSMUSG00000022456	.	0.127122	0.998466	0.943495	-1.05989	-0.0839137	293.794	311.389
Gclc	ENSMUSG00000032350	Gclc	0.1272	0.998466	0.7566	-1.3217	-0.402398	25.1323	33.2175
Tm7sf3	ENSMUSG00000040234	Tm7sf3	0.127392	0.998466	0.814283	-1.22807	-0.296398	24.5639	30.1663
Stox2	ENSMUSG00000038143	Stox2	0.127486	0.998466	1.2037	1.2037	0.267474	26.7202	22.1984
Cramp1l	ENSMUSG00000038002	Cramp1l	0.12751	0.998466	1	1	0	1.01675	1.01675
Card19	ENSMUSG00000037960	Card19	0.127558	0.998466	1	1	0	1.144	1.144
Mafg	ENSMUSG00000051510	Mafg	0.127671	0.998466	0.707927	-1.41258	-0.498328	20.0594	28.3354
Mdm2	ENSMUSG00000020184	Mdm2	0.127712	0.998466	1.55351	1.55351	0.635527	33.7094	21.6989
Snapc2	ENSMUSG00000011837	Snapc2	0.127713	0.998466	0.858982	-1.16417	-0.219299	19.2044	22.3572
Tpgs1	ENSMUSG00000020308	Tpgs1	0.127761	0.998466	0.894867	-1.11748	-0.160255	79.7409	89.1092
Cops8	ENSMUSG00000034432	Cops8	0.127777	0.998466	1.15327	1.15327	0.205731	95.3095	82.6428
Ppil1	ENSMUSG00000024007	Ppil1	0.127859	0.998466	0.0558852	-17.8938	-4.16139	1.05158	18.8167
Fut11	ENSMUSG00000039357	Fut11	0.127876	0.998466	0.0610126	-16.3901	-4.03475	1.02588	16.8142
Kcnj11	ENSMUSG00000096146	Kcnj11	0.127877	0.998466	0.913691	-1.09446	-0.130222	18.2519	19.976
Oprl1	ENSMUSG00000027584	Oprl1	0.127934	0.998466	0.721531	-1.38594	-0.470867	26.6339	36.913
Phf7	ENSMUSG00000021902	Phf7	0.128061	0.998466	1.03229	1.03229	0.0458437	1.01602	0.984237
Pigt	ENSMUSG00000017721	Pigt	0.128123	0.998466	0.72603	-1.37735	-0.461899	30.5076	42.0198
Ccdc34	ENSMUSG00000027160	Ccdc34	0.128281	0.998466	1	1	0	1.049	1.049
Abhd18	ENSMUSG00000037818	Abhd18	0.12836	0.998466	1	1	0	1.01992	1.01992
Klf2	ENSMUSG00000055148	Klf2	0.128427	0.998466	1	1	0	1.06808	1.06808
Nptxr	ENSMUSG00000022421	Nptxr	0.128455	0.998466	0.953178	-1.04912	-0.0691831	827.176	867.809
Gemin2	ENSMUSG00000060121	Gemin2	0.1287	0.998466	1	1	0	1.016	1.016
Gpatch8	ENSMUSG00000034621	Gpatch8	0.12874	0.998466	0.818109	-1.22233	-0.289635	20.0808	24.5453
Tufm	ENSMUSG00000073838	Tufm	0.128755	0.998466	0.83514	-1.1974	-0.25991	64.8172	77.6124
Smcr8	ENSMUSG00000049323	Smcr8	0.128796	0.998466	1	1	0	1.00699	1.00699
Gpr158	ENSMUSG00000045967	Gpr158	0.129123	0.998466	0.863222	-1.15845	-0.212196	90.0438	104.311
Zfp142	ENSMUSG00000026135	Zfp142	0.129359	0.998466	0.118143	-8.4643	-3.08139	1.00737	8.52666
Cfap410	ENSMUSG00000020284	Cfap410	0.12938	0.998466	0.821709	-1.21698	-0.283301	32.5918	39.6634
Foxo1	ENSMUSG00000044167	Foxo1	0.129381	0.998466	1	1	0	1.0432	1.0432
Copz2	ENSMUSG00000018672	Copz2	0.129492	0.998466	1	1	0	1.0197	1.0197
Syngap1	ENSMUSG00000067629	Syngap1	0.129508	0.998466	0.768848	-1.30065	-0.379229	18.13	23.5808
Timm50	ENSMUSG00000003438	Timm50	0.12952	0.998466	0.858221	-1.1652	-0.220579	32.6664	38.0629
Flywch2	ENSMUSG00000023911	Flywch2	0.12956	0.998466	1.3989	1.3989	0.484293	29.3472	20.9788
Spidr	ENSMUSG00000041974	Spidr	0.129664	0.998466	1.0019	1.0019	0.00274233	1.00095	0.99905
Ibtk	ENSMUSG00000035941	Ibtk	0.129739	0.998466	1	1	0	1.00226	1.00226
Hs3st4	ENSMUSG00000078591	Hs3st4	0.129798	0.998466	0.935577	-1.06886	-0.0960722	211.072	225.606
Kif13b	ENSMUSG00000060012	Kif13b	0.129871	0.998466	1	1	0	1.01707	1.01707
Helz	ENSMUSG00000020721	Helz	0.129911	0.998466	1	1	0	1.22666	1.22666
Agtpbp1	ENSMUSG00000021557	Agtpbp1	0.130134	0.998466	0.890187	-1.12336	-0.16782	163.746	183.946
Arntl	ENSMUSG00000055116	Arntl	0.130183	0.998466	1.26414	1.26414	0.338156	21.4168	16.9418
Rac3	ENSMUSG00000018012	Rac3	0.130196	0.998466	0.812127	-1.23134	-0.300223	25.4625	31.3528
Plcb1	ENSMUSG00000051177	Plcb1	0.130468	0.998466	1.16087	1.16087	0.215202	209.486	180.457
Tsc22d4	ENSMUSG00000029723	Tsc22d4	0.130762	0.998466	1.43347	1.43347	0.519512	66.8013	46.6011
Ppp1r11	ENSMUSG00000036398	Ppp1r11	0.130812	0.998466	0.926812	-1.07897	-0.109651	146.037	157.569
Mir124-2hg	ENSMUSG00000100252	Mir124-2hg	0.130851	0.998466	1	1	0	1.14892	1.14892
Slc44a1	ENSMUSG00000028412	Slc44a1	0.131039	0.998466	0.789502	-1.26662	-0.340985	29.4485	37.3001
2700038G22Rik	ENSMUSG00000097180	2700038G22Rik	0.131095	0.998466	1	1	0	1.00245	1.00245
Clgn	ENSMUSG00000002190	Clgn	0.131102	0.998466	1	1	0	1.01534	1.01534
Dnm3	ENSMUSG00000040265	Dnm3	0.131469	0.998466	0.852234	-1.17339	-0.230678	31.6094	37.0901
Rnf19a	ENSMUSG00000022280	Rnf19a	0.131505	0.998466	1.27368	1.27368	0.349007	31.9637	25.0954
Erlin1	ENSMUSG00000025198	Erlin1	0.13154	0.998466	1	1	0	1.03725	1.03725
Ndor1	ENSMUSG00000006471	Ndor1	0.131631	0.998466	0.118242	-8.45723	-3.08018	1.0151	8.5849
Ranbp17	ENSMUSG00000040594	Ranbp17	0.131715	0.998466	1.01124	1.01124	0.0161254	1.0113	1.00006
Gabarap	ENSMUSG00000018567	Gabarap	0.131833	0.998466	1.12259	1.12259	0.166829	351.287	312.926
Chn1	ENSMUSG00000056486	Chn1	0.131833	0.998466	1.0326	1.0326	0.0462755	1722.91	1668.52
Arpc2	ENSMUSG00000006304	Arpc2	0.131833	0.998466	1.18844	1.18844	0.249073	389.949	328.118
Zfp580	ENSMUSG00000055633	Zfp580	0.132048	0.998466	1.37758	1.37758	0.462139	64.3594	46.7191
Mosmo	ENSMUSG00000046096	Mosmo	0.132059	0.998466	1.12483	1.12483	0.169703	55.1131	48.997
Uck2	ENSMUSG00000026558	Uck2	0.13207	0.998466	0.0577696	-17.3102	-4.11355	1.03434	17.9046
Nudt19	ENSMUSG00000034875	Nudt19	0.132175	0.998466	0.950102	-1.05252	-0.0738458	133.236	140.234
Cdk10	ENSMUSG00000033862	Cdk10	0.132225	0.998466	0.740885	-1.34974	-0.432679	38.6746	52.2005
Sorbs2	ENSMUSG00000031626	Sorbs2	0.132322	0.998466	1.20672	1.20672	0.271094	50.9548	42.2258
Fbxo27	ENSMUSG00000037463	Fbxo27	0.132362	0.998466	0.062111	-16.1002	-4.00901	1.04974	16.901
Ndufaf2	ENSMUSG00000068184	Ndufaf2	0.132383	0.998466	0.82298	-1.2151	-0.281071	57.8125	70.2478
Sema5b	ENSMUSG00000052133	Sema5b	0.132481	0.998466	1	1	0	1.02493	1.02493
Narf	ENSMUSG00000000056	Narf	0.132505	0.998466	1.47777	1.47777	0.563423	34.4824	23.3341
Nudt6	ENSMUSG00000050174	Nudt6	0.132511	0.998466	1	1	0	1.05543	1.05543
Cd151	ENSMUSG00000025510	Cd151	0.132741	0.998466	1	1	0	1.0244	1.0244
Pqlc2	ENSMUSG00000028744	Pqlc2	0.133113	0.998466	1	1	0	1.00115	1.00115
Stmn1	ENSMUSG00000028832	Stmn1	0.133204	0.998466	0.937563	-1.06659	-0.0930123	303.888	324.125
Wdsub1	ENSMUSG00000026988	Wdsub1	0.133246	0.998466	1	1	0	1.00872	1.00872
Map2k5	ENSMUSG00000058444	Map2k5	0.133524	0.998466	0.866867	-1.15358	-0.206117	40.03	46.1777
Lgi2	ENSMUSG00000039252	Lgi2	0.133537	0.998466	1	1	0	1.00248	1.00248
Wdr45	ENSMUSG00000039382	Wdr45	0.133555	0.998466	0.720888	-1.38718	-0.472153	31.7712	44.0723
Mog	ENSMUSG00000076439	Mog	0.133659	0.998466	0.676162	-1.47893	-0.564558	16.7496	24.7716
C130026L21Rik	ENSMUSG00000052848	C130026L21Rik	0.133851	0.998466	1	1	0	1.01604	1.01604
Gng10	ENSMUSG00000038607	Gng10	0.133892	0.998466	1.14713	1.14713	0.198033	153.879	134.142
Sec14l2	ENSMUSG00000003585	Sec14l2	0.134019	0.998466	1.34426	1.34426	0.426814	41.3502	30.7605
Gstz1	ENSMUSG00000021033	Gstz1	0.13407	0.998466	0.856491	-1.16756	-0.223491	17.8902	20.8877
Fkbp7	ENSMUSG00000002732	Fkbp7	0.134102	0.998466	1	1	0	1.02676	1.02676
Rtn2	ENSMUSG00000030401	Rtn2	0.134132	0.998466	1.21211	1.21211	0.277519	64.9686	53.5996
Tmem25	ENSMUSG00000002032	Tmem25	0.134189	0.998466	0.845889	-1.18219	-0.24146	57.3452	67.7928
Lyrm1	ENSMUSG00000030922	Lyrm1	0.13423	0.998466	0.0538106	-18.5837	-4.21597	1.09288	20.3097
Cinp	ENSMUSG00000021276	Cinp	0.134259	0.998466	1.25145	1.25145	0.323598	39.8548	31.847
Lage3	ENSMUSG00000015289	Lage3	0.134279	0.998466	0.819487	-1.22028	-0.287207	28.6817	34.9996
Mmgt1	ENSMUSG00000061273	Mmgt1	0.134399	0.998466	0.829911	-1.20495	-0.268971	18.6122	22.4268
Psenen	ENSMUSG00000036835	Psenen	0.134583	0.998466	1.11544	1.11544	0.157612	113.272	101.55
Sept7	ENSMUSG00000001833	.	0.134585	0.998466	0.920084	-1.08686	-0.120163	246.819	268.257
Tpp1	ENSMUSG00000030894	Tpp1	0.134858	0.998466	0.793189	-1.26073	-0.334263	20.3092	25.6045
Vps72	ENSMUSG00000008958	Vps72	0.134985	0.998466	1.10671	1.10671	0.146274	23.9837	21.6712
Mypop	ENSMUSG00000048481	Mypop	0.135058	0.998466	1.39559	1.39559	0.480878	38.539	27.6148
Ring1	ENSMUSG00000024325	Ring1	0.135101	0.998466	0.125351	-7.97758	-2.99595	1.03964	8.29377
Nono	ENSMUSG00000031311	Nono	0.135198	0.998466	1.28812	1.28812	0.365266	76.2111	59.1646
Rab28	ENSMUSG00000029128	Rab28	0.135256	0.998466	1.0829	1.0829	0.114905	69.8855	64.5353
Lamtor2	ENSMUSG00000028062	Lamtor2	0.135279	0.998466	1.19154	1.19154	0.252833	154.111	129.337
mt-Nd2	ENSMUSG00000064345	mt-Nd2	0.13528	0.998466	1.08062	1.08062	0.111863	5486.41	5077.08
Magohb	ENSMUSG00000030188	Magohb	0.135344	0.998466	0.663399	-1.50739	-0.59205	13.1047	19.7539
Ppp2r1b	ENSMUSG00000032058	Ppp2r1b	0.135368	0.998466	1	1	0	1.03809	1.03809
Bcl7a	ENSMUSG00000029438	Bcl7a	0.135446	0.998466	0.867983	-1.1521	-0.204262	37.856	43.6138
Phc1	ENSMUSG00000040669	Phc1	0.135469	0.998466	14.7546	14.7546	3.88309	15.1673	1.02797
Gbf1	ENSMUSG00000025224	Gbf1	0.135612	0.998466	0.858181	-1.16526	-0.220646	38.4295	44.7802
Rnf24	ENSMUSG00000048911	Rnf24	0.135673	0.998466	1.13993	1.13993	0.188941	21.208	18.6047
Flrt3	ENSMUSG00000051379	Flrt3	0.135673	0.998466	0.781816	-1.27907	-0.355099	19.3776	24.7854
Rab27b	ENSMUSG00000024511	Rab27b	0.135846	0.998466	0.655288	-1.52605	-0.6098	14.5531	22.2087
Rps16	ENSMUSG00000037563	Rps16	0.135978	0.998466	1.08099	1.08099	0.112351	704.891	652.081
Gemin8	ENSMUSG00000040621	Gemin8	0.136018	0.998466	1	1	0	1.00154	1.00154
Zfp316	ENSMUSG00000046658	Zfp316	0.136103	0.998466	1	1	0	1.00907	1.00907
Zdhhc6	ENSMUSG00000024982	Zdhhc6	0.136152	0.998466	1.06501	1.06501	0.0908626	20.6104	19.3524
C1qtnf12	ENSMUSG00000023571	C1qtnf12	0.136264	0.998466	1	1	0	1.06044	1.06044
Mapk1ip1l	ENSMUSG00000021840	Mapk1ip1l	0.136364	0.998466	0.837151	-1.19453	-0.25644	21.8373	26.0852
Rassf1	ENSMUSG00000010067	Rassf1	0.136429	0.998466	1	1	0	1.01401	1.01401
Cbl	ENSMUSG00000034342	Cbl	0.136432	0.998466	1.10177	1.10177	0.139822	23.476	21.3076
Znrd1as	ENSMUSG00000036214	Znrd1as	0.136544	0.998466	1	1	0	1.03796	1.03796
Rps6kc1	ENSMUSG00000089872	Rps6kc1	0.136876	0.998466	0.82277	-1.21541	-0.281439	27.3468	33.2375
Tmem138	ENSMUSG00000024666	Tmem138	0.137293	0.998466	1	1	0	1.04969	1.04969
Il34	ENSMUSG00000031750	Il34	0.137352	0.998466	0.862112	-1.15994	-0.214053	61.5705	71.4183
Arid3b	ENSMUSG00000004661	Arid3b	0.137386	0.998466	1	1	0	1.00064	1.00064
Opalin	ENSMUSG00000050121	Opalin	0.137411	0.998466	0.525902	-1.9015	-0.927135	12.3554	23.4937
Hes1	ENSMUSG00000022528	Hes1	0.137446	0.998466	18.5205	18.5205	4.21105	18.7456	1.01215
Gne	ENSMUSG00000028479	Gne	0.137451	0.998466	0.854777	-1.1699	-0.22638	19.6124	22.9444
Adk	ENSMUSG00000039197	Adk	0.137467	0.998466	1.30703	1.30703	0.386295	38.0442	29.1073
Tprn	ENSMUSG00000048707	Tprn	0.137526	0.998466	1	1	0	1.02136	1.02136
Epop	ENSMUSG00000043439	Epop	0.137633	0.998466	1	1	0	1.09235	1.09235
Tra2b	ENSMUSG00000022858	Tra2b	0.137702	0.998466	1.09173	1.09173	0.126616	72.2303	66.1613
Ccdc74a	ENSMUSG00000041617	Ccdc74a	0.137727	0.998466	0.874695	-1.14326	-0.193148	37.8004	43.2155
Smg8	ENSMUSG00000020495	Smg8	0.137947	0.998466	1	1	0	1.00132	1.00132
Abcc5	ENSMUSG00000022822	Abcc5	0.138014	0.998466	0.896834	-1.11503	-0.157087	60.2928	67.2284
Psmd14	ENSMUSG00000026914	Psmd14	0.138086	0.998466	0.90017	-1.1109	-0.15173	138.183	153.508
Apbb1	ENSMUSG00000037032	Apbb1	0.138088	0.998466	0.971001	-1.02986	-0.0424548	529.155	544.958
Cck	ENSMUSG00000032532	Cck	0.138088	0.998466	1.10838	1.10838	0.148456	2380.11	2147.37
Papss2	ENSMUSG00000024899	Papss2	0.138341	0.998466	1	1	0	1.03339	1.03339
Mkrn2	ENSMUSG00000000439	Mkrn2	0.138347	0.998466	0.693208	-1.44257	-0.528639	13.9686	20.1507
Rprd1a	ENSMUSG00000040446	Rprd1a	0.138398	0.998466	1.14719	1.14719	0.198108	71.5425	62.3631
Zeb2	ENSMUSG00000026872	Zeb2	0.138795	0.998466	0.772884	-1.29385	-0.371676	87.7537	113.541
Drap1	ENSMUSG00000024914	Drap1	0.138796	0.998466	1.03042	1.03042	0.0432322	294.716	286.016
Eif3i	ENSMUSG00000028798	Eif3i	0.138796	0.998466	1.07778	1.07778	0.108069	125.775	116.698
Nol4	ENSMUSG00000041923	Nol4	0.138901	0.998466	1.17691	1.17691	0.235004	54.5848	46.3798
Zfp788	ENSMUSG00000074165	Zfp788	0.138937	0.998466	1.11221	1.11221	0.153425	18.296	16.4502
1700007K13Rik	ENSMUSG00000026831	1700007K13Rik	0.139071	0.998466	1.11717	1.11717	0.159843	1.05696	0.946109
Adam22	ENSMUSG00000040537	Adam22	0.139188	0.998466	0.810493	-1.23382	-0.303129	39.1519	48.3063
Usp54	ENSMUSG00000034235	Usp54	0.139494	0.998466	1	1	0	1.02047	1.02047
Tmub2	ENSMUSG00000034757	Tmub2	0.139495	0.998466	0.89335	-1.11938	-0.162703	76.7796	85.9457
Pcgf6	ENSMUSG00000025050	Pcgf6	0.139506	0.998466	1	1	0	1.04456	1.04456
Uqcrc1	ENSMUSG00000025651	Uqcrc1	0.139508	0.998466	0.921167	-1.08558	-0.118465	269.062	292.088
Rpl22	ENSMUSG00000028936	Rpl22	0.139508	0.998466	1.08493	1.08493	0.117606	334.513	308.326
Slc35d1	ENSMUSG00000028521	Slc35d1	0.139558	0.998466	1	1	0	1.00128	1.00128
C77080	ENSMUSG00000050390	C77080	0.13961	0.998466	1	1	0	1.00417	1.00417
Ccdc30	ENSMUSG00000028637	Ccdc30	0.139738	0.998466	1	1	0	1.00832	1.00832
Podxl2	ENSMUSG00000033152	Podxl2	0.139861	0.998466	1.11998	1.11998	0.163473	132.658	118.447
Mboat2	ENSMUSG00000020646	Mboat2	0.139949	0.998466	0.855175	-1.16935	-0.225708	21.2108	24.8029
Ifi35	ENSMUSG00000010358	Ifi35	0.140165	0.998466	1	1	0	1.01645	1.01645
Szt2	ENSMUSG00000033253	Szt2	0.140214	0.998466	1	1	0	1.03625	1.03625
Maz	ENSMUSG00000030678	Maz	0.140218	0.998466	0.907755	-1.10162	-0.139626	35.5983	39.2157
Anxa3	ENSMUSG00000029484	Anxa3	0.140231	0.998466	1	1	0	1.00462	1.00462
Dhx34	ENSMUSG00000006019	Dhx34	0.140388	0.998466	1	1	0	1.01594	1.01594
Mfsd13a	ENSMUSG00000025227	Mfsd13a	0.140392	0.998466	0.895821	-1.11629	-0.158718	21.6255	24.1404
Med10	ENSMUSG00000021598	Med10	0.140575	0.998466	1.09591	1.09591	0.132125	105.296	96.0814
Phtf1	ENSMUSG00000058388	Phtf1	0.140637	0.998466	0.824669	-1.21261	-0.278113	26.4103	32.0254
Fdps	ENSMUSG00000059743	Fdps	0.140915	0.998466	1.18169	1.18169	0.240848	72.3661	61.2397
Snap23	ENSMUSG00000027287	Snap23	0.141116	0.998466	1	1	0	1.03414	1.03414
Eif3e	ENSMUSG00000022336	Eif3e	0.141291	0.998466	1.09412	1.09412	0.129766	105.744	96.6474
Pdgfb	ENSMUSG00000000489	Pdgfb	0.14148	0.998466	1.17554	1.17554	0.23332	24.7625	21.0649
Nap1l5	ENSMUSG00000055430	Nap1l5	0.141659	0.998466	1.34165	1.34165	0.424011	157.613	117.477
Endov	ENSMUSG00000039850	Endov	0.141751	0.998466	1	1	0	1.01893	1.01893
Tmpo	ENSMUSG00000019961	Tmpo	0.141768	0.998466	17.1194	17.1194	4.09756	17.9847	1.05055
Eepd1	ENSMUSG00000036611	Eepd1	0.141821	0.998466	0.690958	-1.44727	-0.533331	29.2615	42.3492
Kif1c	ENSMUSG00000020821	Kif1c	0.141845	0.998466	1	1	0	1.17506	1.17506
Olfm4	ENSMUSG00000022026	Olfm4	0.141881	0.998466	1	1	0	1.00034	1.00034
Ninj1	ENSMUSG00000037966	Ninj1	0.141891	0.998466	0.733628	-1.36309	-0.44688	22.1221	30.1543
Nktr	ENSMUSG00000032525	Nktr	0.141903	0.998466	1.1237	1.1237	0.168262	40.084	35.6713
Dhx15	ENSMUSG00000029169	Dhx15	0.142	0.998466	1.05769	1.05769	0.0809122	66.3554	62.7364
Anks1b	ENSMUSG00000058589	Anks1b	0.14202	0.998466	0.896008	-1.11606	-0.158416	237.505	265.07
Cdh6	ENSMUSG00000039385	Cdh6	0.142044	0.998466	1	1	0	1.03934	1.03934
Zfp521	ENSMUSG00000024420	Zfp521	0.14217	0.998466	1.07816	1.07816	0.108565	1.03834	0.963073
Mcm3ap	ENSMUSG00000001150	Mcm3ap	0.142171	0.998466	0.732861	-1.36452	-0.448388	20.2561	27.6398
Ncan	ENSMUSG00000002341	Ncan	0.142251	0.998466	0.959631	-1.04207	-0.0594484	52.179	54.374
Mmadhc	ENSMUSG00000026766	Mmadhc	0.142262	0.998466	1.22072	1.22072	0.287733	49.5418	40.5841
Spryd4	ENSMUSG00000051346	Spryd4	0.142266	0.998466	1	1	0	1.03847	1.03847
Cacna1i	ENSMUSG00000022416	Cacna1i	0.142292	0.998466	0.125638	-7.9594	-2.99266	1.05108	8.36593
Prelid1	ENSMUSG00000021486	Prelid1	0.142382	0.998466	0.875442	-1.14228	-0.191916	259.716	296.669
Zcchc3	ENSMUSG00000074682	Zcchc3	0.142543	0.998466	1	1	0	1.01081	1.01081
Rft1	ENSMUSG00000052395	Rft1	0.142572	0.998466	1	1	0	1.04197	1.04197
Grik4	ENSMUSG00000032017	Grik4	0.14263	0.998466	0.791334	-1.26369	-0.337641	71.0965	89.8438
Taf1c	ENSMUSG00000031832	Taf1c	0.142713	0.998466	1	1	0	1.00126	1.00126
Ost4	ENSMUSG00000038803	Ost4	0.14272	0.998466	1.02616	1.02616	0.0372517	85.486	83.3069
Zfp74	ENSMUSG00000059975	Zfp74	0.142766	0.998466	1	1	0	1.02732	1.02732
Zbtb41	ENSMUSG00000033964	Zbtb41	0.142832	0.998466	1	1	0	1.01395	1.01395
Gins2	ENSMUSG00000031821	Gins2	0.142834	0.998466	1	1	0	1.00694	1.00694
Lrrtm4	ENSMUSG00000052581	Lrrtm4	0.143068	0.998466	1	1	0	1.0293	1.0293
Mtln	ENSMUSG00000051319	Mtln	0.143108	0.998466	1.10934	1.10934	0.149698	159.071	143.393
Itgb1bp1	ENSMUSG00000062352	Itgb1bp1	0.143133	0.998466	1.30793	1.30793	0.387281	30.6401	23.4265
Crtac1	ENSMUSG00000042401	Crtac1	0.143148	0.998466	0.840796	-1.18935	-0.250172	49.2737	58.6036
Pkn1	ENSMUSG00000057672	Pkn1	0.143198	0.998466	1	1	0	1.06231	1.06231
Rara	ENSMUSG00000037992	Rara	0.143269	0.998466	1	1	0	1.02663	1.02663
Zfp367	ENSMUSG00000044934	Zfp367	0.143273	0.998466	1	1	0	1.03172	1.03172
Cmc1	ENSMUSG00000039163	Cmc1	0.143273	0.998466	1.13999	1.13999	0.189026	18.6426	16.3532
Gabpa	ENSMUSG00000008976	Gabpa	0.143312	0.998466	1	1	0	1.00109	1.00109
Sap25	ENSMUSG00000079165	Sap25	0.143312	0.998466	1	1	0	1.00365	1.00365
Tmem14a	ENSMUSG00000025933	Tmem14a	0.143462	0.998466	1.26991	1.26991	0.344732	102.239	80.5089
Sft2d1	ENSMUSG00000073468	Sft2d1	0.143518	0.998466	1.44767	1.44767	0.533733	35.8663	24.7751
Ndufaf1	ENSMUSG00000027305	Ndufaf1	0.143524	0.998466	0.750719	-1.33206	-0.413655	23.777	31.6722
Mag	ENSMUSG00000036634	Mag	0.143546	0.998466	0.689009	-1.45136	-0.537405	32.3108	46.8947
Mmp14	ENSMUSG00000000957	Mmp14	0.14355	0.998466	1	1	0	1.07067	1.07067
Rab3gap2	ENSMUSG00000039318	Rab3gap2	0.143637	0.998466	0.804642	-1.24279	-0.313582	40.0063	49.7193
Tmsb15b2	ENSMUSG00000089996	Tmsb15b2	0.143643	0.998466	1.20113	1.20113	0.264388	40.1326	33.4125
Neurod1	ENSMUSG00000034701	Neurod1	0.143677	0.998466	1.10978	1.10978	0.150269	20.6456	18.6034
Klhl33	ENSMUSG00000090799	Klhl33	0.143726	0.998466	1	1	0	1.00257	1.00257
Cemip2	ENSMUSG00000024754	Cemip2	0.143777	0.998466	1	1	0	1.0109	1.0109
Pip4k2c	ENSMUSG00000025417	Pip4k2c	0.143833	0.998466	0.938517	-1.06551	-0.0915451	125.359	133.572
Agps	ENSMUSG00000042410	Agps	0.143893	0.998466	0.0539089	-18.5498	-4.21333	1.01637	18.8534
Shisa9	ENSMUSG00000022494	Shisa9	0.144017	0.998466	1	1	0	1.01041	1.01041
Zfp60	ENSMUSG00000037640	Zfp60	0.14405	0.998466	1	1	0	1.11855	1.11855
Sarm1	ENSMUSG00000050132	Sarm1	0.144175	0.998466	0.0463474	-21.5762	-4.43137	1.00544	21.6935
Kcnd3	ENSMUSG00000040896	Kcnd3	0.144236	0.998466	0.734849	-1.36082	-0.44448	20.6417	28.0896
Zfp941	ENSMUSG00000060314	Zfp941	0.144284	0.998466	1	1	0	1.03177	1.03177
[truncated: 16,807 more rows]

## Sheet: DG
Gene ID	Ensembl ID	Gene name	P-value (SOR vs. HC)	FDR step up (SOR vs. HC)	Ratio (SOR vs. HC)	Fold change (SOR vs. HC)	Log2 fold change (SOR vs. HC)	Median(SOR)	Median(HC)
Hspa5	ENSMUSG00000026864	Hspa5	1.50398e-32	2.82838e-28	2.432	2.432	1.28214	309.813	127.39
Manf	ENSMUSG00000032575	Manf	4.3025e-21	4.04564e-17	2.03616	2.03616	1.02585	216.624	106.388
Pdia6	ENSMUSG00000020571	Pdia6	1.33046e-20	8.34019e-17	1.75285	1.75285	0.809704	188.606	107.6
C1ql3	ENSMUSG00000049630	C1ql3	1.14688e-17	5.39208e-14	2.84273	2.84273	1.50728	79.2443	27.8762
Bhlhe22	ENSMUSG00000025128	Bhlhe22	2.70441e-16	1.01718e-12	1.61441	1.61441	0.691003	366.692	227.138
Hspa8	ENSMUSG00000015656	Hspa8	4.92599e-16	1.54397e-12	1.20947	1.20947	0.274371	1919.66	1587.2
Xbp1	ENSMUSG00000020484	Xbp1	4.70926e-14	1.26518e-10	1.83531	1.83531	0.876027	110.661	60.2953
Fam163b	ENSMUSG00000009216	Fam163b	1.15815e-11	2.72253e-08	0.724506	-1.38025	-0.46493	418.512	577.652
Prdm8	ENSMUSG00000035456	Prdm8	1.75703e-11	3.67141e-08	1.60351	1.60351	0.681232	167.715	104.592
Calr	ENSMUSG00000003814	Calr	2.68576e-11	4.84676e-08	1.39448	1.39448	0.479724	295.357	211.805
Spns2	ENSMUSG00000040447	Spns2	2.83496e-11	4.84676e-08	2.41992	2.41992	1.27496	77.8849	32.1849
Ube2g2	ENSMUSG00000009293	Ube2g2	4.50212e-11	7.05557e-08	1.73284	1.73284	0.793138	112.039	64.656
Zfand5	ENSMUSG00000024750	Zfand5	5.1916e-11	7.51025e-08	0.752899	-1.3282	-0.409472	251.149	333.576
Rbm3	ENSMUSG00000031167	Rbm3	1.22998e-10	1.65221e-07	0.680232	-1.47009	-0.555901	167.559	246.326
Hsph1	ENSMUSG00000029657	Hsph1	1.56896e-10	1.96705e-07	1.3099	1.3099	0.389459	329.579	251.606
Ppp1r13b	ENSMUSG00000021285	Ppp1r13b	4.27106e-10	4.88134e-07	1.34672	1.34672	0.429448	173.578	128.889
Per2	ENSMUSG00000055866	Per2	4.41257e-10	4.88134e-07	28.3384	28.3384	4.82469	28.438	1.00351
Olfml2b	ENSMUSG00000038463	Olfml2b	5.78655e-10	6.04566e-07	2.0204	2.0204	1.01464	76.231	37.7306
Dnaja1	ENSMUSG00000028410	Dnaja1	6.91479e-10	6.84418e-07	1.27	1.27	0.344831	422.225	332.46
Ppp1r1a	ENSMUSG00000022490	Ppp1r1a	8.91417e-10	8.38199e-07	0.817509	-1.22323	-0.290694	798.323	976.531
Sfpq	ENSMUSG00000028820	Sfpq	1.05849e-09	9.47904e-07	1.51007	1.51007	0.594618	148.148	98.1065
Pde1b	ENSMUSG00000022489	Pde1b	1.21871e-09	1.04177e-06	0.75669	-1.32155	-0.402226	226.524	299.361
Cnih2	ENSMUSG00000024873	Cnih2	2.13091e-09	1.74235e-06	1.22597	1.22597	0.293919	946.33	771.906
Atp1a1	ENSMUSG00000033161	Atp1a1	2.59655e-09	2.03461e-06	0.778591	-1.28437	-0.361063	707.947	909.267
Rplp1	ENSMUSG00000007892	Rplp1	3.84358e-09	2.8913e-06	1.13703	1.13703	0.185275	3796.27	3338.75
Usp2	ENSMUSG00000032010	Usp2	4.94556e-09	3.49654e-06	0.620559	-1.61145	-0.688359	94.5838	152.417
Mfsd4a	ENSMUSG00000059149	Mfsd4a	5.02002e-09	3.49654e-06	0.495093	-2.01982	-1.01423	40.9754	82.7631
Srsf5	ENSMUSG00000021134	Srsf5	7.85647e-09	5.27674e-06	0.688854	-1.45169	-0.537729	134.436	195.159
Bsg	ENSMUSG00000023175	Bsg	1.0861e-08	7.04314e-06	0.806501	-1.23992	-0.310251	339.393	420.822
Diras2	ENSMUSG00000047842	Diras2	1.40168e-08	8.58941e-06	0.751742	-1.33024	-0.41169	219.836	292.436
Spred1	ENSMUSG00000027351	Spred1	1.41589e-08	8.58941e-06	2.00356	2.00356	1.00257	62.0853	30.9875
Bcl6	ENSMUSG00000022508	Bcl6	1.73176e-08	1.01773e-05	1.71762	1.71762	0.780414	85.5022	49.7793
Dynll1	ENSMUSG00000009013	Dynll1	2.61873e-08	1.49236e-05	1.14231	1.14231	0.191955	1816.38	1590.09
Haghl	ENSMUSG00000061046	Haghl	3.93962e-08	2.17907e-05	0.666665	-1.5	-0.584966	76.1317	114.198
Rhob	ENSMUSG00000054364	Rhob	4.37713e-08	2.35189e-05	1.23591	1.23591	0.305575	463.252	374.826
Sema7a	ENSMUSG00000038264	Sema7a	5.80132e-08	3.02471e-05	0.562498	-1.77778	-0.830079	36.0342	64.0611
Kcnj4	ENSMUSG00000044216	Kcnj4	5.95099e-08	3.02471e-05	0.729553	-1.3707	-0.454914	88.7494	121.649
Actg1	ENSMUSG00000062825	Actg1	6.8168e-08	3.3736e-05	0.876685	-1.14066	-0.18987	1517.89	1731.4
Hsp90b1	ENSMUSG00000020048	Hsp90b1	8.60197e-08	4.14791e-05	1.30442	1.30442	0.383408	307.053	235.394
Arhgef3	ENSMUSG00000021895	Arhgef3	1.89793e-07	8.9231e-05	1.63123	1.63123	0.705964	80.0258	49.0584
Spred2	ENSMUSG00000045671	Spred2	2.05692e-07	9.43473e-05	1.60048	1.60048	0.678503	95.5163	59.6798
Arpc2	ENSMUSG00000006304	Arpc2	2.23892e-07	0.00010025	1.25437	1.25437	0.326965	442.961	353.134
Rpl34	ENSMUSG00000062006	Rpl34	2.29768e-07	0.000100489	1.1242	1.1242	0.168902	1411.77	1255.8
Rpl35a	ENSMUSG00000060636	Rpl35a	3.8067e-07	0.000162702	1.18259	1.18259	0.241945	1829.35	1546.91
Matk	ENSMUSG00000004933	Matk	4.10828e-07	0.00017169	0.776424	-1.28796	-0.365084	226.858	292.183
Sdf2l1	ENSMUSG00000022769	Sdf2l1	4.31681e-07	0.000176483	26.143	26.143	4.70835	26.6052	1.01768
Bhlhe40	ENSMUSG00000030103	Bhlhe40	4.95549e-07	0.000198283	1.70726	1.70726	0.771685	83.8351	49.105
Rpl37	ENSMUSG00000041841	Rpl37	5.46955e-07	0.000214293	1.15996	1.15996	0.214076	1935.1	1668.24
Syne1	ENSMUSG00000096054	Syne1	5.60865e-07	0.000215258	0.816985	-1.22401	-0.291619	306.959	375.722
Rpl24	ENSMUSG00000098274	Rpl24	5.99644e-07	0.000225153	1.15082	1.15082	0.202665	1320.33	1147.3
Kdm7a	ENSMUSG00000042599	Kdm7a	6.10593e-07	0.000225153	1.78892	1.78892	0.839087	62.8558	35.1362
Hist1h2bc	ENSMUSG00000018102	.	6.73811e-07	0.000243686	1.23579	1.23579	0.305437	416.126	336.728
Ube2e3	ENSMUSG00000027011	Ube2e3	7.41271e-07	0.000263025	1.28072	1.28072	0.356959	197.891	154.515
Tipin	ENSMUSG00000032397	Tipin	1.05109e-06	0.000362545	0.530978	-1.88332	-0.913275	17.8112	33.5441
Ndufa4	ENSMUSG00000029632	Ndufa4	1.0603e-06	0.000362545	1.12427	1.12427	0.168989	2013.79	1791.2
Abhd6	ENSMUSG00000025277	Abhd6	1.13601e-06	0.000381495	1.61839	1.61839	0.694561	77.97	48.1774
Cacybp	ENSMUSG00000014226	Cacybp	1.19331e-06	0.000393707	1.36933	1.36933	0.453474	126.996	92.743
Shisa4	ENSMUSG00000041889	Shisa4	1.31346e-06	0.000425878	0.606219	-1.64957	-0.722088	63.8086	105.257
Dnajc3	ENSMUSG00000022136	Dnajc3	1.42023e-06	0.000452693	1.62446	1.62446	0.699958	33.0029	20.3162
Rpl26	ENSMUSG00000060938	Rpl26	1.51554e-06	0.000467643	1.13722	1.13722	0.185515	1484.19	1305.1
Serpina3n	ENSMUSG00000021091	Serpina3n	1.51687e-06	0.000467643	1.46077	1.46077	0.54673	58.4485	40.0121
Sh3bgrl3	ENSMUSG00000028843	Sh3bgrl3	1.59059e-06	0.000482462	0.840511	-1.18975	-0.250662	719.564	856.103
Cdk2ap2	ENSMUSG00000024856	Cdk2ap2	1.64344e-06	0.00049058	1.7026	1.7026	0.767743	48.1198	28.2625
Gapdh	ENSMUSG00000057666	Gapdh	1.77987e-06	0.000523003	0.921711	-1.08494	-0.117614	2333.61	2531.83
Rpl9	ENSMUSG00000047215	Rpl9	2.03888e-06	0.000589896	1.13357	1.13357	0.18087	1792.49	1581.28
Gm5914	ENSMUSG00000098120	Gm5914	2.08638e-06	0.000594492	0.0364831	-27.4099	-4.77663	1.11231	30.4884
Nrn1	ENSMUSG00000039114	Nrn1	2.22538e-06	0.000624635	1.15234	1.15234	0.20456	533.51	462.982
Slc27a3	ENSMUSG00000027932	Slc27a3	2.83683e-06	0.000784551	1	1	0	1.01477	1.01477
Actb	ENSMUSG00000029580	Actb	3.17351e-06	0.000864941	0.864287	-1.15702	-0.210418	935.921	1082.88
Otub2	ENSMUSG00000021203	Otub2	3.42198e-06	0.000910447	1.65678	1.65678	0.728386	64.5349	38.9519
Tmem167	ENSMUSG00000012422	Tmem167	3.48411e-06	0.000910447	1.45695	1.45695	0.542948	95.6779	65.6702
1700123O20Rik	ENSMUSG00000040822	1700123O20Rik	3.4857e-06	0.000910447	1.59771	1.59771	0.676001	40.2128	25.1691
D030056L22Rik	ENSMUSG00000047044	D030056L22Rik	3.9477e-06	0.00101699	1.64191	1.64191	0.715373	40.1849	24.4745
Hspe1	ENSMUSG00000073676	Hspe1	4.26563e-06	0.0010779	1.249	1.249	0.32077	417.943	334.623
Mlf2	ENSMUSG00000030120	Mlf2	4.29875e-06	0.0010779	0.871091	-1.14799	-0.199105	584.721	671.251
Galnt9	ENSMUSG00000033316	Galnt9	4.36225e-06	0.00107943	1.48806	1.48806	0.573437	41.2887	27.7466
Tubgcp2	ENSMUSG00000025474	Tubgcp2	4.53752e-06	0.00110821	0.727593	-1.37439	-0.458797	128.913	177.178
Dnajb5	ENSMUSG00000036052	Dnajb5	4.63444e-06	0.00111738	1.48706	1.48706	0.572463	119.594	80.4232
AC149090.1	ENSMUSG00000095041	.	4.7159e-06	0.00112262	0.756036	-1.32269	-0.403474	232.317	307.283
C1qtnf4	ENSMUSG00000040794	C1qtnf4	4.78909e-06	0.0011258	0.804173	-1.24351	-0.314422	354.043	440.258
Irs2	ENSMUSG00000038894	Irs2	5.01734e-06	0.00116118	1.70883	1.70883	0.77301	64.916	37.9885
Trib2	ENSMUSG00000020601	Trib2	5.0631e-06	0.00116118	1.6433	1.6433	0.716595	45.039	27.4076
Rps21	ENSMUSG00000039001	Rps21	5.13214e-06	0.00116283	1.1617	1.1617	0.21624	2278.26	1961.14
Stip1	ENSMUSG00000024966	Stip1	5.33238e-06	0.00119382	1.29683	1.29683	0.374986	152.191	117.356
Cggbp1	ENSMUSG00000054604	Cggbp1	5.51895e-06	0.00122105	1.67427	1.67427	0.743533	48.5443	28.9943
Kctd6	ENSMUSG00000021752	Kctd6	5.70397e-06	0.00124731	1.45343	1.45343	0.539462	94.1173	64.7553
Ufm1	ENSMUSG00000027746	Ufm1	5.99147e-06	0.00129512	1.56807	1.56807	0.648991	87.7411	55.9548
Pitpnm2	ENSMUSG00000029406	Pitpnm2	6.26037e-06	0.00133787	0.817261	-1.2236	-0.291131	224.576	274.791
Mrfap1	ENSMUSG00000055302	Mrfap1	7.56644e-06	0.0015881	0.885825	-1.12889	-0.174907	796.419	899.071
Cenpa	ENSMUSG00000029177	Cenpa	7.60018e-06	0.0015881	16.4806	16.4806	4.04269	16.7757	1.01791
Srxn1	ENSMUSG00000032802	Srxn1	8.02356e-06	0.00165814	1.52327	1.52327	0.607168	90.7333	59.565
Homer1	ENSMUSG00000007617	Homer1	8.36451e-06	0.00170982	1.65389	1.65389	0.725859	63.8348	38.5969
Rsrp1	ENSMUSG00000037266	Rsrp1	8.47112e-06	0.00171299	0.790803	-1.26454	-0.338609	220.042	278.251
Camk2b	ENSMUSG00000057897	Camk2b	8.7293e-06	0.00174465	0.87318	-1.14524	-0.19565	796.907	912.65
Jdp2	ENSMUSG00000034271	Jdp2	8.81322e-06	0.00174465	1.75659	1.75659	0.812776	63.9151	36.386
P4ha1	ENSMUSG00000019916	P4ha1	9.28862e-06	0.0018196	26.6414	26.6414	4.7356	32.0298	1.20226
Rplp2	ENSMUSG00000025508	Rplp2	9.54974e-06	0.00185147	1.19855	1.19855	0.261293	979.551	817.278
Ddx3x	ENSMUSG00000000787	Ddx3x	9.83736e-06	0.00188777	0.771087	-1.29687	-0.375035	101.452	131.571
Efhd2	ENSMUSG00000040659	Efhd2	1.05192e-05	0.00199823	1.33337	1.33337	0.415081	118.195	88.644
Kcnj9	ENSMUSG00000038026	Kcnj9	1.07444e-05	0.00202059	0.72361	-1.38196	-0.466715	50.3234	69.5449
Psd	ENSMUSG00000037126	Psd	1.12489e-05	0.00209452	0.767379	-1.30314	-0.381989	237.046	308.903
Hras	ENSMUSG00000025499	Hras	1.45603e-05	0.00268451	1.27702	1.27702	0.352786	273.359	214.059
Creld2	ENSMUSG00000023272	Creld2	1.55929e-05	0.002847	1.40889	1.40889	0.494555	32.8923	23.3463
Arf3	ENSMUSG00000051853	Arf3	1.58959e-05	0.00287441	0.880033	-1.13632	-0.184371	669.748	761.049
Rab3a	ENSMUSG00000031840	Rab3a	1.66067e-05	0.00294629	0.889339	-1.12443	-0.169195	746.246	839.102
Sub1	ENSMUSG00000022205	Sub1	1.66067e-05	0.00294629	1.15737	1.15737	0.210848	513.896	444.021
Trak1	ENSMUSG00000032536	Trak1	1.80527e-05	0.00317289	0.755732	-1.32322	-0.404053	85.6448	113.327
Serinc2	ENSMUSG00000023232	Serinc2	1.8728e-05	0.0032611	1	1	0	1.01347	1.01347
Coro1a	ENSMUSG00000030707	Coro1a	2.00517e-05	0.00342822	0.752578	-1.32877	-0.410087	85.3435	113.401
Cox7a2	ENSMUSG00000032330	Cox7a2	2.00524e-05	0.00342822	1.13323	1.13323	0.180446	1119.16	987.578
Cirbp	ENSMUSG00000045193	Cirbp	2.05241e-05	0.00347726	0.682575	-1.46504	-0.550942	52.3494	76.6941
Sybu	ENSMUSG00000022340	Sybu	2.07139e-05	0.00347809	1.27961	1.27961	0.355708	149.141	116.551
Tiam2	ENSMUSG00000023800	Tiam2	2.1211e-05	0.00353004	1.47018	1.47018	0.555992	76.6573	52.1415
Slc22a17	ENSMUSG00000022199	Slc22a17	2.23394e-05	0.00368522	0.876423	-1.141	-0.190301	519.012	592.193
Hnrnpdl	ENSMUSG00000029328	Hnrnpdl	2.28257e-05	0.0037327	0.788745	-1.26784	-0.342368	183.457	232.593
C2cd4a	ENSMUSG00000047990	C2cd4a	2.32075e-05	0.00376242	1	1	0	1.00205	1.00205
Srsf3	ENSMUSG00000071172	Srsf3	2.34898e-05	0.00376297	1.19892	1.19892	0.261738	232.146	193.629
Ephx2	ENSMUSG00000022040	Ephx2	2.37002e-05	0.00376297	1	1	0	1.03109	1.03109
Tbc1d14	ENSMUSG00000029192	Tbc1d14	2.38112e-05	0.00376297	1.61146	1.61146	0.688372	102.328	63.4999
Ywhaz	ENSMUSG00000022285	Ywhaz	2.43457e-05	0.00381538	0.85957	-1.16337	-0.218312	990.272	1152.05
Asf1a	ENSMUSG00000019857	Asf1a	2.49903e-05	0.00388402	17.3389	17.3389	4.11594	18.7678	1.08241
Rps15a	ENSMUSG00000008683	Rps15a	2.52313e-05	0.00388934	1.10439	1.10439	0.143244	1370.11	1240.6
Zdhhc8	ENSMUSG00000060166	Zdhhc8	2.65063e-05	0.00405267	0.746805	-1.33904	-0.421197	63.0502	84.4265
Spcs3	ENSMUSG00000054408	Spcs3	2.76387e-05	0.00419172	1.58384	1.58384	0.663427	52.3521	33.0539
Pdia4	ENSMUSG00000025823	Pdia4	2.84419e-05	0.00427903	1	1	0	1.09941	1.09941
Gm47283	ENSMUSG00000096768	Gm47283	2.92965e-05	0.00436877	1.1819	1.1819	0.24111	386.72	327.202
Ncl	ENSMUSG00000026234	Ncl	2.9503e-05	0.00436877	0.778473	-1.28457	-0.361281	130.955	168.221
Rps26	ENSMUSG00000025362	Rps26	3.12229e-05	0.00458404	1.16801	1.16801	0.224052	1278.22	1094.36
Rps8	ENSMUSG00000047675	Rps8	3.14443e-05	0.00458404	1.08843	1.08843	0.122244	1638.15	1505.06
Mrpl18	ENSMUSG00000057388	Mrpl18	3.29183e-05	0.00476201	1.20542	1.20542	0.269537	144.196	119.623
Pop5	ENSMUSG00000060152	Pop5	3.47038e-05	0.00498198	1.25279	1.25279	0.325144	268.839	214.593
Ehd1	ENSMUSG00000024772	Ehd1	3.67078e-05	0.00522975	0.820347	-1.219	-0.285694	158.919	193.722
Bex2	ENSMUSG00000042750	Bex2	3.72258e-05	0.00526367	0.889568	-1.12414	-0.168823	1197.72	1346.41
Scn3b	ENSMUSG00000049281	Scn3b	3.90937e-05	0.00544589	1.32152	1.32152	0.402193	241.146	182.477
Cyp46a1	ENSMUSG00000021259	Cyp46a1	3.90937e-05	0.00544589	0.804742	-1.24263	-0.313402	149.283	185.504
Cry2	ENSMUSG00000068742	Cry2	4.13206e-05	0.00571379	0.725201	-1.37893	-0.463546	81.3221	112.137
Car7	ENSMUSG00000031883	Car7	4.21476e-05	0.00578561	0.043434	-23.0235	-4.52503	1.03958	23.9347
Zfp46	ENSMUSG00000051351	Zfp46	4.35629e-05	0.00593655	0.609333	-1.64114	-0.714697	19.7721	32.4488
Cap1	ENSMUSG00000028656	Cap1	4.84718e-05	0.00655799	0.700361	-1.42783	-0.513829	83.9376	119.849
Rps29	ENSMUSG00000034892	Rps29	4.98458e-05	0.00669571	1.21298	1.21298	0.278559	1439.99	1187.15
Ubb	ENSMUSG00000019505	Ubb	5.15935e-05	0.00688134	0.924959	-1.08113	-0.112539	2498.78	2701.5
Arpp19	ENSMUSG00000007656	Arpp19	5.41382e-05	0.00702178	1.20851	1.20851	0.273229	170.351	140.959
Abca4	ENSMUSG00000028125	Abca4	5.41402e-05	0.00702178	0.992997	-1.00705	-0.0101393	0.996492	1.00352
2010300C02Rik	ENSMUSG00000026090	2010300C02Rik	5.45113e-05	0.00702178	0.861219	-1.16115	-0.215548	579.607	673.008
Lsm3	ENSMUSG00000034192	Lsm3	5.45671e-05	0.00702178	1.69573	1.69573	0.761906	37.2981	21.9953
Mrps14	ENSMUSG00000058267	Mrps14	5.48868e-05	0.00702178	1.33096	1.33096	0.41247	141.942	106.646
Grik5	ENSMUSG00000003378	Grik5	5.48868e-05	0.00702178	0.886031	-1.12863	-0.174571	216.039	243.827
Id2	ENSMUSG00000020644	Id2	5.62183e-05	0.00714353	0.685306	-1.4592	-0.54518	90	131.328
Kctd17	ENSMUSG00000033287	Kctd17	5.68015e-05	0.00716918	0.801565	-1.24756	-0.319108	167.553	209.032
Dnajb1	ENSMUSG00000005483	Dnajb1	5.74347e-05	0.00720078	1.92425	1.92425	0.944296	62.0044	32.2226
Exo5	ENSMUSG00000028629	Exo5	6.05392e-05	0.00753973	1	1	0	1.00498	1.00498
Atrip	ENSMUSG00000025646	Atrip	6.31636e-05	0.00781483	1	1	0	1.01421	1.01421
Ttr	ENSMUSG00000061808	Ttr	6.42494e-05	0.00789722	0.41409	-2.41493	-1.27198	84.8276	204.853
Cycs	ENSMUSG00000063694	Cycs	6.69059e-05	0.00817034	1.18232	1.18232	0.241625	474.583	401.399
Tnfrsf25	ENSMUSG00000024793	Tnfrsf25	6.74973e-05	0.00818938	1.53513	1.53513	0.618363	77.9536	50.7797
Dnajb4	ENSMUSG00000028035	Dnajb4	6.95303e-05	0.00838196	1.39513	1.39513	0.480397	63.8163	45.7423
Trappc13	ENSMUSG00000021711	Trappc13	7.14844e-05	0.00850074	1.46197	1.46197	0.547916	56.6789	38.7688
Igfbp5	ENSMUSG00000026185	Igfbp5	7.20746e-05	0.00850074	0.734209	-1.36201	-0.445737	90.7751	123.637
Slc39a6	ENSMUSG00000024270	Slc39a6	7.20814e-05	0.00850074	0.790379	-1.26522	-0.339383	120.142	152.006
Parp1	ENSMUSG00000026496	Parp1	7.23237e-05	0.00850074	1.30912	1.30912	0.388598	111.752	85.3645
Uxs1	ENSMUSG00000057363	Uxs1	7.32322e-05	0.00855407	1.51357	1.51357	0.597956	36.5924	24.1762
Etv1	ENSMUSG00000004151	Etv1	8.05635e-05	0.00935233	1.32663	1.32663	0.407768	30.893	23.2868
Tdo2	ENSMUSG00000028011	Tdo2	8.18189e-05	0.00938994	0.593289	-1.68552	-0.753192	31.3416	52.8268
Hcn2	ENSMUSG00000020331	Hcn2	8.24847e-05	0.00938994	0.70315	-1.42217	-0.508095	52.3751	74.4864
Sh3gl1	ENSMUSG00000003200	Sh3gl1	8.29552e-05	0.00938994	1.54005	1.54005	0.622981	57.5498	37.3687
Selenbp1	ENSMUSG00000068874	Selenbp1	8.31518e-05	0.00938994	1	1	0	1.0049	1.0049
Cidea	ENSMUSG00000024526	Cidea	8.3384e-05	0.00938994	0.0356172	-28.0763	-4.81128	1.01985	28.6338
Rplp0	ENSMUSG00000067274	Rplp0	8.58758e-05	0.00961298	1.19075	1.19075	0.251866	613.348	515.095
Dnaja4	ENSMUSG00000032285	Dnaja4	8.64482e-05	0.00961979	1.34614	1.34614	0.428828	100.399	74.5828
Cd83	ENSMUSG00000015396	Cd83	8.78611e-05	0.00971951	0.0406042	-24.628	-4.62223	1.13999	28.0756
Cacna1e	ENSMUSG00000004110	Cacna1e	8.9994e-05	0.00983972	0.786234	-1.27189	-0.346969	139.779	177.783
Sh3glb2	ENSMUSG00000026860	Sh3glb2	8.99942e-05	0.00983972	0.88029	-1.13599	-0.183949	254.66	289.291
Zbtb20	ENSMUSG00000022708	Zbtb20	9.68399e-05	0.010527	1.28185	1.28185	0.35823	162.415	126.703
Stub1	ENSMUSG00000039615	Stub1	0.000100412	0.0108525	0.747639	-1.33754	-0.419586	82.6863	110.597
G3bp1	ENSMUSG00000018583	G3bp1	0.000101252	0.0108808	1.48229	1.48229	0.567831	82.6396	55.7512
Scpep1	ENSMUSG00000000278	Scpep1	0.000104485	0.0111644	1	1	0	1.06619	1.06619
Wnt9a	ENSMUSG00000000126	Wnt9a	0.000108803	0.0115601	1	1	0	1.00559	1.00559
Gpt2	ENSMUSG00000031700	Gpt2	0.000113242	0.0119643	1.74188	1.74188	0.800641	51.4214	29.5207
Tmsb4x	ENSMUSG00000049775	Tmsb4x	0.000117343	0.0123282	1.08335	1.08335	0.115504	6726.36	6208.83
Sh3bp5	ENSMUSG00000021892	Sh3bp5	0.000120465	0.0125171	1.25974	1.25974	0.333123	140.255	111.337
Sort1	ENSMUSG00000068747	Sort1	0.000120472	0.0125171	0.848674	-1.17831	-0.236717	244.803	288.454
Pld3	ENSMUSG00000003363	Pld3	0.000124493	0.0128066	0.791902	-1.26278	-0.336607	140.906	177.934
Rybp	ENSMUSG00000072872	Rybp	0.00012462	0.0128066	1.4847	1.4847	0.570174	33.4888	22.5559
Wdr90	ENSMUSG00000073434	Wdr90	0.000125712	0.0128486	1.02928	1.02928	0.0416415	1.02973	1.00043
Ntf3	ENSMUSG00000049107	Ntf3	0.000127668	0.0129779	0.607602	-1.64582	-0.718802	35.0411	57.6712
Mzt1	ENSMUSG00000033186	Mzt1	0.000132047	0.0133509	1.30236	1.30236	0.381125	125.373	96.2661
Immp1l	ENSMUSG00000042670	Immp1l	0.000137838	0.013862	1.39655	1.39655	0.481869	64.4968	46.1829
Slc35g2	ENSMUSG00000070287	Slc35g2	0.000144486	0.0144532	1	1	0	1.08422	1.08422
Smad3	ENSMUSG00000032402	Smad3	0.000146561	0.0145832	0.76586	-1.30572	-0.384847	77.7128	101.471
Chst1	ENSMUSG00000027221	Chst1	0.000155391	0.0153805	1.16849	1.16849	0.22464	460.186	393.831
Acta1	ENSMUSG00000031972	Acta1	0.0001579	0.015547	0.679518	-1.47163	-0.557417	24.6447	36.2679
Map6d1	ENSMUSG00000041205	Map6d1	0.000160975	0.0157671	1.26436	1.26436	0.338405	29.7081	23.4966
Slc9a8	ENSMUSG00000039463	Slc9a8	0.000162039	0.0157892	0.605569	-1.65134	-0.723638	18.123	29.9272
Egr1	ENSMUSG00000038418	Egr1	0.000164154	0.0158842	1.59155	1.59155	0.670432	32.987	20.7263
Pkig	ENSMUSG00000035268	Pkig	0.000164704	0.0158842	0.871481	-1.14747	-0.198458	443.946	509.415
Kcna4	ENSMUSG00000042604	Kcna4	0.000167754	0.0160958	0.655419	-1.52574	-0.609511	21.8548	33.3448
Uqcrh	ENSMUSG00000063882	Uqcrh	0.00016901	0.016134	1.1755	1.1755	0.233271	835.435	710.707
Lrpap1	ENSMUSG00000029103	Lrpap1	0.000172308	0.0162835	1.14747	1.14747	0.198453	236.061	205.724
Rps13	ENSMUSG00000090862	Rps13	0.000172308	0.0162835	1.12563	1.12563	0.170736	1299.67	1154.61
Relt	ENSMUSG00000008318	Relt	0.000177076	0.0166505	1.16332	1.16332	0.218253	1.07858	0.927149
Fcgr3	ENSMUSG00000059498	Fcgr3	0.000179364	0.0167817	1.10984	1.10984	0.150358	1.05349	0.949224
Rps16	ENSMUSG00000037563	Rps16	0.000186116	0.0173272	1.1508	1.1508	0.202639	1155.24	1003.86
Zbtb18	ENSMUSG00000063659	Zbtb18	0.000188516	0.0174642	0.855595	-1.16878	-0.225	520.555	608.412
Klf2	ENSMUSG00000055148	Klf2	0.000189643	0.0174825	1	1	0	1.06808	1.06808
Adgrb2	ENSMUSG00000028782	Adgrb2	0.000193404	0.0176561	0.847075	-1.18053	-0.239439	455.134	537.3
Abr	ENSMUSG00000017631	Abr	0.000193404	0.0176561	0.86004	-1.16274	-0.217524	449.93	523.15
Rps24	ENSMUSG00000025290	Rps24	0.000194645	0.0176835	1.0583	1.0583	0.0817544	2085.95	1971.03
Rin1	ENSMUSG00000024883	Rin1	0.000196909	0.0178032	0.723275	-1.3826	-0.467384	50.9763	70.4799
C1ql2	ENSMUSG00000036907	C1ql2	0.000202246	0.0181982	0.885338	-1.12951	-0.1757	405.193	457.671
B3galt2	ENSMUSG00000033849	B3galt2	0.000214845	0.0192399	1.68179	1.68179	0.75	50.6287	30.104
Rps28	ENSMUSG00000067288	Rps28	0.00021691	0.0193328	1.19448	1.19448	0.256386	765.915	641.21
Apex2	ENSMUSG00000025269	Apex2	0.000221316	0.0196324	1.0087	1.0087	0.0124968	1.00434	0.995678
Lrrc1	ENSMUSG00000032352	Lrrc1	0.000224922	0.0198007	1.02354	1.02354	0.0335628	1.02382	1.00028
Cetn3	ENSMUSG00000021537	Cetn3	0.000225319	0.0198007	0.834885	-1.19777	-0.26035	115.822	138.728
Klf9	ENSMUSG00000033863	Klf9	0.00023702	0.0207321	1.27485	1.27485	0.350328	207.674	162.901
Snx16	ENSMUSG00000027534	Snx16	0.000240201	0.0209131	1.37526	1.37526	0.459701	32.3167	23.4987
Shisa9	ENSMUSG00000022494	Shisa9	0.000247601	0.021458	0.803558	-1.24446	-0.315525	68.3454	85.0534
Ier5	ENSMUSG00000056708	Ier5	0.000260488	0.0224713	0.789006	-1.26742	-0.341891	115.126	145.913
Chchd2	ENSMUSG00000070493	Chchd2	0.000262141	0.0225106	1.09118	1.09118	0.125895	1042.57	955.444
Gse1	ENSMUSG00000031822	Gse1	0.000269528	0.0230398	1.44457	1.44457	0.530642	92.2127	63.8339
Abcc4	ENSMUSG00000032849	Abcc4	0.000277067	0.023577	1.00178	1.00178	0.00257034	1.00089	0.99911
Dpm1	ENSMUSG00000078919	Dpm1	0.000284354	0.0240881	0.765839	-1.30576	-0.384886	108.115	141.172
Lmo7	ENSMUSG00000033060	Lmo7	0.000285903	0.0241107	0.757753	-1.31969	-0.4002	75.6359	99.816
Hap1	ENSMUSG00000006930	Hap1	0.000294914	0.0247255	0.740882	-1.34974	-0.432684	68.5062	92.4657
Rheb	ENSMUSG00000028945	Rheb	0.000297055	0.0247255	1.25236	1.25236	0.324654	233.513	186.458
Tsc22d3	ENSMUSG00000031431	Tsc22d3	0.000297137	0.0247255	1.65327	1.65327	0.725327	38.7399	23.4322
Nfix	ENSMUSG00000001911	Nfix	0.000299728	0.0247467	0.764153	-1.30864	-0.388066	78.5292	102.766
Pgrmc1	ENSMUSG00000006373	Pgrmc1	0.000300776	0.0247467	0.846486	-1.18135	-0.240442	294.484	347.89
Rap1a	ENSMUSG00000068798	Rap1a	0.000301542	0.0247467	1.38485	1.38485	0.469732	89.4935	64.6232
Rngtt	ENSMUSG00000028274	Rngtt	0.000303291	0.0247467	1.26481	1.26481	0.338919	29.0559	22.9725
mt-Nd3	ENSMUSG00000064360	mt-Nd3	0.000304541	0.0247467	1.49354	1.49354	0.578737	1260.78	844.157
Tra2a	ENSMUSG00000029817	Tra2a	0.000305288	0.0247467	1.53305	1.53305	0.616404	95.0224	61.9826
Snhg20	ENSMUSG00000086859	Snhg20	0.000312172	0.0249842	0.76286	-1.31086	-0.390509	91.6949	120.199
Rpl27	ENSMUSG00000063316	Rpl27	0.000312203	0.0249842	1.17449	1.17449	0.232038	628.936	535.496
AI593442	ENSMUSG00000078307	AI593442	0.000312203	0.0249842	0.860652	-1.16191	-0.216497	170.788	198.44
Rpl30	ENSMUSG00000058600	Rpl30	0.000316102	0.0251429	1.11227	1.11227	0.153504	1607.19	1444.97
Arhgef9	ENSMUSG00000025656	Arhgef9	0.000318068	0.0251429	0.832706	-1.2009	-0.264121	169.908	204.043
Ankrd11	ENSMUSG00000035569	Ankrd11	0.000318197	0.0251429	0.719015	-1.39079	-0.475907	26.2545	36.5146
2610021A01Rik	ENSMUSG00000091474	2610021A01Rik	0.000319962	0.0251766	19.0908	19.0908	4.2548	19.5316	1.02309
Sdr42e1	ENSMUSG00000034308	Sdr42e1	0.000322174	0.025245	1	1	0	1.00221	1.00221
Gfra4	ENSMUSG00000027316	Gfra4	0.000324979	0.0253591	0.71603	-1.39659	-0.481908	111.071	155.12
Slc25a33	ENSMUSG00000028982	Slc25a33	0.000328756	0.0255479	1.35191	1.35191	0.435004	92.2559	68.2409
Dnajc4	ENSMUSG00000024963	Dnajc4	0.000333486	0.0257669	0.727184	-1.37517	-0.459608	25.2654	34.7442
Mapkapk5	ENSMUSG00000029454	Mapkapk5	0.000334315	0.0257669	1.0511	1.0511	0.0719014	1.02523	0.975389
9930014A18Rik	ENSMUSG00000097493	9930014A18Rik	0.000336738	0.0258478	1	1	0	1.0003	1.0003
Tmx2	ENSMUSG00000050043	Tmx2	0.000340467	0.0260277	1.24486	1.24486	0.315984	185.22	148.787
Ccnjl	ENSMUSG00000044707	Ccnjl	0.000343658	0.0261385	1	1	0	1.00013	1.00013
Tpt1	ENSMUSG00000060126	Tpt1	0.000344695	0.0261385	1.08121	1.08121	0.112649	1589.5	1470.11
Zeb2	ENSMUSG00000026872	Zeb2	0.000348972	0.0263565	0.784281	-1.27505	-0.350557	149.708	190.886
Zfp383	ENSMUSG00000099689	Zfp383	0.000354056	0.0266335	1.01637	1.01637	0.0234199	1.0165	1.00013
Celf3	ENSMUSG00000028137	Celf3	0.000359867	0.0269628	0.756848	-1.32127	-0.401925	112.486	148.625
Atp5j	ENSMUSG00000022890	Atp5j	0.000371111	0.0275376	1.09255	1.09255	0.127694	874.569	800.487
Tiam1	ENSMUSG00000002489	Tiam1	0.000372244	0.0275376	0.853995	-1.17097	-0.2277	151.589	177.505
Cotl1	ENSMUSG00000031827	Cotl1	0.000373013	0.0275376	1.43934	1.43934	0.525412	103.253	71.7362
Rps12	ENSMUSG00000061983	Rps12	0.000373396	0.0275376	1.08093	1.08093	0.112271	1335.83	1235.82
Slc25a25	ENSMUSG00000026819	Slc25a25	0.000380153	0.0279264	1.50156	1.50156	0.586464	59.8026	39.8269
B4gat1	ENSMUSG00000047379	B4gat1	0.000382667	0.0280017	0.7853	-1.2734	-0.348685	158.61	201.974
1500004A13Rik	ENSMUSG00000098912	1500004A13Rik	0.000385996	0.0281358	0.669022	-1.49472	-0.579875	45.7046	68.3155
Plppr5	ENSMUSG00000033342	Plppr5	0.000388819	0.0282322	1.46707	1.46707	0.552942	79.2451	54.0157
Rab28	ENSMUSG00000029128	Rab28	0.000397496	0.0287512	1.39428	1.39428	0.479521	82.2535	58.9935
Rpl10	ENSMUSG00000008682	Rpl10	0.000401858	0.0288448	1.10839	1.10839	0.14846	773.255	697.641
Atp6v0e2	ENSMUSG00000039347	Atp6v0e2	0.000401858	0.0288448	0.886333	-1.12824	-0.17408	361.148	407.463
Rpl23	ENSMUSG00000071415	Rpl23	0.000404319	0.0289111	0.893444	-1.11926	-0.162552	1097.43	1228.32
Hint2	ENSMUSG00000028470	Hint2	0.000408709	0.0291143	0.681611	-1.46711	-0.552978	52.159	76.523
Chordc1	ENSMUSG00000001774	Chordc1	0.000418015	0.0296649	1.38735	1.38735	0.472333	68.2519	49.1958
Pcdh20	ENSMUSG00000050505	Pcdh20	0.000423227	0.0299218	1.16453	1.16453	0.219745	168.049	144.307
Fam3a	ENSMUSG00000031399	Fam3a	0.000427563	0.0301152	0.0411994	-24.2722	-4.60123	1.05174	25.5281
Ubiad1	ENSMUSG00000047719	Ubiad1	0.000431954	0.0303109	1.05034	1.05034	0.0708588	1.02486	0.975741
Sem1	ENSMUSG00000042541	Sem1	0.000437622	0.0305945	1.23142	1.23142	0.300328	238.712	193.851
Tmx1	ENSMUSG00000021072	Tmx1	0.00044241	0.0308147	1.40802	1.40802	0.49367	40.6647	28.8807
Plekho1	ENSMUSG00000015745	Plekho1	0.000451908	0.0313601	0.703917	-1.42062	-0.506523	26.3316	37.4073
Dbnl	ENSMUSG00000020476	Dbnl	0.000456264	0.031546	0.695104	-1.43863	-0.524699	58.487	84.1414
Gadd45b	ENSMUSG00000015312	Gadd45b	0.000460705	0.0317363	16.8667	16.8667	4.0761	16.9358	1.0041
Gfap	ENSMUSG00000020932	Gfap	0.000479568	0.0329152	1.51667	1.51667	0.600903	59.4379	39.1899
Ubxn2a	ENSMUSG00000020634	Ubxn2a	0.000492595	0.0336123	1.05506	1.05506	0.0773232	1.05666	1.00152
1110002E22Rik	ENSMUSG00000090066	1110002E22Rik	0.000494973	0.0336123	1	1	0	1.00491	1.00491
Vhl	ENSMUSG00000033933	Vhl	0.000495528	0.0336123	0.659785	-1.51565	-0.599932	37.2764	56.4979
Ypel3	ENSMUSG00000042675	Ypel3	0.000496874	0.0336123	0.868802	-1.15101	-0.202901	879.517	1012.33
Serping1	ENSMUSG00000023224	Serping1	0.000503138	0.0339141	1	1	0	1.0086	1.0086
Aldoa	ENSMUSG00000030695,ENSMUSG00000114515	Aldoa	0.000518233	0.0347106	0.912023	-1.09646	-0.132857	981.013	1075.64
Fgfrl1	ENSMUSG00000008090	Fgfrl1	0.000518648	0.0347106	1	1	0	1.04964	1.04964
Slc7a8	ENSMUSG00000022180	Slc7a8	0.00053015	0.0353546	0.0382443	-26.1477	-4.70861	1.02122	26.7026
Uqcc2	ENSMUSG00000024208	Uqcc2	0.000540445	0.0359138	1.08702	1.08702	0.120383	561.477	516.527
Fth1	ENSMUSG00000024661	Fth1	0.000546952	0.0362182	0.949052	-1.05368	-0.0754407	7060.5	7439.52
Sox9	ENSMUSG00000000567	Sox9	0.000549895	0.0362854	1	1	0	1.16414	1.16414
Grin1	ENSMUSG00000026959	Grin1	0.000560186	0.0368352	0.861698	-1.1605	-0.214747	316.287	367.051
Phf14	ENSMUSG00000029629	Phf14	0.000575444	0.0377066	0.635364	-1.5739	-0.654344	36.0463	56.7333
Unc79	ENSMUSG00000021198	Unc79	0.000577485	0.037709	1.56146	1.56146	0.642898	45.6229	29.2181
A830082N09Rik	ENSMUSG00000112280	A830082N09Rik	0.000582069	0.0377374	1	1	0	1.00321	1.00321
Pdp1	ENSMUSG00000049225	Pdp1	0.000583853	0.0377374	1.27284	1.27284	0.348052	101.493	79.7376
Snf8	ENSMUSG00000006058	Snf8	0.00058394	0.0377374	1.36785	1.36785	0.45191	107.467	78.5667
Napa	ENSMUSG00000006024	Napa	0.000587554	0.0378409	0.883007	-1.13249	-0.179503	594.756	673.558
Mcrs1	ENSMUSG00000037570	Mcrs1	0.000594551	0.0381608	0.741873	-1.34794	-0.430756	82.5604	111.286
Abhd8	ENSMUSG00000007950	Abhd8	0.000598129	0.0382599	1.19947	1.19947	0.262398	230.237	191.949
Atf3	ENSMUSG00000026628	Atf3	0.000611903	0.0390083	1.00724	1.00724	0.0104144	1.00362	0.996397
Sin3b	ENSMUSG00000031622	Sin3b	0.000616112	0.039144	0.846758	-1.18097	-0.239978	73.1624	86.4029
Nptxr	ENSMUSG00000022421	Nptxr	0.000619828	0.0392167	0.846348	-1.18155	-0.240677	291.945	344.947
Prelp	ENSMUSG00000041577	Prelp	0.000621459	0.0392167	1	1	0	1.06539	1.06539
Rnf112	ENSMUSG00000010086	Rnf112	0.000623514	0.0392167	0.869849	-1.14963	-0.201164	521.873	599.959
Prep	ENSMUSG00000019849	Prep	0.000635534	0.0397761	0.0382452	-26.1471	-4.70858	1.02156	26.7109
Enpp2	ENSMUSG00000022425	Enpp2	0.000636638	0.0397761	0.574897	-1.73944	-0.798625	26.3213	45.7843
Amigo1	ENSMUSG00000050947	Amigo1	0.00064507	0.0401695	0.68659	-1.45647	-0.54248	31.5408	45.9384
0610040B10Rik	ENSMUSG00000089889	0610040B10Rik	0.00066581	0.0413242	1	1	0	1.09347	1.09347
Idh2	ENSMUSG00000030541	Idh2	0.000680506	0.0420089	0.649953	-1.53857	-0.621592	24.5239	37.7318
Mapk3	ENSMUSG00000063065	Mapk3	0.000681309	0.0420089	0.844532	-1.18409	-0.243775	305.021	361.172
Dusp19	ENSMUSG00000027001	Dusp19	0.000686155	0.0421694	1	1	0	1.03883	1.03883
Ddit3	ENSMUSG00000025408,ENSMUSG00000116429	Ddit3	0.000704976	0.0431849	1.29403	1.29403	0.371869	39.1314	30.24
Hist1h4i	ENSMUSG00000060639	.	0.000710687	0.0433225	26.3141	26.3141	4.71776	27.4404	1.04281
Bmp1	ENSMUSG00000022098	Bmp1	0.000714077	0.0433225	0.776316	-1.28814	-0.365284	78.9766	101.733
Klhl2	ENSMUSG00000031605	Klhl2	0.000714133	0.0433225	1.15943	1.15943	0.213419	398.864	344.016
Tmed2	ENSMUSG00000029390	Tmed2	0.000718332	0.0434372	1.24181	1.24181	0.312443	135.364	109.006
Sun2	ENSMUSG00000042524	Sun2	0.000729843	0.0439917	1	1	0	1.06234	1.06234
Pcnt	ENSMUSG00000001151	Pcnt	0.000765269	0.0459797	1	1	0	1.00943	1.00943
Ss18l2	ENSMUSG00000032526	Ss18l2	0.000770438	0.0460904	0.78773	-1.26947	-0.344227	95.1867	120.837
Dpm3	ENSMUSG00000042737	Dpm3	0.000775049	0.0460904	1.27263	1.27263	0.347813	91.3657	71.7928
Rpl41	ENSMUSG00000093674	Rpl41	0.000775134	0.0460904	1.08138	1.08138	0.112877	2368.87	2190.59
Pccb	ENSMUSG00000032527	Pccb	0.000776915	0.0460904	0.646379	-1.54708	-0.629548	37.1937	57.5417
Dbpht2	ENSMUSG00000029878	Dbpht2	0.000795432	0.0470405	0.729205	-1.37136	-0.455604	71.9688	98.6949
Tceal5	ENSMUSG00000054034	Tceal5	0.000798062	0.0470481	0.843494	-1.18555	-0.245551	167.052	198.048
Selenom	ENSMUSG00000075702	Selenom	0.00080273	0.0471754	1.13369	1.13369	0.181032	421.533	371.823
Serpinb6a	ENSMUSG00000060147	Serpinb6a	0.000815029	0.0476322	0.775067	-1.29021	-0.367607	25.8875	33.4004
Pgap1	ENSMUSG00000073678	Pgap1	0.000815567	0.0476322	1	1	0	1.05995	1.05995
Arfrp1	ENSMUSG00000038671	Arfrp1	0.0008226	0.0478941	1.38477	1.38477	0.469644	58.5183	42.2585
Prrc1	ENSMUSG00000024594	Prrc1	0.000856522	0.0497153	1	1	0	1.00893	1.00893
Atg12	ENSMUSG00000032905	Atg12	0.000868687	0.0502283	1.24796	1.24796	0.319574	62.512	50.0913
Aplp1	ENSMUSG00000006651	Aplp1	0.000870703	0.0502283	0.917114	-1.09038	-0.124827	891.942	972.553
Rtn3	ENSMUSG00000024758	Rtn3	0.000875757	0.0503654	0.909274	-1.09978	-0.137213	668.763	735.491
Ywhae	ENSMUSG00000020849	Ywhae	0.000880838	0.0505032	0.941298	-1.06236	-0.0872764	571.307	606.935
Serp2	ENSMUSG00000052584	Serp2	0.000885946	0.0506417	1.13659	1.13659	0.184717	250.069	220.016
Ctif	ENSMUSG00000052928	Ctif	0.000896789	0.0511061	0.675263	-1.4809	-0.566479	33.36	49.403
Gabrd	ENSMUSG00000029054	Gabrd	0.000901087	0.0511959	0.768646	-1.30099	-0.379609	67.2919	87.546
Rpl19	ENSMUSG00000017404	Rpl19	0.000906656	0.0513571	1.10096	1.10096	0.138763	1137.03	1032.76
Insig2	ENSMUSG00000003721	Insig2	0.000916378	0.051752	1.36597	1.36597	0.449923	80.1687	58.6901
Stat3	ENSMUSG00000004040	Stat3	0.000949418	0.0534573	1.54906	1.54906	0.631393	51.9679	33.548
Rilpl1	ENSMUSG00000029392	Rilpl1	0.000954903	0.0536057	1.22304	1.22304	0.290471	209.31	171.14
Fam167a	ENSMUSG00000035095	Fam167a	0.000974463	0.0545409	1.00995	1.00995	0.0142838	1.00496	0.995062
Kcnk4	ENSMUSG00000024957	Kcnk4	0.000978003	0.0545766	0.98956	-1.01055	-0.0151404	0.994766	1.00526
Lingo3	ENSMUSG00000051067	Lingo3	0.000984787	0.0547926	1.39745	1.39745	0.482797	65.4427	46.8301
Dagla	ENSMUSG00000035735	Dagla	0.000988378	0.0548302	0.834515	-1.1983	-0.26099	160.441	192.257
Golph3	ENSMUSG00000022200	Golph3	0.00100952	0.0557724	1.35517	1.35517	0.438471	72.9949	53.8641
Morf4l1	ENSMUSG00000062270	Morf4l1	0.00101129	0.0557724	1.11377	1.11377	0.15545	532.13	477.774
Usp3	ENSMUSG00000032376	Usp3	0.0010148	0.0558024	0.0360841	-27.7131	-4.79249	1.01916	28.244
Miat	ENSMUSG00000097767	Miat	0.00102293	0.0560854	0.803854	-1.24401	-0.314994	136.08	169.284
Chst15	ENSMUSG00000030930	Chst15	0.00102682	0.056135	0.693858	-1.44122	-0.527288	52.4477	75.5885
Pxdc1	ENSMUSG00000021411	Pxdc1	0.00103787	0.0565529	19.5562	19.5562	4.28955	20.1412	1.02992
Akirin2	ENSMUSG00000028291	Akirin2	0.00104048	0.0565529	1.32272	1.32272	0.403512	91.0698	68.8502
Sumf1	ENSMUSG00000030101	Sumf1	0.00104545	0.0565569	21.8893	21.8893	4.45215	22.308	1.01913
Ino80d	ENSMUSG00000040865	Ino80d	0.00104826	0.0565569	0.0387221	-25.8251	-4.6907	1.01753	26.2778
[truncated: 18,458 more rows]

## Sheet: Stratum oriens
Gene ID	Ensembl ID	Gene name	P-value (SOR vs. HC)	FDR step up (SOR vs. HC)	Ratio (SOR vs. HC)	Fold change (SOR vs. HC)	Log2 fold change (SOR vs. HC)	Median(SOR)	Median(HC)
[truncated: 18,806 more rows]

[truncated: 1 more sheets: Stratum radiatum]
