# Supplementary material for: Mapping the spatial transcriptomic signature of the hippocampus during memory consolidation
Source: Nat Commun. 2023 Sep 29;14:6100. doi: 10.1038/s41467-023-41715-7 (PMC10541893; doi:10.1038/s41467-023-41715-7)
Supplement: Supplementary file 8 — Source data [file 41467_2023_41715_MOESM8_ESM.xlsx]

## Sheet: Fig 1
Fig 1c-d	Extended data table 1
Fig 1e
GOID	GOTerm	Ontology Source	Term PValue	Term PValue Corrected with Bonferroni step down	Group PValue	Group PValue Corrected with Bonferroni step down	GOLevels	GOGroups	% Associated Genes	Nr. Genes	Associated Genes Found
GO:0004860	protein kinase inhibitor activity	GO_MolecularFunction-EBI-UniProt-GOA_22.06.2022_00h00	0.00522521	0.0104504	0.00522521	0.0104504	[5]	Group0	4.61538	3	[Dnajc3, Spred1, Trib2]
GO:0004879	nuclear receptor activity	GO_MolecularFunction-EBI-UniProt-GOA_22.06.2022_00h00	0.00617097	0.00617097	0.00617097	0.00617097	[3, 4]	Group1	4.34783	3	[Nr4a1, Nr4a2, Nr4a3]
GO:0015215	nucleotide transmembrane transporter activity	GO_MolecularFunction-EBI-UniProt-GOA_22.06.2022_00h00	0.000405871	0.00202935	0.000405871	0.00162348	[4]	Group2	11.1111	3	[Nr4a2, Slc25a25, Slc25a33]
GO:0051213	dioxygenase activity	GO_MolecularFunction-EBI-UniProt-GOA_22.06.2022_00h00	0.00203266	0.00609799	0.00218662	0.00655985	[3]	Group3	4.0404	4	[Jmjd1c, Kdm7a, Nr4a2, P4ha1]
GO:0032452	histone demethylase activity	GO_MolecularFunction-EBI-UniProt-GOA_22.06.2022_00h00	0.000739473	0.00295789	0.00218662	0.00655985	[4]	Group3	9.09091	3	[Jmjd1c, Kdm7a, Nr4a2]

## Sheet: Fig 2
Fig 2a					Fig 2b											Fig 2d			Fig 2e
Extended data table 2						gene.name	visium.logFC	visium.FDR	bulk.logFC	bulk.FDR	visium.slfdr	bulk.slfdr	max.fdr			Sgk1			Sgk1
					Hspa5	Hspa5	-0.841558	4.61e-62	-0.612029	3.25e-05	61.336	4.48812	3.25e-05		HC	1.10333		HC	0.806594
					Manf	Manf	-0.672033	1.2e-25	-0.645402	0.00760439	24.9225	2.11894	0.00760439		HC	0.944986		HC	1.01502
					Egr4	Egr4	-5.80761	9.78e-25	-1.16263	3.79e-08	24.0096	7.42136	3.79e-08		HC	0.900201		HC	1.01494
					Egr1	Egr1	-1.15541	9.89e-24	-1.08653	2.94e-06	23.0046	5.53165	2.94e-06		HC	1.06544		HC	1.18315
					Dnajb5	Dnajb5	-0.76839	5.46e-21	-0.520058	9.95e-06	20.2627	5.00218	9.95e-06		SOR 0.5 hr	3.01566		SOR 6 hr	1.31291
					Homer1	Homer1	-0.705585	4.25e-19	-0.433644	0.00108537	18.3712	2.96442	0.00108537		SOR 0.5 hr	2.63206		SOR 6 hr	1.01391
					Ttr	Ttr	1.11778	7.57e-19	-0.936208	0.849105	-18.121	0.0710384	0.849105		SOR 0.5 hr	3.23772		SOR 6 hr	1.61259
					Hspa8	Hspa8	-0.164673	3.13e-18	-0.236036	0.290506	17.5041	0.536845	0.290506		SOR 0.5 hr	2.51065		SOR 6 hr	1.24152
					Xbp1	Xbp1	-0.670464	5.55e-16	-0.474969	0.00223598	15.2555	2.65053	0.00223598		SOR 1 hr	3.0018		SOR 8 hr	1.49963
					Pdia6	Pdia6	-0.482086	1.49e-15	-0.403453	0.0227215	14.8272	1.64356	0.0227215		SOR 1 hr	3.1007		SOR 8 hr	0.933169
					Ndufa4	Ndufa4	-0.148302	7.64e-14	0.018116	0.994891	13.117	-0.00222441	0.994891		SOR 1 hr	2.89138		SOR 8 hr	1.20582
					Dnaja1	Dnaja1	-0.301207	2.08e-13	-0.2473	0.156472	12.681	0.805564	0.156472		SOR 1 hr	3.04421		SOR 8 hr	1.04485
					Egr3	Egr3	-0.556784	2.24e-13	-0.323526	0.222145	12.6503	0.653363	0.222145		SOR 2 hr	1.23515
					Fos	Fos	0	5.37e-13	-1.8794	6.54e-12	0	11.1844	6.54e-12		SOR 2 hr	1.2844
					Psd	Psd	0.348615	1.32e-12	-0.0245961	0.991758	-11.8802	0.00359412	0.991758		SOR 2 hr	1.31994
					Dusp5	Dusp5	-4.24663	1.7e-12	-0.94659	1.46e-12	11.7707	11.8356	1.7e-12		SOR 2 hr	1.36511
					Bhlhe40	Bhlhe40	-0.838216	1.26e-11	-0.333368	0.124091	10.9013	0.906261	0.124091
					Sdf2l1	Sdf2l1	-4.10984	1.35e-11	-0.636509	0.0035078	10.8697	2.45497	0.0035078
					Tsc22d3	Tsc22d3	-1.02361	2.31e-11	-0.643844	2.52e-05	10.6359	4.5986	2.52e-05			Nr4a1			Nr4a1
					Ube2g2	Ube2g2	-0.594766	4.12e-11	-0.194947	0.361544	10.3855	0.441839	0.361544		HC	1.41449		HC	0.930706
					Dynll1	Dynll1	-0.255715	4.12e-11	-0.128739	0.74612	10.3855	0.127192	0.74612		HC	0.883439		HC	0.937628
					Hspe1	Hspe1	-0.270034	3.56e-10	-0.158402	0.581224	9.44857	0.235656	0.581224		HC	1.01179		HC	1.15769
					Sgk1	Sgk1	-0.491344	3.91e-10	-1.35564	2.48e-20	9.40835	19.6055	3.91e-10		HC	0.79092		HC	0.988058
					Cd81	Cd81	0.384264	3.91e-10	0.0231608	0.991758	-9.40835	-0.00359412	0.991758		SOR 0.5 hr	3.11036		SOR 6 hr	1.23173
					Gpt2	Gpt2	-0.75638	3.95e-10	-0.389965	0.0150107	9.40304	1.8236	0.0150107		SOR 0.5 hr	3.12084		SOR 6 hr	0.948873
					Gm47283	Gm47283	-0.479893	7.02e-10	-0.782009	0.448353	9.15375	0.34838	0.448353		SOR 0.5 hr	3.48627		SOR 6 hr	0.897719
					Hsph1	Hsph1	-0.341678	8.6e-10	-0.357262	0.00905092	9.06535	2.04331	0.00905092		SOR 0.5 hr	3.10528		SOR 6 hr	0.968906
					Dnajb1	Dnajb1	-0.715854	1.01e-09	-0.76365	1.92e-09	8.99591	8.7167	1.92e-09		SOR 1 hr	2.33451		SOR 8 hr	1.11337
					Bsg	Bsg	0.271808	1.01e-09	-0.111008	0.887056	-8.99591	0.0520491	0.887056		SOR 1 hr	2.40347		SOR 8 hr	1.08112
					Spred1	Spred1	-0.666667	1.23e-09	-0.252193	0.127744	8.90957	0.893658	0.127744		SOR 1 hr	2.08277		SOR 8 hr	1.06449
					Mt3	Mt3	-0.11143	4.27e-09	-0.0326492	0.988856	8.36951	0.00486694	0.988856		SOR 1 hr	1.72647		SOR 8 hr	0.888342
					P4ha1	P4ha1	-4.40849	1.17e-08	-0.730548	2.46e-05	7.93268	4.60906	2.46e-05		SOR 2 hr	1.13632
					Enpp2	Enpp2	0.496444	1.29e-08	-0.547163	0.419115	-7.88847	0.377667	0.419115		SOR 2 hr	1.22752
					Kdm7a	Kdm7a	-0.974184	1.43e-08	-0.384498	0.00656481	7.8434	2.18278	0.00656481		SOR 2 hr	1.10496
					Per1	Per1	-0.993704	1.49e-08	-0.634303	0.0139386	7.82676	1.85578	0.0139386		SOR 2 hr	1.90886
					Jdp2	Jdp2	-0.937471	5.48e-08	-0.246204	0.266086	7.26161	0.574978	0.266086
					Nr4a1	Nr4a1	-5.19613	1.26e-07	-1.11976	1.86e-12	6.90123	11.7305	1.26e-07
					Cacybp	Cacybp	-0.351677	1.27e-07	-0.181819	0.489388	6.89669	0.310347	0.489388
					Nr4a2	Nr4a2	-5.26962	1.36e-07	-0.38092	0.00489818	6.866	2.30997	0.00489818
					Otub2	Otub2	-0.904466	1.36e-07	-0.197606	0.463238	6.866	0.334196	0.463238
					Trib2	Trib2	-4.76732	2.46e-07	-0.177197	0.444479	6.60956	0.352149	0.444479
					Actb	Actb	0.194603	2.68e-07	-0.00270258	0.998831	-6.5717	0.000508151	0.998831
					Fgfr1	Fgfr1	-0.440887	6.76e-07	-0.101407	0.857213	6.16975	0.0669112	0.857213
					Errfi1	Errfi1	-5.01802	6.83e-07	-0.56634	5.11e-05	6.16579	4.29158	5.11e-05
					Olfml2b	Olfml2b	-5.29312	7.74e-07	-0.254605	0.307837	6.11126	0.511679	0.307837
					Per2	Per2	-2.95982	8.57e-07	-0.804431	1.19e-12	6.06686	11.9245	8.57e-07
					Parp1	Parp1	-0.415417	1.35e-06	-0.0810107	0.887426	5.86961	0.0518679	0.887426
					Aplp1	Aplp1	0.146509	1.47e-06	0.0222373	0.991758	-5.83164	-0.00359412	0.991758
					Arc	Arc	-1.23173	1.47e-06	-1.43054	1.18e-33	5.83164	32.9281	1.47e-06
					Cox7a2	Cox7a2	-0.128802	1.69e-06	0.0380705	0.981899	5.77126	-0.00793328	0.981899
					Sfpq	Sfpq	-0.352529	1.99e-06	-0.177044	0.63696	5.70104	0.195888	0.63696
					Ahsa2	Ahsa2	-4.62693	2.04e-06	-0.440319	0.00546982	5.69132	2.26203	0.00546982
					Tomm5	Tomm5	-0.301484	4.7e-06	-0.0124659	0.997537	5.32767	0.00107112	0.997537
					Gse1	Gse1	-0.448239	6.24e-06	-0.124171	0.822497	5.20514	0.0848654	0.822497
					Cox6c	Cox6c	-0.10743	6.24e-06	-0.0242038	0.991758	5.20514	0.00359412	0.991758
					Slc25a33	Slc25a33	-0.564282	6.67e-06	-0.118187	0.849188	5.17602	0.0709963	0.849188
					Atp5j2	Atp5j2	-0.121527	6.85e-06	-0.0130265	0.996736	5.16442	0.0014198	0.996736
					Opalin	Opalin	4.09874	7e-06	0.493133	0.0008443	-5.15475	-3.0735	0.0008443
					Sub1	Sub1	-0.174775	7.95e-06	-0.0444969	0.975461	5.09962	0.0107899	0.975461
					Irs2	Irs2	-1.17977	1.2e-05	-0.322417	0.0221043	4.92186	1.65552	0.0221043
					Kif5a	Kif5a	0.311947	1.28e-05	0.0260478	0.990305	-4.89292	-0.00423098	0.990305
					Hmgcr	Hmgcr	-0.676775	1.29e-05	-0.296263	0.0694272	4.88858	1.15847	0.0694272
					Atp5e	Atp5e	-0.128303	1.41e-05	-0.049013	0.981899	4.85126	0.00793328	0.981899
					Klhl2	Klhl2	-0.335409	1.45e-05	-0.0246255	0.991758	4.83842	0.00359412	0.991758
					Neurod2	Neurod2	-0.412242	2.02e-05	-0.0460146	0.970638	4.69537	0.0129429	0.970638
					Srsf5	Srsf5	0.290626	2.53e-05	0.248753	0.336144	-4.59643	-0.473474	0.336144
					Kcna4	Kcna4	0	2.53e-05	0.265723	0.119726	0	-0.92181	0.119726
					Fmnl1	Fmnl1	-0.477763	2.53e-05	-0.240747	0.283842	4.59624	0.546924	0.283842
					Cnp	Cnp	0.490359	2.63e-05	0.181811	0.63696	-4.58008	-0.195888	0.63696
					Mag	Mag	0.750583	2.97e-05	0.206396	0.525712	-4.52791	-0.279252	0.525712
					Sh3bp5	Sh3bp5	-0.274037	2.97e-05	-0.144943	0.693943	4.52791	0.158676	0.693943
					Banp	Banp	-0.817311	4.68e-05	-0.761198	0.000516863	4.33016	3.28662	0.000516863
					Lurap1l	Lurap1l	-0.566828	6.6e-05	-0.356749	0.101776	4.18067	0.992356	0.101776
					Pcdh20	Pcdh20	-0.451582	6.72e-05	-0.0842418	0.928493	4.17244	0.0322212	0.928493
					Herpud1	Herpud1	-0.379541	6.72e-05	-0.559374	0.00368029	4.17244	2.43412	0.00368029
					Tnfrsf25	Tnfrsf25	0	7.1e-05	-1.08247	4.82e-05	0	4.31695	7.1e-05
					Hspa1b	Hspa1b	0	9.1e-05	-1.19901	3.21e-11	0	10.4935	9.1e-05
					Egr2	Egr2	0	9.1e-05	-2.8172	7.56e-38	0	37.1215	9.1e-05
					Golph3	Golph3	-0.36164	9.18e-05	-0.0950663	0.843681	4.03705	0.0738215	0.843681
					Klf9	Klf9	-0.268783	0.000109571	-0.218627	0.205226	3.9603	0.687768	0.205226
					Ube2w	Ube2w	-0.349495	0.000113711	-0.00967364	0.997537	3.9442	0.00107112	0.997537
					Cdk2ap2	Cdk2ap2	-0.64707	0.000117205	-0.376364	0.260278	3.93105	0.584563	0.260278
					Lingo3	Lingo3	-0.584884	0.000126687	-0.267765	0.172146	3.89727	0.764104	0.172146
					Spred2	Spred2	-0.430238	0.000129878	-0.0797997	0.935174	3.88646	0.0291075	0.935174
					Chpf2	Chpf2	4.52933	0.000138071	0.311569	0.672755	-3.8599	-0.172143	0.672755
					Hspa1a	Hspa1a	0	0.000154983	-1.13557	4.55e-11	0	10.342	0.000154983
					Ier5	Ier5	-0.360465	0.000164124	-0.109412	0.855142	3.78483	0.0679619	0.855142
					Atp5l	Atp5l	-0.0946011	0.000195219	-0.021218	0.99375	3.70948	0.00272307	0.99375
					Dnajb4	Dnajb4	-0.700504	0.000208091	-0.237702	0.23404	3.68175	0.630709	0.23404
					Uqcc2	Uqcc2	-0.128307	0.000272649	0.1036	0.90379	3.5644	-0.0439325	0.90379
					Pop5	Pop5	-0.169063	0.000346771	-0.069181	0.955185	3.45996	0.0199126	0.955185
					Nr4a3	Nr4a3	-0.537533	0.000346771	-0.504546	0.000965909	3.45996	3.01506	0.000965909
					Fosl2	Fosl2	0	0.000387163	-0.44251	0.0372181	0	1.42925	0.0372181
					Gadd45b	Gadd45b	0	0.000387163	-0.46322	0.00753937	0	2.12266	0.00753937
					Hsp90ab1	Hsp90ab1	-0.0746759	0.00040799	-0.0842194	0.896019	3.38935	0.0476827	0.896019
					Fosb	Fosb	0	0.000456454	-1.83395	2.51e-24	0	23.6003	0.000456454
					Arhgef3	Arhgef3	-0.501552	0.000464147	-0.232662	0.244391	3.33334	0.611916	0.244391
					Serpina3n	Serpina3n	-0.490605	0.000467185	-0.0197108	0.995838	3.33051	0.00181143	0.995838
					Ufm1	Ufm1	-0.348515	0.000504494	0.0412825	0.981296	3.29714	-0.00819999	0.981296
					Lpin2	Lpin2	-0.71035	0.000514659	-0.164889	0.444763	3.28848	0.351871	0.444763
					Cldn11	Cldn11	0.778704	0.000532743	0.101106	0.912391	-3.27348	-0.0398189	0.912391
					Arpc2	Arpc2	-0.178499	0.000535383	-0.0356143	0.981899	3.27134	0.00793328	0.981899
					Ivns1abp	Ivns1abp	-0.276357	0.000535383	-0.118836	0.713355	3.27134	0.146694	0.713355
					Hcn2	Hcn2	0.332436	0.000580753	0.117711	0.745977	-3.23601	-0.127274	0.745977
					Schip1	Schip1	-0.248826	0.000580753	-0.0413086	0.981296	3.23601	0.00819999	0.981296
					Junb	Junb	-4.6579	0.000600839	-0.761574	8.3e-11	3.22124	10.0809	0.000600839
					Cenpb	Cenpb	0.293421	0.000611135	0.153186	0.527673	-3.21386	-0.277635	0.527673
					Kpna4	Kpna4	-0.336702	0.000746512	-0.096807	0.882131	3.12696	0.054467	0.882131
					Creld2	Creld2	0	0.000789583	-0.544596	0.0221043	0	1.65552	0.0221043
					AI593442	AI593442	0.358379	0.000813675	0.170624	0.625064	-3.08955	-0.204075	0.625064
					Zeb2	Zeb2	0.306816	0.000845035	0.127818	0.741847	-3.07313	-0.129685	0.741847
					Mcl1	Mcl1	-0.746452	0.000857471	-0.307879	0.0264224	3.06678	1.57803	0.0264224
					Siah2	Siah2	0	0.00103041	-0.34764	0.179676	0	0.74551	0.179676
					Hnrnpdl	Hnrnpdl	0.251316	0.00104423	0.188376	0.36949	-2.9812	-0.432397	0.36949
					Rpl36al	Rpl36al	-0.115575	0.00106865	0.0243561	0.991758	2.97116	-0.00359412	0.991758
					Atg12	Atg12	-0.517788	0.00106865	-0.15775	0.588418	2.97116	0.230314	0.588418
					Cox7c	Cox7c	-0.0885252	0.00108875	0.0744364	0.932145	2.96307	-0.0305166	0.932145
					Kif1b	Kif1b	0.204616	0.00120881	-0.00149426	0.998831	-2.91764	0.000508151	0.998831
					Noct	Noct	-0.304122	0.00123192	-0.0680299	0.930095	2.90942	0.0314725	0.930095
					Arl5b	Arl5b	0	0.00137407	-0.409884	0.0025651	0	2.5909	0.0025651
					Zdhhc8	Zdhhc8	0.360284	0.00137407	0.247675	0.4952	-2.86199	-0.30522	0.4952
					Orai2	Orai2	-0.344507	0.00157596	0.00727637	0.998762	2.80246	-0.000538149	0.998762
					Kctd6	Kctd6	-0.560183	0.00158453	-0.143739	0.66324	2.8001	0.178329	0.66324
					Omg	Omg	0.248722	0.00158931	0.194787	0.333636	-2.79879	-0.476727	0.333636
					Cd9	Cd9	0.908201	0.00158931	0.037132	0.987928	-2.79879	-0.00527451	0.987928
					1700123O20Rik	1700123O20Rik	-4.57301	0.00163168	-0.292546	0.444521	2.78737	0.352108	0.444521
					Bhlhe22	Bhlhe22	-0.310817	0.00180464	-0.131498	0.754122	2.74361	0.122558	0.754122
					Pdia3	Pdia3	-0.274874	0.00180867	-0.183926	0.536644	2.74264	0.270314	0.536644
					Tsc22d1	Tsc22d1	-0.131875	0.00185782	-0.112813	0.81509	2.731	0.0887947	0.81509
					Nus1	Nus1	-0.401231	0.00185782	-0.107974	0.856729	2.731	0.0671567	0.856729
					Slc2a3	Slc2a3	-0.296448	0.00196192	-0.169625	0.612562	2.70732	0.21285	0.612562
					Tomm6	Tomm6	-0.151568	0.00199248	-0.11242	0.860668	2.70061	0.0651643	0.860668
					Fth1	Fth1	0.0677369	0.00200557	-0.0493949	0.981506	-2.69776	0.00810716	0.981506
					Rnft1	Rnft1	0	0.00212809	-0.0840073	0.916505	0	0.037865	0.916505
					Cys1	Cys1	-4.12612	0.00213779	-0.561732	0.00113091	2.67003	2.94657	0.00213779
					Chgb	Chgb	-0.162847	0.0027903	-0.0272736	0.988856	2.55435	0.00486694	0.988856
					Gm1673	Gm1673	-0.21131	0.00292487	0.0896118	0.970638	2.53389	-0.0129429	0.970638
					Mrps6	Mrps6	-0.348193	0.00309816	-0.392801	0.0116096	2.5089	1.93518	0.0116096
					Stam	Stam	-0.568356	0.00310052	0.047821	0.981296	2.50857	-0.00819999	0.981296
					Chchd2	Chchd2	-0.0698661	0.00310052	-0.0763871	0.952328	2.50857	0.0212133	0.952328
					Haghl	Haghl	0.284096	0.00310052	0.208677	0.451889	-2.50857	-0.344969	0.451889
					Uqcrh	Uqcrh	-0.10907	0.00310052	-0.0455297	0.981296	2.50857	0.00819999	0.981296
					Cmtr1	Cmtr1	0.447989	0.00310052	0.105739	0.805405	-2.50857	-0.0939856	0.805405
					Rilpl1	Rilpl1	-0.373339	0.00314432	-0.11294	0.773041	2.50247	0.111797	0.773041
					Tmem267	Tmem267	-0.863036	0.00314432	-0.329074	0.482018	2.50247	0.316936	0.482018
					Bcl6	Bcl6	-0.701051	0.00330246	-0.304815	0.0511987	2.48116	1.29074	0.0511987
					Fbxo10	Fbxo10	0	0.00330246	-0.046347	0.971592	0	0.0125159	0.971592
					Mid1ip1	Mid1ip1	0.492922	0.00330807	-0.0312852	0.991758	-2.48043	0.00359412	0.991758
					Shisa4	Shisa4	0.473659	0.00330807	0.13182	0.672755	-2.48043	-0.172143	0.672755
					Dmxl1	Dmxl1	-0.607604	0.00333459	-0.110401	0.752735	2.47696	0.123358	0.752735
					Hsp90aa1	Hsp90aa1	-0.139643	0.00335545	-0.120246	0.858071	2.47425	0.0664769	0.858071
					Map1a	Map1a	0.257877	0.00339317	-0.000349854	0.999264	-2.46939	0.000319788	0.999264
					Srsf3	Srsf3	-0.256419	0.00350428	-0.0747013	0.94811	2.4554	0.0231414	0.94811
					Timm8b	Timm8b	-0.0895153	0.00350428	0.0130429	0.996736	2.4554	-0.0014198	0.996736
					Srsf7	Srsf7	-0.259385	0.00357078	-0.153978	0.572239	2.44724	0.242422	0.572239
					Nup50	Nup50	-4.34761	0.00364398	-0.200713	0.448353	2.43842	0.34838	0.448353
					Ubash3b	Ubash3b	0	0.00372523	-0.0280447	0.99119	0	0.00384323	0.99119
					Uxs1	Uxs1	-4.08582	0.00384284	-0.120177	0.800451	2.41535	0.0966654	0.800451
					Acin1	Acin1	-0.74728	0.00402919	-0.0424818	0.981296	2.39478	0.00819999	0.981296
					Mog	Mog	4.5495	0.00412204	0.185785	0.686387	-2.38489	-0.163431	0.686387
					Yy1	Yy1	-0.577263	0.00417085	-0.105114	0.883397	2.37978	0.0538439	0.883397
					Elovl6	Elovl6	-4.36811	0.00426837	-0.174198	0.492696	2.36974	0.307421	0.492696
					Slc25a25	Slc25a25	-0.768425	0.00457023	-0.269604	0.205226	2.34006	0.687768	0.205226
					Tipin	Tipin	0	0.00481758	0.473208	0.00930984	0	-2.03106	0.00930984
					Akirin2	Akirin2	-0.251979	0.00487419	-0.0371624	0.981296	2.3121	0.00819999	0.981296
					Mtmr4	Mtmr4	-3.96014	0.00508394	-0.308435	0.0746006	2.2938	1.12726	0.0746006
					Nup153	Nup153	-4.3962	0.00559225	-0.0479252	0.975262	2.25241	0.0108786	0.975262
					Rhob	Rhob	-0.168691	0.00617003	0.0601537	0.956301	2.20971	-0.0194054	0.956301
					Stub1	Stub1	0.250431	0.00619305	0.0476993	0.96732	-2.2081	-0.0144299	0.96732
					Atp6v1a	Atp6v1a	-0.213893	0.00619305	-0.00732096	0.998762	2.2081	0.000538149	0.998762
					Scd2	Scd2	0.151798	0.00619305	0.0436958	0.981296	-2.2081	-0.00819999	0.981296
					Dbp	Dbp	0.467466	0.00627787	0.319531	0.0779329	-2.20219	-1.10828	0.0779329
					Plp1	Plp1	0.39248	0.00630579	0.198508	0.513489	-2.20026	-0.289469	0.513489
					Nfasc	Nfasc	0.273838	0.00630579	-0.0215376	0.991758	-2.20026	0.00359412	0.991758
					Smim3	Smim3	0	0.00632324	-0.283177	0.40264	0	0.395083	0.40264
					Sap30	Sap30	0	0.00643277	-0.450906	0.0115718	0	1.9366	0.0115718
					Cox14	Cox14	-0.166739	0.00662565	0.056506	0.970339	2.17877	-0.0130763	0.970339
					Serf2	Serf2	-0.0917302	0.00679826	0.0466525	0.970638	2.1676	-0.0129429	0.970638
					Rsrc2	Rsrc2	-0.246647	0.00683199	-0.0578006	0.961305	2.16545	0.0171386	0.961305
					Ube2b	Ube2b	-0.189566	0.00696763	-0.101473	0.870645	2.15691	0.0601587	0.870645
					Mir9-3hg	Mir9-3hg	4.56202	0.00697402	0.251099	0.308054	-2.15652	-0.511374	0.308054
					Pfkfb3	Pfkfb3	0	0.00709585	-0.157482	0.634462	0	0.197595	0.634462
					Ak6	Ak6	-4.46629	0.00711277	0.0800736	0.916379	2.14796	-0.0379248	0.916379
					Sem1	Sem1	-0.125699	0.00711277	0.00517642	0.998762	2.14796	-0.000538149	0.998762
					Rheb	Rheb	-0.103053	0.00721832	-0.0110086	0.997527	2.14156	0.0010755	0.997527
					Abhd6	Abhd6	-0.298762	0.00735813	-0.139696	0.63696	2.13323	0.195888	0.63696
					Mobp	Mobp	0.362946	0.00748993	0.0382808	0.991267	-2.12552	-0.00380933	0.991267
					Chst1	Chst1	-0.171122	0.00753559	-0.0469835	0.975461	2.12288	0.0107899	0.975461
					Uqcr10	Uqcr10	-0.104467	0.00754977	-0.0105276	0.997537	2.12207	0.00107112	0.997537
					Ube2m	Ube2m	0.235813	0.00761829	0.0872208	0.869058	-2.11814	-0.0609511	0.869058
					Jmjd1c	Jmjd1c	-0.630027	0.0078695	-0.142354	0.662768	2.10405	0.178638	0.662768
					Napb	Napb	0.240566	0.00820416	0.05035	0.961812	-2.08597	-0.0169097	0.961812
					Fam126b	Fam126b	-0.354629	0.00829094	-0.118316	0.734188	2.0814	0.134192	0.734188
					Cirbp	Cirbp	0.442236	0.00829094	0.447263	0.0754386	-2.0814	-1.12241	0.0754386
					Ube2g1	Ube2g1	-0.410443	0.00833639	-0.057859	0.964422	2.07902	0.0157329	0.964422
					Chordc1	Chordc1	-0.301346	0.0084613	-0.27063	0.11276	2.07256	0.947844	0.11276
					Ahctf1	Ahctf1	-4.45505	0.00855202	-0.178388	0.43915	2.06793	0.357388	0.43915
					Dnajc3	Dnajc3	-4.71726	0.00855202	-0.279416	0.179606	2.06793	0.74568	0.179606
					Rap1b	Rap1b	-0.285169	0.00914954	-0.0720732	0.926945	2.0386	0.0329462	0.926945
					Rab28	Rab28	-0.299592	0.00922022	-0.0367289	0.983091	2.03526	0.00740646	0.983091
					Dbpht2	Dbpht2	0.568128	0.00922022	0.138333	0.734666	-2.03526	-0.13391	0.734666
					Grin2a	Grin2a	0.178933	0.00928047	-0.0152116	0.993994	-2.03243	0.00261619	0.993994
					Camk2n1	Camk2n1	0.149218	0.00935917	-0.0392853	0.981296	-2.02876	0.00819999	0.981296
					Morf4l1	Morf4l1	-0.0969521	0.00949509	0.0194686	0.991758	2.0225	-0.00359412	0.991758
					Snx3	Snx3	-0.147441	0.00959134	-0.0951007	0.892068	2.01812	0.0496019	0.892068
					Lamp1	Lamp1	0.161062	0.00960178	0.0637905	0.955185	-2.01765	-0.0199126	0.955185
					Atxn2	Atxn2	-0.547827	0.00966704	-0.0355544	0.991758	2.01471	0.00359412	0.991758
					Slc44a1	Slc44a1	0.587645	0.00966704	0.106543	0.848341	-2.01471	-0.0714297	0.848341
					Cdh2	Cdh2	-0.296623	0.00976952	-0.00513826	0.998762	2.01013	0.000538149	0.998762
					Calr	Calr	-0.164418	0.00994186	-0.253698	0.197626	2.00253	0.704156	0.197626
					Snap25	Snap25	-0.0797597	0.0100152	0.00700629	0.998762	1.99934	-0.000538149	0.998762
					Arhgap39	Arhgap39	-0.243663	0.0101444	-0.124527	0.72975	1.99377	0.136826	0.72975
					Mlc1	Mlc1	0.32328	0.0101444	0.00353167	0.998831	-1.99377	-0.000508151	0.998831
					Phf23	Phf23	-0.634656	0.0105764	-0.184285	0.52522	1.97566	0.279658	0.52522
					Sp3	Sp3	-4.46016	0.0105764	-0.0913495	0.859794	1.97566	0.0656058	0.859794
					Pabpc1	Pabpc1	-0.193757	0.0105764	-0.0782786	0.923325	1.97566	0.0346454	0.923325
					Ndufab1	Ndufab1	-0.120907	0.0105764	-0.00213024	0.998831	1.97566	0.000508151	0.998831
					Ubqln2	Ubqln2	-0.173491	0.0105764	-0.0586364	0.97727	1.97566	0.00998525	0.97727
					C1qtnf4	C1qtnf4	0.23846	0.010637	-0.0135635	0.996505	-1.97318	0.00152033	0.996505
					Cables1	Cables1	0	0.0106613	-0.446679	0.00743872	0	2.1285	0.0106613
					Rai1	Rai1	-0.497765	0.010739	-0.11712	0.878785	1.96904	0.0561174	0.878785
					Snx16	Snx16	-4.49446	0.010739	-0.111244	0.814609	1.96904	0.0890506	0.814609
					Tomm7	Tomm7	-0.104899	0.010739	0.0906318	0.863248	1.96904	-0.0638647	0.863248
					Fbxw11	Fbxw11	-0.253902	0.0108385	-0.118906	0.737821	1.96503	0.132049	0.737821
					Ndrg2	Ndrg2	0.242617	0.0109556	0.0407826	0.987664	-1.96036	-0.00539082	0.987664
					Camkk1	Camkk1	-0.293411	0.0109556	-0.0128315	0.996736	1.96036	0.0014198	0.996736
					Ptprj	Ptprj	-0.286703	0.0109556	-0.00236902	0.998831	1.96036	0.000508151	0.998831
					Sft2d1	Sft2d1	-0.941911	0.0111457	-0.114815	0.906	1.95289	0.0428719	0.906
					Hsp90b1	Hsp90b1	-0.132491	0.0118041	-0.206475	0.330499	1.92797	0.48083	0.330499
					Colgalt1	Colgalt1	-0.750855	0.0118041	-0.0617327	0.955185	1.92797	0.0199126	0.955185
					Sybu	Sybu	-0.278997	0.0120615	0.0278404	0.988856	1.9186	-0.00486694	0.988856
					Uqcr11	Uqcr11	-0.0893398	0.0122731	-0.029275	0.991758	1.91104	0.00359412	0.991758
					Rpl41	Rpl41	-0.0858515	0.0122731	0.042192	0.981296	1.91104	-0.00819999	0.981296
					Prdm8	Prdm8	-0.424127	0.0131875	-0.189833	0.470636	1.87984	0.327315	0.470636
					Stmn1	Stmn1	0.14425	0.0131908	0.0620147	0.961142	-1.87973	-0.0172124	0.961142
					Eef1a1	Eef1a1	0.0960797	0.0131908	0.024875	0.990506	-1.87973	-0.00414311	0.990506
					Eif2b1	Eif2b1	-4.38855	0.0133989	-0.0853875	0.945716	1.87293	0.0242394	0.945716
					Atp5k	Atp5k	-0.112325	0.0134099	-0.0475014	0.981296	1.87258	0.00819999	0.981296
					Cnih2	Cnih2	-0.093105	0.0137798	-0.0357055	0.990305	1.86076	0.00423098	0.990305
					Zfp598	Zfp598	-4.39537	0.0137798	-0.269312	0.148155	1.86076	0.829283	0.148155
					Prkab2	Prkab2	-4.29022	0.0142669	-0.268264	0.199223	1.84567	0.700661	0.199223
					Hspd1	Hspd1	-0.218879	0.0142873	-0.141225	0.762854	1.84505	0.117558	0.762854
					Lats2	Lats2	-4.64464	0.0146219	-0.126071	0.834512	1.835	0.0785674	0.834512
					Ddx3x	Ddx3x	0.289959	0.0146219	0.152154	0.545943	-1.835	-0.262853	0.545943
					Ppp1r13b	Ppp1r13b	-0.294358	0.0151285	-0.0941289	0.851167	1.8202	0.0699852	0.851167
					Ncbp2	Ncbp2	-0.258499	0.0153842	-0.0638726	0.956292	1.81292	0.0194094	0.956292
					Uqcrb	Uqcrb	-0.120386	0.0153984	0.0216417	0.991758	1.81253	-0.00359412	0.991758
					Pdlim2	Pdlim2	0	0.0157837	0.182357	0.706294	0	-0.151014	0.706294
					Ccar1	Ccar1	-4.41	0.015901	-0.133444	0.700807	1.79857	0.154402	0.700807
					Ppp4r2	Ppp4r2	-0.219197	0.015901	-0.0929692	0.860735	1.79857	0.0651306	0.860735
					Pip5k1a	Pip5k1a	-0.440551	0.0160384	-0.0585407	0.96192	1.79484	0.0168609	0.96192
					Pkp2	Pkp2	-0.764536	0.0160384	-0.113183	0.894587	1.79484	0.0483773	0.894587
					Rpl23	Rpl23	0.103742	0.0166519	0.0537818	0.964568	-1.77854	-0.015667	0.964568
					Polb	Polb	-0.380698	0.0166641	-0.036604	0.981899	1.77822	0.00793328	0.981899
					Kcnj9	Kcnj9	0.640467	0.0166728	0.0272355	0.991758	-1.77799	-0.00359412	0.991758
					Pfdn1	Pfdn1	-0.218534	0.0170925	0.0912104	0.891582	1.76719	-0.0498386	0.891582
					Git1	Git1	0.232391	0.0176503	-0.127926	0.714171	-1.75325	0.146198	0.714171
					Magoh	Magoh	-0.286599	0.0178404	0.0503971	0.977881	1.7486	-0.0097142	0.977881
					Tagln3	Tagln3	-0.2625	0.018074	0.0337945	0.984593	1.74294	-0.00674326	0.984593
					Oaz1	Oaz1	-0.121257	0.018074	0.0398356	0.979591	1.74294	-0.00895518	0.979591
					Kiz	Kiz	0	0.018074	0.132282	0.807417	0	-0.0929018	0.807417
					Trpm4	Trpm4	0	0.018074	0.140526	0.90284	0	-0.0443894	0.90284
					Gm12940	Gm12940	0	0.018517	-0.120179	0.814396	0	0.0891645	0.814396
					Nifk	Nifk	-0.517737	0.018517	-0.00933309	0.998631	1.73243	0.000594767	0.998631
					Slc38a2	Slc38a2	-0.292638	0.0185422	-0.143435	0.700859	1.73184	0.154369	0.700859
					Nfkbia	Nfkbia	0	0.0194916	-0.806866	1.38e-10	0	9.86012	0.0194916
					Fam120a	Fam120a	-0.268024	0.0200566	-0.0783319	0.909351	1.69774	0.0412685	0.909351
					Zswim7	Zswim7	0	0.020297	0.0374796	0.991758	0	-0.00359412	0.991758
					Agfg2	Agfg2	-0.442606	0.0208477	-0.0704035	0.944057	1.68094	0.0250016	0.944057
					Pink1	Pink1	0.117408	0.0214377	-0.0133236	0.996736	-1.66882	0.0014198	0.996736
					Clns1a	Clns1a	-0.200478	0.0215091	-0.0137795	0.996559	1.66738	0.00149688	0.996559
					Rasl11b	Rasl11b	-0.28028	0.0215091	-0.372958	0.0497642	1.66738	1.30308	0.0497642
					4921524J17Rik	4921524J17Rik	-4.67167	0.0220988	-0.297923	0.105355	1.65563	0.977346	0.105355
					Tspan2	Tspan2	0.613228	0.0221234	0.132614	0.857087	-1.65515	-0.0669753	0.857087
					Tfrc	Tfrc	0.405936	0.022209	0.104106	0.932269	-1.65347	-0.0304586	0.932269
					Olig1	Olig1	0.456111	0.0222575	0.0523001	0.971092	-1.65252	-0.0127398	0.971092
					Dapk1	Dapk1	-0.192891	0.0222575	-0.126755	0.764708	1.65252	0.116504	0.764708
					Narf	Narf	-4.78838	0.0225965	-0.0378629	0.990305	1.64596	0.00423098	0.990305
					Scd1	Scd1	0.384598	0.0234092	0.0385051	0.981899	-1.63061	-0.00793328	0.981899
					Rnf182	Rnf182	-4.32392	0.0234092	-0.220229	0.54601	1.63061	0.262799	0.54601
					Rps2	Rps2	-0.117405	0.0234092	0.0327596	0.986868	1.63061	-0.00574092	0.986868
					Mrpl18	Mrpl18	-0.163706	0.0234092	0.0182271	0.995128	1.63061	-0.00212112	0.995128
					Sacs	Sacs	-0.576558	0.0234092	-0.0531049	0.961436	1.63061	0.0170797	0.961436
					Ctnnbl1	Ctnnbl1	-4.12475	0.0236727	-0.0405062	0.987479	1.62575	0.00547211	0.987479
					Kifc2	Kifc2	0.19921	0.0239466	0.031879	0.98758	-1.62076	-0.0054275	0.98758
					Spns2	Spns2	-0.406234	0.0242578	-0.114582	0.762119	1.61515	0.117977	0.762119
					Srsf10	Srsf10	-0.408572	0.0242578	-0.079485	0.898624	1.61515	0.0464221	0.898624
					Mbp	Mbp	0.251744	0.0242578	0.133911	0.786491	-1.61515	-0.104306	0.786491
					Sh3gl1	Sh3gl1	-4.42183	0.0244809	-0.0667756	0.953785	1.61117	0.0205495	0.953785
					Atp5j	Atp5j	-0.0826444	0.0245366	0.0791092	0.927305	1.61019	-0.0327772	0.927305
					Tra2a	Tra2a	-0.470881	0.0245366	-0.293345	0.0778471	1.61019	1.10876	0.0778471
					Matr3	Matr3	-0.11278	0.0245366	0.0244799	0.991267	1.61019	-0.00380933	0.991267
					Ncoa2	Ncoa2	-0.501762	0.0245366	-0.0938603	0.856792	1.61019	0.0671248	0.856792
					Serinc2	Serinc2	0	0.0245366	-0.345249	0.440724	0	0.355833	0.440724
					Elob	Elob	-0.0737348	0.0245366	0.0207755	0.991758	1.61019	-0.00359412	0.991758
					Camk2b	Camk2b	0.159311	0.0245366	-0.00463639	0.998831	-1.61019	0.000508151	0.998831
					Eci2	Eci2	-4.18136	0.0245502	0.0320915	0.988856	1.60995	-0.00486694	0.988856
					Lrch3	Lrch3	0	0.024696	-0.107722	0.927305	0	0.0327772	0.927305
					Emsy	Emsy	-4.544	0.0250373	-0.123147	0.762223	1.60141	0.117918	0.762223
					Eif4e	Eif4e	-0.220128	0.0252927	0.0881385	0.883659	1.59701	-0.0537151	0.883659
					Trf	Trf	0.372069	0.0257157	0.122805	0.903519	-1.5898	-0.0440628	0.903519
					Syt4	Syt4	-0.25688	0.0259927	-0.0743518	0.923131	1.58515	0.0347367	0.923131
					Top1	Top1	-0.281944	0.0259927	-0.125905	0.729319	1.58515	0.137082	0.729319
					Crkl	Crkl	0	0.0265307	-0.27554	0.309679	0	0.509088	0.309679
					Vps37a	Vps37a	-4.35789	0.0267666	0.0154036	0.995838	1.57241	-0.00181143	0.995838
					Klhl8	Klhl8	-4.56313	0.0267666	-0.0237163	0.991758	1.57241	0.00359412	0.991758
					Sbk1	Sbk1	-0.503533	0.0284506	-0.21988	0.424641	1.54591	0.371978	0.424641
					Nectin3	Nectin3	0	0.0285396	0.113907	0.794969	0	-0.0996497	0.794969
					Hspa4	Hspa4	-0.214222	0.0286612	-0.076489	0.907875	1.54271	0.0419741	0.907875
					Car7	Car7	4.11491	0.028753	0.147576	0.686387	-1.54132	-0.163431	0.686387
					Arnt2	Arnt2	0.457046	0.0289148	-0.0321235	0.988856	-1.53888	0.00486694	0.988856
					Cops9	Cops9	-0.141739	0.029499	0.031247	0.991758	1.53019	-0.00359412	0.991758
					Neat1	Neat1	0	0.029499	0.186221	0.588355	0	-0.230361	0.588355
					Mfn1	Mfn1	-0.448491	0.029499	-0.0961286	0.887795	1.53019	0.0516875	0.887795
					Mrpl32	Mrpl32	-0.406852	0.0296589	-0.0442716	0.980813	1.52785	0.0084139	0.980813
					Map4	Map4	0.115671	0.0307094	0.0249412	0.99076	-1.51273	-0.00403134	0.99076
					Serp2	Serp2	-0.158874	0.0307094	0.076215	0.930858	1.51273	-0.0311166	0.930858
					Ccnd3	Ccnd3	-4.08174	0.0307094	-0.38338	0.426327	1.51273	0.370257	0.426327
					Cog3	Cog3	0	0.0307094	-0.0470536	0.974432	0	0.0112484	0.974432
					Ipmk	Ipmk	0	0.0307225	-0.262158	0.265661	0	0.575673	0.265661
					Mrpl34	Mrpl34	-0.215193	0.0311073	-0.0775007	0.935248	1.50714	0.0290731	0.935248
					Prpf18	Prpf18	-4.31617	0.0311073	-0.0480845	0.971311	1.50714	0.0126418	0.971311
					Slc25a51	Slc25a51	-0.307319	0.0311073	-0.135278	0.647254	1.50714	0.188925	0.647254
					Nfil3	Nfil3	0	0.0311073	-0.602141	0.000676228	0	3.16991	0.0311073
					Atp5g1	Atp5g1	-0.0954287	0.0311073	-0.0961129	0.906	1.50714	0.0428719	0.906
					Sox9	Sox9	0	0.0311297	0.226332	0.348792	0	-0.457433	0.348792
					Cldn5	Cldn5	4.53784	0.031387	0.293102	0.240468	-1.50325	-0.618944	0.240468
					Atp6v1h	Atp6v1h	-0.280615	0.031387	0.010014	0.997625	1.50325	-0.00103263	0.997625
					Kcnb1	Kcnb1	0.350454	0.031387	-0.016959	0.995838	-1.50325	0.00181143	0.995838
					Tmem167	Tmem167	-0.237421	0.0318258	-0.0169459	0.993991	1.49722	0.0026175	0.993991
					Tubb4a	Tubb4a	0.156131	0.0336065	0.128768	0.812073	-1.47358	-0.0904048	0.812073
					Lgi3	Lgi3	0.26684	0.0341628	0.16864	0.472881	-1.46645	-0.325249	0.472881
					Pex2	Pex2	4.10434	0.0341628	0.104536	0.905701	-1.46645	-0.0430149	0.905701
					Snrpn	Snrpn	-0.12858	0.0342749	0.0235291	0.991267	1.46502	-0.00380933	0.991267
					Eif4a2	Eif4a2	-0.12476	0.0354019	0.0563139	0.953785	1.45097	-0.0205495	0.953785
					Ak4	Ak4	0	0.0358615	-0.264618	0.319463	0	0.495579	0.319463
					Klf2	Klf2	0	0.0359732	-0.491432	0.176283	0	0.75379	0.176283
					Slc15a4	Slc15a4	0	0.0367364	0.0198293	0.998081	0	-0.000834336	0.998081
					Stox2	Stox2	-0.830273	0.0383937	-0.0602008	0.946921	1.41574	0.0236865	0.946921
					Immp1l	Immp1l	-0.314598	0.0384082	-0.175233	0.68003	1.41558	0.167472	0.68003
					Sprn	Sprn	0.215062	0.0384082	0.19111	0.301102	-1.41558	-0.521286	0.301102
					Stim2	Stim2	-0.160355	0.0386529	-0.0821083	0.939878	1.41282	0.0269287	0.939878
					Pnmal1	Pnmal1	-0.176162	0.039173	-0.00469376	0.998831	1.40701	0.000508151	0.998831
					Polg	Polg	-0.526607	0.0391918	-0.0313399	0.991933	1.4068	0.00351759	0.991933
					Hmgn1	Hmgn1	-0.266437	0.0393147	-0.0894012	0.925393	1.40545	0.0336739	0.925393
					Grpel2	Grpel2	-4.18152	0.0409649	-0.0108156	0.997527	1.38759	0.0010755	0.997527
					Map2	Map2	-0.154597	0.0409649	-0.0214014	0.991758	1.38759	0.00359412	0.991758
					Dnaja4	Dnaja4	-0.273458	0.0410638	-0.361337	0.0195692	1.38654	1.70843	0.0410638
					Smc3	Smc3	-0.614968	0.0414073	0.0230241	0.993279	1.38292	-0.00292865	0.993279
					Plgrkt	Plgrkt	-3.85753	0.0417479	-0.0634306	0.970638	1.37937	0.0129429	0.970638
					Ackr3	Ackr3	0	0.0418165	-0.220486	0.534822	0	0.27179	0.534822
					Lrpap1	Lrpap1	-0.2059	0.0419879	-0.017677	0.993994	1.37688	0.00261619	0.993994
					Jmjd6	Jmjd6	0	0.0421136	-0.48269	0.000551257	0	3.25865	0.0421136
					Dusp6	Dusp6	-0.498953	0.0427539	-0.585858	1.88e-06	1.36902	5.72584	0.0427539
					Tra2b	Tra2b	-0.22488	0.0427539	-0.089129	0.857939	1.36902	0.0665436	0.857939
					Nrn1	Nrn1	-0.187354	0.0432693	-0.0194727	0.992975	1.36382	0.00306166	0.992975
					Rundc1	Rundc1	-4.59738	0.0436556	-0.264714	0.151076	1.35996	0.820804	0.151076
					Tmem70	Tmem70	-0.250067	0.0443299	0.0390442	0.981296	1.3533	-0.00819999	0.981296
					Cerk	Cerk	-4.39388	0.0444234	-0.13468	0.644131	1.35239	0.191026	0.644131
					Tmem219	Tmem219	0	0.0447987	-0.0337504	0.991758	0	0.00359412	0.991758
					Dlgap3	Dlgap3	0.218209	0.0450774	0.129804	0.801668	-1.34604	-0.0960053	0.801668
					Cmtm5	Cmtm5	0.480939	0.0452816	0.113459	0.916662	-1.34408	-0.037791	0.916662
					Rsrp1	Rsrp1	-0.212621	0.0452816	0.158172	0.910333	1.34408	-0.0407996	0.910333
					Lysmd2	Lysmd2	-0.160603	0.0454408	-0.0721701	0.945583	1.34255	0.0243002	0.945583
					Zfr	Zfr	-0.127274	0.0454408	-0.0337626	0.985136	1.34255	0.00650399	0.985136
					Map2k1	Map2k1	-0.17732	0.0454408	0.0325958	0.987702	1.34255	-0.00537412	0.987702
					Plvap	Plvap	0	0.0458303	0.112762	0.90546	0	-0.0431308	0.90546
					Zbtb11	Zbtb11	-0.578703	0.0458303	-0.136116	0.678602	1.33885	0.168385	0.678602
					Foxp4	Foxp4	0	0.0465964	0.373324	0.375908	0	-0.424919	0.375908
					Tmem11	Tmem11	-0.33945	0.0472575	-0.154854	0.565317	1.32553	0.247708	0.565317
					1700025G04Rik	1700025G04Rik	-0.445638	0.0477021	0.0578186	0.966343	1.32146	-0.0148689	0.966343
					Zfp46	Zfp46	0	0.0487364	0.303528	0.127744	0	-0.893658	0.127744
					Nfya	Nfya	0	0.0505543	-0.452124	0.0135801	0	1.8671	0.0505543
					Zswim6	Zswim6	0	0.0506857	-0.386925	0.00492533	0	2.30757	0.0506857
					Basp1	Basp1	-0.113554	0.0514782	0.0345649	0.984593	1.28838	-0.00674326	0.984593
					Rpl35a	Rpl35a	-0.0812594	0.0522026	0.0632255	0.950747	1.28231	-0.021935	0.950747
					Eif1b	Eif1b	-0.128793	0.0523519	-0.0184597	0.993305	1.28107	0.00291717	0.993305
					Rab40c	Rab40c	-0.521603	0.0527948	-0.0662765	0.978125	1.27741	0.00960563	0.978125
					Gmfb	Gmfb	-0.172045	0.0530976	-0.0440489	0.981296	1.27493	0.00819999	0.981296
					Taf12	Taf12	0	0.0534666	-0.120064	0.911657	0	0.0401686	0.911657
					C1ql3	C1ql3	0	0.0538562	-0.0944624	0.887056	0	0.0520491	0.887056
					Sdf4	Sdf4	0.134211	0.0544529	0.0449015	0.970638	-1.26398	-0.0129429	0.970638
					Usp2	Usp2	0.435785	0.0544997	0.195511	0.716733	-1.26361	-0.144643	0.716733
					Jph4	Jph4	0.176227	0.0549732	-0.011126	0.997527	-1.25985	0.0010755	0.997527
					Kmt5a	Kmt5a	-0.483383	0.0552626	-0.196957	0.391904	1.25757	0.40682	0.391904
					Dnajc21	Dnajc21	-4.5474	0.0555896	-0.0618271	0.957981	1.25501	0.0186429	0.957981
					Zfp207	Zfp207	-0.215711	0.0559932	-0.0622674	0.948795	1.25186	0.0228278	0.948795
					Gatm	Gatm	0.430083	0.0565333	0.145714	0.669671	-1.2477	-0.174139	0.669671
					2900026A02Rik	2900026A02Rik	-0.434633	0.0565333	-0.184829	0.397336	1.2477	0.400842	0.397336
					Vcl	Vcl	0	0.0566918	-0.258629	0.232178	0	0.634179	0.232178
					Frmd4a	Frmd4a	0	0.0566918	-0.0566573	0.980773	0	0.00843168	0.980773
					Socs7	Socs7	-4.37799	0.0566918	-0.0414493	0.975375	1.24648	0.0108283	0.975375
					Ppp1r15b	Ppp1r15b	0	0.0573889	-0.186398	0.380051	0	0.420158	0.380051
					Tecr	Tecr	0.114332	0.0574336	-0.0201629	0.993991	-1.24083	0.0026175	0.993991
					Rpl5	Rpl5	-0.099693	0.0576749	0.06533	0.956292	1.23901	-0.0194094	0.956292
					Epop	Epop	0	0.0577166	-0.200799	0.587639	0	0.230889	0.587639
					Hnrnpll	Hnrnpll	-0.365554	0.057852	-0.0219791	0.991758	1.23768	0.00359412	0.991758
					Vtn	Vtn	0	0.057852	-0.056482	0.981201	0	0.00824207	0.981201
					Rnf6	Rnf6	-0.39187	0.057852	-0.0492362	0.966343	1.23768	0.0148689	0.966343
					Utp4	Utp4	-4.31502	0.057852	-0.203444	0.354026	1.23768	0.450965	0.354026
					Plppr4	Plppr4	-0.196805	0.057852	0.0315911	0.984593	1.23768	-0.00674326	0.984593
					Ttl	Ttl	-0.519401	0.0579701	-0.0705278	0.924354	1.2368	0.0341618	0.924354
					Clu	Clu	0.19004	0.0586929	-0.0712404	0.965594	-1.23141	0.0152056	0.965594
					Max	Max	-0.520597	0.0589595	0.0437875	0.981899	1.22945	-0.00793328	0.981899
					Psmd11	Psmd11	0	0.0589595	-0.0875027	0.907408	0	0.0421972	0.907408
					Ddit3	Ddit3	-0.339847	0.0589595	-0.205187	0.551314	1.22945	0.258601	0.551314
					Rap1a	Rap1a	-0.269883	0.0589595	0.0769569	0.925393	1.22945	-0.0336739	0.925393
					Chid1	Chid1	0.431529	0.0589595	0.268731	0.080074	-1.22945	-1.09651	0.080074
					Frmd8	Frmd8	0	0.0589595	0.0678331	0.966343	0	-0.0148689	0.966343
					N4bp1	N4bp1	0	0.0589999	-0.155311	0.503444	0	0.298049	0.503444
					Gpn3	Gpn3	0	0.0589999	0.164394	0.627001	0	-0.202731	0.627001
					Ythdc1	Ythdc1	-0.445146	0.0590448	-0.113255	0.828871	1.22882	0.0815132	0.828871
					Wdr7	Wdr7	-0.274663	0.0595215	0.00927823	0.997537	1.22533	-0.00107112	0.997537
					Rps25	Rps25	-0.0995231	0.0600119	0.0644891	0.938417	1.22176	-0.0276041	0.938417
					Nup62	Nup62	-4.6019	0.0601489	0.00813821	0.998762	1.22077	-0.000538149	0.998762
					Ubac2	Ubac2	-0.321725	0.0601847	0.0311738	0.990305	1.22051	-0.00423098	0.990305
					Mzt1	Mzt1	-0.15957	0.0615923	-0.033611	0.983079	1.21047	0.00741177	0.983079
					Dhx33	Dhx33	-0.386518	0.0627417	-0.13434	0.769519	1.20244	0.113781	0.769519
					Brpf1	Brpf1	-4.17012	0.0628067	-0.199738	0.380051	1.20199	0.420158	0.380051
					Ptcd1	Ptcd1	0	0.0629729	-0.245474	0.304509	0	0.516401	0.304509
					Ppif	Ppif	-0.513768	0.0631146	0.0451593	0.97694	1.19987	-0.0101319	0.97694
					Rfxap	Rfxap	-0.56338	0.0631146	-0.0323309	0.991267	1.19987	0.00380933	0.991267
					Tubb2a	Tubb2a	-0.0761992	0.0631146	0.00723803	0.998762	1.19987	-0.000538149	0.998762
					Bccip	Bccip	-0.551239	0.0631174	0.0100044	0.997537	1.19985	-0.00107112	0.997537
					Brsk2	Brsk2	-0.192095	0.0635041	-0.00781194	0.99818	1.1972	0.000791259	0.99818
					Kctd17	Kctd17	0.167624	0.0635041	0.0529092	0.964568	-1.1972	-0.015667	0.964568
					Pja1	Pja1	-0.137647	0.0637778	0.038354	0.980773	1.19533	-0.00843168	0.980773
					Gapdh	Gapdh	0.069806	0.0638089	-0.0207973	0.991758	-1.19512	0.00359412	0.991758
					Erf	Erf	0	0.0645439	0.134698	0.81907	0	-0.0866788	0.81907
					Cd2ap	Cd2ap	0	0.0645439	0.12737	0.704125	0	-0.15235	0.704125
					Slc35g2	Slc35g2	0	0.0646498	0.0186342	0.993994	0	-0.00261619	0.993994
					Trappc5	Trappc5	-0.283995	0.0646498	-0.0299517	0.988856	1.18943	0.00486694	0.988856
					Bok	Bok	-0.30902	0.0649705	0.0353426	0.987938	1.18728	-0.00527026	0.987938
					Scaf4	Scaf4	0	0.0649705	-0.0869292	0.961436	0	0.0170797	0.961436
					Rps13	Rps13	-0.0864948	0.0656775	0.0758918	0.916662	1.18258	-0.037791	0.916662
					Fads1	Fads1	0.192608	0.0656775	-0.058559	0.966343	-1.18258	0.0148689	0.966343
					Trmt1l	Trmt1l	0	0.0665251	-0.210039	0.301993	0	0.520003	0.301993
					Rtn4rl1	Rtn4rl1	-0.241911	0.0666462	0.00350667	0.998831	1.17622	-0.000508151	0.998831
					Taf2	Taf2	0	0.0667068	-0.191582	0.555138	0	0.255599	0.555138
					Ppp2r2a	Ppp2r2a	-0.19181	0.0678217	-0.00718246	0.998762	1.16863	0.000538149	0.998762
					D5Ertd579e	D5Ertd579e	-0.1961	0.0678917	-0.0506265	0.968201	1.16818	0.0140344	0.968201
					Luc7l	Luc7l	-0.482272	0.0685772	-0.134304	0.659957	1.16382	0.180484	0.659957
					Chka	Chka	-0.323889	0.0690123	-0.281622	0.0769965	1.16107	1.11353	0.0769965
					Lman2	Lman2	-0.240021	0.0690123	-0.188191	0.53479	1.16107	0.271817	0.53479
					Rab3ip	Rab3ip	-0.364161	0.0693805	-0.0384932	0.981899	1.15876	0.00793328	0.981899
					Ywhae	Ywhae	0.0871659	0.0696864	0.0280795	0.990305	-1.15685	-0.00423098	0.990305
					Ccng2	Ccng2	-0.359177	0.0696864	0.00121737	0.998831	1.15685	-0.000508151	0.998831
					Lrif1	Lrif1	0	0.0696864	0.0208532	0.995837	0	-0.00181155	0.995837
					Extl1	Extl1	0.607894	0.0701294	0.0361236	0.981296	-1.1541	-0.00819999	0.981296
					Etnk1	Etnk1	-0.10746	0.0709488	-0.0705478	0.931904	1.14905	0.0306289	0.931904
					Rpl19	Rpl19	-0.0958625	0.0717429	0.0741836	0.905609	1.14422	-0.0430591	0.905609
					Csrp1	Csrp1	0.261054	0.0718475	0.105952	0.874692	-1.14359	-0.0581448	0.874692
					Ythdf3	Ythdf3	-0.441741	0.0724456	-0.0394422	0.981296	1.13999	0.00819999	0.981296
					Rps26	Rps26	-0.0775719	0.0740812	0.0192605	0.993991	1.13029	-0.0026175	0.993991
					Aatk	Aatk	0.232818	0.0753699	0.0909658	0.86983	-1.1228	-0.0605657	0.86983
					Robo1	Robo1	0	0.0755334	-0.0169651	0.993991	0	0.0026175	0.993991
					Stip1	Stip1	-0.174832	0.0755334	-0.247034	0.313869	1.12186	0.503251	0.313869
					Eml4	Eml4	0	0.0757556	-0.105455	0.811666	0	0.0906226	0.811666
					Hnrnph1	Hnrnph1	-0.231474	0.076002	-0.0733159	0.964223	1.11917	0.0158227	0.964223
					Apaf1	Apaf1	0	0.0773597	-0.331416	0.225924	0	0.646038	0.225924
					Tiam2	Tiam2	0	0.0778578	-0.20177	0.380051	0	0.420158	0.380051
					Zswim8	Zswim8	-0.335307	0.0778852	-0.148514	0.615335	1.10854	0.210888	0.615335
					Bud23	Bud23	-0.42244	0.0778852	-0.136115	0.85655	1.10854	0.0672474	0.85655
					Aspa	Aspa	0	0.0784406	0.401508	0.0681227	0	-1.16671	0.0784406
					Rpl9	Rpl9	-0.0729601	0.0784406	0.042792	0.981296	1.10546	-0.00819999	0.981296
					Bloc1s5	Bloc1s5	0	0.0784406	0.289971	0.148155	0	-0.829283	0.148155
					Cox7b	Cox7b	-0.0665075	0.0784406	0.0498149	0.970302	1.10546	-0.0130929	0.970302
					Supt4a	Supt4a	-0.262329	0.0784406	-0.0494854	0.981296	1.10546	0.00819999	0.981296
					1700017B05Rik	1700017B05Rik	0	0.0784406	-0.2276	0.379485	0	0.420805	0.379485
					Cox19	Cox19	-0.189909	0.0784406	-0.00823309	0.998762	1.10546	0.000538149	0.998762
					Ddx41	Ddx41	4.27593	0.0785011	0.0975292	0.877495	-1.10512	-0.0567554	0.877495
					Bckdk	Bckdk	0.48329	0.0785011	0.190019	0.449317	-1.10512	-0.347448	0.449317
					Chst12	Chst12	0	0.0785011	0.101497	0.952767	0	-0.0210131	0.952767
					Mphosph9	Mphosph9	0	0.0785011	-0.198806	0.678672	0	0.16834	0.678672
					Ets2	Ets2	-0.420881	0.078905	-0.0579819	0.956292	1.1029	0.0194094	0.956292
					Rab34	Rab34	3.96612	0.078905	0.265498	0.368574	-1.1029	-0.433475	0.368574
					Gm43305	Gm43305	0	0.078905	-0.108576	0.789061	0	0.102889	0.789061
					Arrdc2	Arrdc2	0	0.078924	-0.694117	0.0415126	0	1.38182	0.078924
					Kdm3a	Kdm3a	0	0.078924	-0.253105	0.197123	0	0.705263	0.197123
					Dpm1	Dpm1	0.154075	0.078924	0.152745	0.634753	-1.10279	-0.197396	0.634753
					Cxxc4	Cxxc4	0	0.0789579	0.0798202	0.968119	0	-0.0140713	0.968119
					Cpne4	Cpne4	-0.839865	0.0789579	-0.0546653	0.966926	1.1026	0.0146066	0.966926
					Lrrc8c	Lrrc8c	0	0.0806092	-0.264077	0.343395	0	0.464206	0.343395
					Nkx6-2	Nkx6-2	0	0.0806092	0.447131	0.00489818	0	-2.30997	0.0806092
					2010204K13Rik	2010204K13Rik	-0.303453	0.0808198	-0.124913	0.879407	1.09248	0.0558103	0.879407
					Krr1	Krr1	-4.62413	0.0808198	0.0505178	0.966343	1.09248	-0.0148689	0.966343
					Crls1	Crls1	-0.286626	0.0814455	0.0168867	0.996031	1.08913	-0.0017271	0.996031
					Cebpzos	Cebpzos	-0.321096	0.0814455	-0.0178592	0.996736	1.08913	0.0014198	0.996736
					Rem2	Rem2	0	0.0814455	-0.193037	0.477161	0	0.321335	0.477161
					Cycs	Cycs	-0.106121	0.0816499	0.0485142	0.966343	1.08804	-0.0148689	0.966343
					Pcdh10	Pcdh10	0.482677	0.0833469	0.151739	0.800936	-1.07911	-0.0964021	0.800936
					Tmem38b	Tmem38b	0	0.0835833	-0.343281	0.18795	0	0.725958	0.18795
					Trim9	Trim9	-0.229483	0.0845413	-0.216291	0.311751	1.07293	0.506192	0.311751
					Rybp	Rybp	-4.34118	0.0865174	-0.0937102	0.869901	1.0629	0.06053	0.869901
					Aldh2	Aldh2	0.37034	0.0874681	-0.111696	0.917852	-1.05815	0.0372274	0.917852
					Adam15	Adam15	0.265104	0.0874681	-0.05929	0.968119	-1.05815	0.0140713	0.968119
					Mis12	Mis12	0	0.0878823	-0.121615	0.769365	0	0.113868	0.769365
					Cotl1	Cotl1	-0.255556	0.0878842	-0.00566013	0.998762	1.05609	0.000538149	0.998762
					Tpt1	Tpt1	-0.103252	0.0891526	0.0235836	0.991758	1.04987	-0.00359412	0.991758
					Sptbn2	Sptbn2	0.129267	0.0898862	-0.00457152	0.998831	-1.04631	0.000508151	0.998831
					Dnm1	Dnm1	-0.0849552	0.0898862	-0.0228621	0.991758	1.04631	0.00359412	0.991758
					Socs5	Socs5	-0.157827	0.0898862	-0.076832	0.904764	1.04631	0.0434649	0.904764
					Sf3b6	Sf3b6	-0.137256	0.0898862	-0.0578758	0.966343	1.04631	0.0148689	0.966343
					Rasd1	Rasd1	-0.296478	0.0898862	-0.150328	0.629095	1.04631	0.201284	0.629095
					Clk1	Clk1	-0.168435	0.0914407	-0.225488	0.223256	1.03886	0.651198	0.223256
					Esrra	Esrra	-0.457048	0.0917394	0.0182723	0.997436	1.03744	-0.00111516	0.997436
					Zfp236	Zfp236	0	0.0917394	-0.0129053	0.996736	0	0.0014198	0.996736
					Ndufa1	Ndufa1	-0.119476	0.0917394	-0.0309309	0.988856	1.03744	0.00486694	0.988856
					Lrp11	Lrp11	-0.168051	0.0924056	-0.0197832	0.991933	1.0343	0.00351759	0.991933
					Kdm6b	Kdm6b	0	0.0925566	-0.279796	0.396281	0	0.401997	0.396281
					Timm23	Timm23	-0.122472	0.0931578	-0.0251513	0.990506	1.03078	0.00414311	0.990506
					Aebp2	Aebp2	-0.40221	0.0931578	-0.0779096	0.951113	1.03078	0.0217678	0.951113
					Zmynd8	Zmynd8	-0.199737	0.0931578	-0.137613	0.618294	1.03078	0.208805	0.618294
					Zcchc9	Zcchc9	0	0.0931578	-0.280912	0.471137	0	0.326853	0.471137
					Plk2	Plk2	-0.21809	0.0961116	-0.123567	0.696402	1.01722	0.15714	0.696402
					Rnf128	Rnf128	0	0.0963452	-0.0453134	0.97866	0	0.00936796	0.97866
					Nr2f1	Nr2f1	0.363137	0.0969967	0.0816127	0.931967	-1.01324	-0.0305996	0.931967
					Ubc	Ubc	0.0418053	0.0974491	0.069815	0.935174	-1.01122	-0.0291075	0.935174
					Gng11	Gng11	0	0.0974491	0.277971	0.405044	0	-0.392498	0.405044
					Ralgps2	Ralgps2	-4.40354	0.100044	-0.129462	0.817745	0.999807	0.0873819	0.817745
					Slc1a2	Slc1a2	0.112605	0.100044	-0.0385027	0.981296	-0.999807	0.00819999	0.981296
					Nipa2	Nipa2	-0.544094	0.100238	-0.145011	0.769533	0.998968	0.113773	0.769533
					Dhx15	Dhx15	-0.246533	0.101121	-0.0626482	0.938785	0.995157	0.0274339	0.938785
					Serbp1	Serbp1	-0.120455	0.101236	0.0223252	0.991758	0.994663	-0.00359412	0.991758
					Mob4	Mob4	-0.218018	0.101539	-0.00331522	0.998831	0.993368	0.000508151	0.998831
					Ctdsp1	Ctdsp1	0	0.101609	0.0558801	0.986868	0	-0.00574092	0.986868
					Acta1	Acta1	0	0.102599	0.465155	0.081799	0	-1.08725	0.102599
					Fam3a	Fam3a	0	0.102774	0.146063	0.749449	0	-0.125258	0.749449
					Rplp1	Rplp1	-0.113663	0.102948	0.0290567	0.990506	0.98738	-0.00414311	0.990506
					Peli1	Peli1	-0.490243	0.103581	-0.136493	0.669604	0.984721	0.174182	0.669604
					Fkbp8	Fkbp8	-0.10241	0.103581	0.0166299	0.993991	0.984721	-0.0026175	0.993991
					Arid4a	Arid4a	0	0.105843	-0.142729	0.614679	0	0.211352	0.614679
					Lonp2	Lonp2	-0.189545	0.105843	-0.040877	0.981296	0.975339	0.00819999	0.981296
					Cap2	Cap2	-0.208001	0.106125	-0.057659	0.952939	0.97418	0.0209349	0.952939
					Zc3h13	Zc3h13	-4.44957	0.106407	-0.107497	0.938417	0.97303	0.0276041	0.938417
					Plekhj1	Plekhj1	1.01018	0.106549	-0.0797606	0.931967	-0.97245	0.0305996	0.931967
					Rbm3	Rbm3	0.161289	0.106713	0.266579	0.472881	-0.971781	-0.325249	0.472881
					Phtf2	Phtf2	0	0.106754	-0.153142	0.754318	0	0.122445	0.754318
					Fcor	Fcor	0	0.106754	0.257148	0.68381	0	-0.165064	0.68381
					Chst15	Chst15	4.66332	0.106825	0.0935823	0.882645	-0.971325	-0.0542141	0.882645
					Tiparp	Tiparp	0	0.107348	-0.487945	0.000186044	0	3.73038	0.107348
					U2af1l4	U2af1l4	0.343675	0.107789	-0.204576	0.770776	-0.967425	0.113072	0.770776
					Hspa4l	Hspa4l	-0.17945	0.107908	-0.156775	0.707107	0.966946	0.150515	0.707107
					Ndufa12	Ndufa12	-0.100259	0.10914	-0.033471	0.988856	0.962014	0.00486694	0.988856
					Insig2	Insig2	-0.335532	0.10941	0.111354	0.879228	0.960943	-0.0558987	0.879228
					Triap1	Triap1	-1.53557	0.110023	-0.0757804	0.94918	0.958518	0.0226515	0.94918
					Ncor2	Ncor2	-0.190007	0.110023	-0.21237	0.63696	0.958518	0.195888	0.63696
					Vstm2l	Vstm2l	0.230376	0.110023	0.0890021	0.921622	-0.958518	-0.0354473	0.921622
					Klhdc9	Klhdc9	0	0.111662	0.360434	0.125965	0	-0.899749	0.125965
					Txndc15	Txndc15	-0.097134	0.112063	-0.0509149	0.966343	0.950539	0.0148689	0.966343
					Strn	Strn	-4.45183	0.112345	-0.0182571	0.993991	0.949446	0.0026175	0.993991
					Aph1b	Aph1b	0	0.112934	-0.206499	0.450778	0	0.346037	0.450778
					Snhg11	Snhg11	0.200642	0.112934	0.0229396	0.993994	-0.947174	-0.00261619	0.993994
					Itm2a	Itm2a	0.653526	0.113408	0.0861685	0.934052	-0.945358	-0.0296289	0.934052
					Cyb5b	Cyb5b	-0.163801	0.113408	-0.022592	0.991758	0.945358	0.00359412	0.991758
					Rnf14	Rnf14	-0.184182	0.114035	0.0324918	0.985136	0.942962	-0.00650399	0.985136
					Slc25a42	Slc25a42	0	0.114469	-0.187389	0.595013	0	0.225474	0.595013
					Rbpj	Rbpj	0	0.114866	0.055257	0.965594	0	-0.0152056	0.965594
					Znfx1	Znfx1	-4.10148	0.115076	-0.174344	0.408008	0.939016	0.389332	0.408008
					Rnf103	Rnf103	-0.42129	0.116308	0.0596809	0.95753	0.934391	-0.0188477	0.95753
					Vhl	Vhl	0.445277	0.116528	-0.0452012	0.981296	-0.933572	0.00819999	0.981296
					Pfdn2	Pfdn2	-0.141102	0.118195	0.0198924	0.993991	0.927402	-0.0026175	0.993991
					Srp19	Srp19	-0.11996	0.118687	0.00775877	0.998762	0.925597	-0.000538149	0.998762
					Capza2	Capza2	-0.123573	0.11879	0.0588457	0.953785	0.92522	-0.0205495	0.953785
					Ddn	Ddn	0.14908	0.121125	0.00408465	0.998831	-0.916767	-0.000508151	0.998831
					Slc25a23	Slc25a23	0.147646	0.121125	-0.0826308	0.895999	-0.916767	0.0476923	0.895999
					Serpinb6a	Serpinb6a	0.402501	0.121125	0.0279713	0.993305	-0.916767	-0.00291717	0.993305
					Apoe	Apoe	0.249927	0.121125	0.00492475	0.998831	-0.916767	-0.000508151	0.998831
					Pag1	Pag1	0	0.121125	-0.196085	0.528288	0	0.277129	0.528288
					Selenok	Selenok	-0.118852	0.122123	-0.0166624	0.993991	0.913202	0.0026175	0.993991
					Uba6	Uba6	0	0.122197	-0.259126	0.170405	0	0.768519	0.170405
					Sema6a	Sema6a	0	0.122382	0.275783	0.472881	0	-0.325249	0.472881
					Wdr90	Wdr90	0	0.122382	-0.302393	0.598369	0	0.223031	0.598369
					Dedd2	Dedd2	0	0.12322	-0.41932	0.0680175	0	1.16738	0.12322
					Adgrl1	Adgrl1	0.104956	0.12322	-0.0125175	0.996559	-0.90932	0.00149688	0.996559
					Pcdh8	Pcdh8	-0.612232	0.123378	-0.102522	0.827842	0.908762	0.0820527	0.827842
					Atg101	Atg101	-0.359097	0.123782	0.0188163	0.99375	0.907343	-0.00272307	0.99375
					Apc	Apc	-0.309388	0.124198	0.055258	0.966648	0.905887	-0.0147316	0.966648
					Nefl	Nefl	-0.0874195	0.126525	-0.00759332	0.998337	0.897824	0.000722812	0.998337
					Ctdsp2	Ctdsp2	0.189568	0.126837	-0.015999	0.997537	-0.896755	0.00107112	0.997537
					Ndufc1	Ndufc1	-0.0795173	0.126837	0.0564628	0.988585	0.896755	-0.00498602	0.988585
					Lonrf1	Lonrf1	0	0.127083	-0.147097	0.690892	0	0.16059	0.690892
					Pja2	Pja2	-0.129193	0.127797	0.0319996	0.982949	0.89348	-0.00746919	0.982949
					Slc43a2	Slc43a2	0	0.128505	-0.204527	0.441101	0	0.355462	0.441101
					Znhit3	Znhit3	-0.203222	0.128505	0.0786283	0.948042	0.891081	-0.0231726	0.948042
					Cul3	Cul3	-0.0993379	0.128505	-0.033503	0.981899	0.891081	0.00793328	0.981899
					Frat1	Frat1	0	0.128915	0.326951	0.0606905	0	-1.21688	0.128915
					Phldb1	Phldb1	0	0.131097	0.0643849	0.962876	0	-0.0164295	0.962876
					Bloc1s2	Bloc1s2	-0.177136	0.132028	-0.0785748	0.956621	0.879334	0.0192601	0.956621
					Mex3c	Mex3c	-4.41296	0.132028	-0.158284	0.545943	0.879334	0.262853	0.545943
					Cbfa2t3	Cbfa2t3	0	0.13231	-0.411807	0.0915313	0	1.03843	0.13231
					Sec23b	Sec23b	-0.365912	0.13231	0.0324845	0.988856	0.878408	-0.00486694	0.988856
					Tmem88b	Tmem88b	0	0.13231	0.308965	0.148155	0	-0.829283	0.148155
					Smad1	Smad1	0	0.13231	-0.220401	0.343885	0	0.463587	0.343885
					Ttc13	Ttc13	4.03847	0.132573	0.0421395	0.975463	-0.877546	-0.0107892	0.975463
					BC030500	BC030500	0	0.132578	0.147	0.850587	0	-0.0702812	0.850587
					Rasl11a	Rasl11a	0	0.13302	-0.383682	0.083794	0	1.07679	0.13302
					Crk	Crk	-0.20778	0.135151	-0.0728109	0.916227	0.869181	0.0379971	0.916227
					Ccdc117	Ccdc117	0	0.135621	-0.712258	1.13e-09	0	8.94692	0.135621
					Uspl1	Uspl1	0	0.136271	-0.12231	0.743903	0	0.128484	0.743903
					Epas1	Epas1	0.414446	0.136671	-0.125268	0.810096	-0.864323	0.0914636	0.810096
					Psma5	Psma5	-0.204169	0.136671	0.0306794	0.988702	0.864323	-0.00493447	0.988702
					Rab8b	Rab8b	-0.52512	0.136671	-0.172747	0.47443	0.864323	0.323828	0.47443
					Lsm1	Lsm1	-0.272982	0.13696	-0.079376	0.93832	0.863407	0.0276489	0.93832
					Cog2	Cog2	0	0.13696	0.163654	0.740502	0	-0.130474	0.740502
					Nptx1	Nptx1	-0.194538	0.13696	-0.0975883	0.828635	0.863407	0.0816367	0.828635
					Neurod1	Neurod1	0	0.137395	-0.0939348	0.876583	0	0.0572071	0.876583
					Mtmr12	Mtmr12	-0.521796	0.137411	0.0138538	0.996515	0.86198	-0.00151612	0.996515
					Gstm1	Gstm1	0.159982	0.137631	-0.0385877	0.99119	-0.861282	0.00384323	0.99119
					Casp9	Casp9	0	0.137983	0.012366	0.997537	0	-0.00107112	0.997537
					Fgfr1op2	Fgfr1op2	-0.232455	0.138734	-0.109317	0.796902	0.857817	0.0985953	0.796902
					Myl12a	Myl12a	-0.452588	0.138752	-0.0889486	0.932806	0.85776	0.0302086	0.932806
					Pwp2	Pwp2	0	0.139076	-0.0402073	0.981296	0	0.00819999	0.981296
					Rab23	Rab23	0	0.139133	-0.139182	0.708594	0	0.149602	0.708594
					Id2	Id2	0.415628	0.140549	0.181665	0.438973	-0.852173	-0.357563	0.438973
					Rere	Rere	-0.194257	0.141451	-0.118802	0.864983	0.849395	0.0629927	0.864983
					Nop58	Nop58	0	0.14216	-0.150466	0.665812	0	0.176648	0.665812
					Rusc1	Rusc1	0.214644	0.142641	0.0429371	0.981296	-0.845755	-0.00819999	0.981296
					Arf3	Arf3	0.0844139	0.142669	-3.67e-05	0.999727	-0.84567	0.000118706	0.999727
					Med7	Med7	-0.384062	0.142669	-0.16521	0.710245	0.84567	0.148592	0.710245
					Spon1	Spon1	0.596005	0.143561	0.0701374	0.929082	-0.842964	-0.0319461	0.929082
					Carmil2	Carmil2	-0.244919	0.144019	-0.122284	0.79262	0.841581	0.100935	0.79262
					Lct	Lct	-0.730135	0.144073	-0.171877	0.471137	0.841416	0.326853	0.471137
					Gsn	Gsn	0	0.144473	0.13395	0.838913	0	-0.0762829	0.838913
					Ppm1f	Ppm1f	0	0.14487	-0.106124	0.953617	0	0.0206259	0.953617
					Tmbim1	Tmbim1	0	0.145065	-0.0357031	0.991758	0	0.00359412	0.991758
					Npc2	Npc2	0.322306	0.145334	-0.0476847	0.983875	-0.837632	0.00706002	0.983875
					Aagab	Aagab	-0.428183	0.147164	-0.0780748	0.930547	0.832198	0.0312618	0.930547
					Rps12	Rps12	-0.0682258	0.147594	0.0138352	0.997537	0.830932	-0.00107112	0.997537
					Smarcd1	Smarcd1	0.236181	0.148311	0.111478	0.830221	-0.828826	-0.0808064	0.830221
					Amdhd2	Amdhd2	0	0.149268	0.23134	0.52099	0	-0.28317	0.52099
					Ormdl2	Ormdl2	0	0.14931	-0.907637	0.00116578	0	2.93338	0.14931
					Dact2	Dact2	0	0.14931	0.152582	0.703251	0	-0.152889	0.703251
					Pltp	Pltp	0	0.14931	-0.135642	0.89093	0	0.0501566	0.89093
					Cyp51	Cyp51	-4.34853	0.149368	-0.216955	0.381862	0.825741	0.418093	0.381862
					Nap1l2	Nap1l2	-0.156159	0.149368	0.0160355	0.993991	0.825741	-0.0026175	0.993991
					Arhgef12	Arhgef12	0.26287	0.149368	-0.0461424	0.969689	-0.825741	0.0133674	0.969689
					Mvb12a	Mvb12a	4.48496	0.149368	0.0617484	0.970638	-0.825741	-0.0129429	0.970638
					Rpl34	Rpl34	-0.058826	0.149657	0.0130429	0.996736	0.824904	-0.0014198	0.996736
					Emg1	Emg1	-0.179694	0.152473	0.0351453	0.98858	0.816808	-0.00498813	0.98858
					Pcf11	Pcf11	-4.29636	0.152657	-0.0776172	0.927974	0.816284	0.032464	0.927974
					Gfod1	Gfod1	-0.24503	0.154014	-0.257944	0.0978668	0.812441	1.00936	0.154014
					Timm13	Timm13	-0.0595723	0.154014	-0.0795952	0.954661	0.812441	0.020151	0.954661
					Camkv	Camkv	0.142137	0.15491	-0.0374861	0.981899	-0.809922	0.00793328	0.981899
					1110008P14Rik	1110008P14Rik	-0.112605	0.155665	-0.0104355	0.998081	0.807809	0.000834039	0.998081
					Ywhah	Ywhah	-0.080133	0.155887	0.0192007	0.991758	0.80719	-0.00359412	0.991758
					Dock4	Dock4	-0.240457	0.156477	0.0122061	0.996736	0.805549	-0.0014198	0.996736
					Dact1	Dact1	0	0.157408	-0.478641	0.00931734	0	2.03071	0.157408
					Ppp1r14a	Ppp1r14a	3.84446	0.158582	0.197431	0.746452	-0.799746	-0.126998	0.746452
					Pxk	Pxk	0	0.158582	-0.0916226	0.913218	0	0.0394256	0.913218
					Trim32	Trim32	-0.184287	0.158582	-0.023577	0.991758	0.799746	0.00359412	0.991758
					Prdx6	Prdx6	0.163006	0.15897	-0.0802483	0.953202	-0.798685	0.020815	0.953202
					Api5	Api5	-0.378361	0.15897	-0.0578775	0.955775	0.798685	0.0196444	0.955775
					Bcas1	Bcas1	0.371495	0.159338	0.116068	0.896783	-0.797682	-0.0473126	0.896783
					Scaf11	Scaf11	-4.40137	0.159496	-0.012869	0.996515	0.797251	0.00151612	0.996515
					Ppp2r2c	Ppp2r2c	-0.105254	0.159496	-0.0339814	0.981296	0.797251	0.00819999	0.981296
					Tnfrsf12a	Tnfrsf12a	0	0.159689	-0.427133	0.0967956	0	1.01414	0.159689
					Aifm3	Aifm3	4.44877	0.159689	-0.0228574	0.995838	-0.796724	0.00181143	0.995838
					Gm3764	Gm3764	0.320994	0.159689	0.24925	0.41965	-0.796724	-0.377113	0.41965
					Mfsd4a	Mfsd4a	0.413962	0.159689	0.0437876	0.981296	-0.796724	-0.00819999	0.981296
					Snu13	Snu13	-0.0980926	0.159689	-0.0387943	0.981296	0.796724	0.00819999	0.981296
					Lrrc4c	Lrrc4c	0.376119	0.159689	0.0728211	0.938417	-0.796724	-0.0276041	0.938417
					Pard6a	Pard6a	-0.490952	0.159689	0.0164822	0.996515	0.796724	-0.00151612	0.996515
					Lsm11	Lsm11	0	0.159689	-0.0994568	0.883768	0	0.0536617	0.883768
					Rpl26	Rpl26	-0.0892766	0.159689	0.0657889	0.928493	0.796724	-0.0322212	0.928493
					Kctd12	Kctd12	-0.133745	0.159874	-0.0156018	0.993991	0.796222	0.0026175	0.993991
					Ubfd1	Ubfd1	-4.57594	0.159874	-0.170164	0.459876	0.796222	0.33736	0.459876
					Aldoc	Aldoc	0.24715	0.159874	-0.0502104	0.973359	-0.796222	0.011727	0.973359
					Vcpip1	Vcpip1	-0.469636	0.159874	-0.0343019	0.983086	0.796222	0.00740869	0.983086
					Ppp2r5c	Ppp2r5c	-0.170731	0.159874	0.0277952	0.990305	0.796222	-0.00423098	0.990305
					Kcnh7	Kcnh7	0	0.159874	0.0408138	0.98409	0	-0.00696526	0.98409
					Rplp2	Rplp2	-0.104369	0.159874	-0.0165442	0.993991	0.796222	0.0026175	0.993991
					Ing3	Ing3	0	0.159874	-0.109955	0.828871	0	0.0815132	0.828871
					Polr2j	Polr2j	-0.107604	0.159874	0.0766852	0.930858	0.796222	-0.0311166	0.930858
					Lrrc4b	Lrrc4b	0.209127	0.159874	0.0606363	0.955281	-0.796222	-0.019869	0.955281
					0610009B22Rik	0610009B22Rik	-0.372158	0.159882	-0.0219032	0.996559	0.7962	0.00149688	0.996559
					Rbbp5	Rbbp5	-4.32122	0.159971	-0.0536107	0.970302	0.795959	0.0130929	0.970302
					Nktr	Nktr	-0.476047	0.160057	-0.163003	0.547438	0.795726	0.261665	0.547438
					Bloc1s4	Bloc1s4	-0.455079	0.160057	-0.177629	0.623929	0.795726	0.204865	0.623929
					Arpc5	Arpc5	-0.141892	0.16098	0.00186648	0.998831	0.793228	-0.000508151	0.998831
					Pdk1	Pdk1	0	0.162313	0.0437732	0.977561	0	-0.00985599	0.977561
					Bdnf	Bdnf	-0.265195	0.162673	-0.183139	0.467263	0.788684	0.330439	0.467263
					Islr2	Islr2	0	0.162715	0.0831883	0.931967	0	-0.0305996	0.931967
					Clstn1	Clstn1	0.136853	0.162964	-0.0265278	0.990746	-0.787909	0.00403788	0.990746
					Comt	Comt	-0.192206	0.163078	0.000464364	0.999215	0.787604	-0.000341116	0.999215
					Rragc	Rragc	-0.17415	0.164059	-0.106373	0.839504	0.785	0.0759771	0.839504
					Enc1	Enc1	-0.125808	0.16413	-0.0280099	0.988856	0.784811	0.00486694	0.988856
					Krt12	Krt12	0	0.16413	-0.0794667	0.983015	0	0.00743972	0.983015
					Mdm2	Mdm2	-0.650017	0.165114	-0.230177	0.314755	0.782216	0.502027	0.314755
					Skil	Skil	-0.192002	0.165363	-0.0352891	0.981296	0.781562	0.00819999	0.981296
					Syngr3	Syngr3	-0.130898	0.16642	-0.0226178	0.991758	0.778793	0.00359412	0.991758
					Litaf	Litaf	0	0.168604	0.251747	0.52522	0	-0.279658	0.52522
					Smndc1	Smndc1	-3.90125	0.16903	-0.105943	0.838913	0.772035	0.0762829	0.838913
					Pim3	Pim3	-4.15786	0.169078	-0.187521	0.780314	0.771913	0.10773	0.780314
					Ctsf	Ctsf	0.268853	0.169897	0.0341016	0.98449	-0.769814	-0.00678879	0.98449
					Abca2	Abca2	0.168367	0.170223	-0.00633411	0.998831	-0.768981	0.000508151	0.998831
					Upf2	Upf2	-0.326741	0.17127	-0.163945	0.506094	0.766318	0.295769	0.506094
					Celf4	Celf4	-0.152944	0.172423	-0.00361261	0.998831	0.763405	0.000508151	0.998831
					Tlk2	Tlk2	0.550755	0.172992	0.105864	0.851332	-0.761973	-0.0699008	0.851332
					Med28	Med28	-0.109964	0.17408	0.00113518	0.998831	0.759252	-0.000508151	0.998831
					Rhobtb2	Rhobtb2	-0.33132	0.174885	-0.12649	0.695896	0.757248	0.157456	0.695896
					Pisd	Pisd	-0.409557	0.174885	-0.0249832	0.990506	0.757248	0.00414311	0.990506
					Mrfap1	Mrfap1	0.0928667	0.175116	0.039228	0.981296	-0.756675	-0.00819999	0.981296
					Fam219b	Fam219b	0	0.175618	0.00341213	0.998831	0	-0.000508151	0.998831
					Hras	Hras	-0.12451	0.176206	0.0127321	0.997244	0.75398	-0.0011987	0.997244
					Csnk1d	Csnk1d	-0.0835164	0.177071	-0.0214888	0.993991	0.751852	0.0026175	0.993991
					Med13	Med13	-4.23234	0.177071	-0.123991	0.794629	0.751852	0.0998356	0.794629
					Rela	Rela	0	0.177192	-0.0421877	0.983433	0	0.0072553	0.983433
					Rnf216	Rnf216	-0.245223	0.177407	-0.140161	0.656739	0.751029	0.182607	0.656739
					Gm16062	Gm16062	0	0.177585	-0.428252	0.360872	0	0.442647	0.360872
					Ldah	Ldah	-4.50549	0.177852	-0.219986	0.493936	0.749941	0.30633	0.493936
					Btaf1	Btaf1	0	0.177852	-0.31379	0.278656	0	0.554931	0.278656
					Gabbr1	Gabbr1	0.0905621	0.177852	0.0480355	0.966343	-0.749941	-0.0148689	0.966343
					Cdc40	Cdc40	0.537713	0.177852	0.113913	0.816033	-0.749941	-0.0882922	0.816033
					Zbtb22	Zbtb22	0	0.177852	0.200802	0.326137	0	-0.486601	0.326137
					Tmem160	Tmem160	-0.113452	0.178848	0.025777	0.993087	0.747515	-0.00301254	0.993087
					Mkks	Mkks	0	0.178848	-0.254456	0.310232	0	0.508313	0.310232
					Dpysl3	Dpysl3	0	0.178848	0.385875	0.288617	0	-0.539678	0.288617
					Swt1	Swt1	0	0.17958	-0.334648	0.0468589	0	1.32921	0.17958
					Dmtn	Dmtn	-0.126261	0.180327	-0.0593405	0.957952	0.74394	0.018656	0.957952
					Ccdc92	Ccdc92	-0.199605	0.180638	-0.0778077	0.946738	0.743192	0.0237704	0.946738
					Sc5d	Sc5d	-0.405553	0.182258	-0.0554885	0.968119	0.739314	0.0140713	0.968119
					Tma7	Tma7	-0.0813685	0.182258	-0.099337	0.864983	0.739314	0.0629927	0.864983
					Trrap	Trrap	-0.180895	0.182521	0.0163874	0.996736	0.738686	-0.0014198	0.996736
					Spata2l	Spata2l	-0.498427	0.182988	-0.25832	0.205226	0.737577	0.687768	0.205226
					Slc25a38	Slc25a38	0	0.183388	-0.188507	0.653363	0	0.184845	0.653363
					Snta1	Snta1	-0.426912	0.183469	-0.163435	0.686387	0.736436	0.163431	0.686387
					Ndufb2	Ndufb2	-0.0499556	0.184862	0.043725	0.978125	0.733152	-0.00960563	0.978125
					Ypel1	Ypel1	4.22089	0.18496	-0.0019683	0.998831	-0.732922	0.000508151	0.998831
					Zc3h15	Zc3h15	-0.188554	0.18603	-0.0389188	0.981296	0.730417	0.00819999	0.981296
					Rbm17	Rbm17	-0.449668	0.186337	0.0331275	0.98758	0.729701	-0.0054275	0.98758
					Ormdl3	Ormdl3	-0.441148	0.186963	-0.119863	0.782873	0.728244	0.106308	0.782873
					Akirin1	Akirin1	-0.301855	0.187317	-0.032684	0.983091	0.727423	0.00740646	0.983091
					Tmtc1	Tmtc1	0	0.187317	-0.0760874	0.921668	0	0.0354255	0.921668
					Wbp4	Wbp4	-0.114309	0.187476	0.0520872	0.963517	0.727054	-0.0161404	0.963517
					Rpl37	Rpl37	-0.0672859	0.188632	0.0735263	0.935317	0.724386	-0.0290411	0.935317
					Papola	Papola	-0.252786	0.188632	-0.125528	0.683716	0.724386	0.165125	0.683716
					Klf15	Klf15	0	0.188632	-0.57832	0.000327302	0	3.48505	0.188632
					Bcl7b	Bcl7b	-0.394401	0.188667	-0.104036	0.840621	0.724304	0.0753998	0.840621
					Rpl38	Rpl38	-0.0669006	0.189455	0.0995515	0.858315	0.722495	-0.0663534	0.858315
					Tsc22d2	Tsc22d2	0	0.189639	-0.0869035	0.924511	0	0.034088	0.924511
					Ntrk2	Ntrk2	0.108868	0.189639	-0.0983382	0.800255	-0.722073	0.0967718	0.800255
					Rpl7l1	Rpl7l1	-0.338274	0.189639	-0.162909	0.621225	0.722073	0.206751	0.621225
					Rpl22l1	Rpl22l1	-0.071924	0.189711	0.0897087	0.930048	0.721906	-0.0314945	0.930048
					Pspc1	Pspc1	-4.14486	0.190011	-0.00672781	0.998762	0.721222	0.000538149	0.998762
					Esd	Esd	-0.202012	0.190148	-0.0437342	0.981296	0.720908	0.00819999	0.981296
					Arl2	Arl2	0.193996	0.190148	0.0401489	0.986868	-0.720908	-0.00574092	0.986868
					Sertad1	Sertad1	0	0.193829	-0.454785	0.00916626	0	2.03781	0.193829
					Cggbp1	Cggbp1	-0.505681	0.193829	-0.0275992	0.990305	0.712581	0.00423098	0.990305
					Rer1	Rer1	-0.174198	0.194209	-0.0337812	0.987479	0.711732	0.00547211	0.987479
					Opcml	Opcml	0.24353	0.194288	0.0179984	0.99534	-0.711555	-0.00202874	0.99534
					Dhrs7	Dhrs7	0.367652	0.1949	0.0453801	0.981296	-0.710188	-0.00819999	0.981296
					Hsbp1	Hsbp1	-0.124407	0.1949	0.00676521	0.998762	0.710188	-0.000538149	0.998762
					Cacna1b	Cacna1b	-0.392803	0.1949	-0.0250125	0.991758	0.710188	0.00359412	0.991758
					Mal	Mal	0.426129	0.1949	0.0520642	0.984181	-0.710188	-0.00692497	0.984181
					Fbxw7	Fbxw7	0.221474	0.1949	0.142004	0.631881	-0.710188	-0.199365	0.631881
					Ccdc43	Ccdc43	-0.553575	0.1949	-0.0708043	0.941123	0.710188	0.0263535	0.941123
					Zfp451	Zfp451	-0.519102	0.1949	0.0595605	0.964095	0.710188	-0.0158803	0.964095
					Tbce	Tbce	0.400945	0.1949	0.0316843	0.987938	-0.710188	-0.00527026	0.987938
					Gria2	Gria2	-0.0884323	0.1949	0.0218648	0.991758	0.710188	-0.00359412	0.991758
					Cab39	Cab39	-0.19436	0.1949	0.0145078	0.99472	0.710188	-0.0022992	0.99472
					Thap4	Thap4	0	0.1949	-0.121422	0.899305	0	0.0460931	0.899305
					2610021A01Rik	2610021A01Rik	0	0.1949	-0.0572537	0.961989	0	0.01683	0.961989
					Nosip	Nosip	0.374337	0.1949	0.0503466	0.973359	-0.710188	-0.011727	0.973359
					Ppih	Ppih	0	0.1949	0.0636708	0.961976	0	-0.0168356	0.961976
					Actg1	Actg1	0.0686387	0.19553	0.0427898	0.975262	-0.708788	-0.0108786	0.975262
					Med17	Med17	0	0.19553	0.0166996	0.996559	0	-0.00149688	0.996559
					Mrps14	Mrps14	-0.136389	0.19553	0.038799	0.98508	0.708788	-0.00652832	0.98508
					0610040B10Rik	0610040B10Rik	0	0.196013	0.718896	0.00807424	0	-2.0929	0.196013
					Hectd2	Hectd2	-4.41633	0.196278	-0.101798	0.880411	0.707128	0.0553144	0.880411
					Mrpl42	Mrpl42	-0.140123	0.196291	0.0111197	0.997537	0.707099	-0.00107112	0.997537
					Zswim1	Zswim1	-4.47075	0.198377	0.0060613	0.998762	0.702508	-0.000538149	0.998762
					Eef1akmt1	Eef1akmt1	-0.23413	0.198475	-0.0486311	0.981296	0.702294	0.00819999	0.981296
					Nme7	Nme7	-0.4018	0.198475	-0.262491	0.481262	0.702294	0.317618	0.481262
					Ubac1	Ubac1	-0.431839	0.199284	-0.0717454	0.943283	0.700528	0.0253578	0.943283
					Pllp	Pllp	0.351456	0.199601	0.34867	0.0708913	-0.699838	-1.14941	0.199601
					Sacm1l	Sacm1l	-0.295174	0.199601	-0.0815435	0.895867	0.699838	0.0477567	0.895867
					Ttc39b	Ttc39b	0	0.200002	0.0802769	0.928493	0	-0.0322212	0.928493
					Hnrnpf	Hnrnpf	-0.238122	0.200097	-0.067744	0.935513	0.698759	0.0289501	0.935513
					Ugt8a	Ugt8a	0	0.200511	0.187875	0.511104	0	-0.291491	0.511104
					Dok4	Dok4	0	0.201148	-0.055172	0.984593	0	0.00674326	0.984593
					Naa20	Naa20	-0.21567	0.201296	-0.00319048	0.998831	0.696166	0.000508151	0.998831
					Ube2f	Ube2f	-0.234496	0.204318	-0.0885665	0.905678	0.689693	0.0430263	0.905678
					Mien1	Mien1	-0.132746	0.204564	-0.056026	0.978125	0.689172	0.00960563	0.978125
					Abhd8	Abhd8	-0.125323	0.204564	-0.107997	0.798068	0.689172	0.09796	0.798068
					Cap1	Cap1	0.146018	0.204593	0.00973492	0.997537	-0.68911	-0.00107112	0.997537
					Dmd	Dmd	4.44151	0.204593	-0.0433031	0.990305	-0.68911	0.00423098	0.990305
					Hexdc	Hexdc	0	0.204593	0.0550217	0.981296	0	-0.00819999	0.981296
					Pigp	Pigp	0.20725	0.204593	0.260839	0.270424	-0.68911	-0.567955	0.270424
					Acap2	Acap2	-0.261064	0.204593	-0.0494123	0.966343	0.68911	0.0148689	0.966343
					Cinp	Cinp	-0.322172	0.204641	0.0998711	0.851225	0.689007	-0.0699556	0.851225
					Ndufa13	Ndufa13	-0.049736	0.204804	0.00389861	0.998831	0.688662	-0.000508151	0.998831
					Zfp68	Zfp68	-4.03024	0.206247	-0.116762	0.744761	0.685612	0.127983	0.744761
					Ralbp1	Ralbp1	-0.333247	0.207907	-0.11509	0.812146	0.68213	0.090366	0.812146
					Sfi1	Sfi1	0	0.20887	-0.00762683	0.998762	0	0.000538149	0.998762
					Rps16	Rps16	-0.0677819	0.209074	-0.0600711	0.981296	0.6797	0.00819999	0.981296
					Gnb1	Gnb1	0.0901564	0.209351	-0.0372748	0.981296	-0.679125	0.00819999	0.981296
					Tceal5	Tceal5	0.139849	0.211313	0.0515717	0.981296	-0.675073	-0.00819999	0.981296
					Hnrnpa2b1	Hnrnpa2b1	-0.115848	0.211611	-0.0344324	0.988856	0.674462	0.00486694	0.988856
					Kif22	Kif22	0	0.213693	0.790654	0.0278716	0	-1.55484	0.213693
					Csnk2a2	Csnk2a2	-0.452413	0.214404	-0.119183	0.749107	0.668767	0.125456	0.749107
					Dpy19l3	Dpy19l3	0	0.214414	-0.0506211	0.98449	0	0.00678879	0.98449
					Sirt2	Sirt2	0.158692	0.214414	0.0872779	0.886624	-0.668747	-0.0522604	0.886624
					Pld3	Pld3	0.111245	0.214699	0.01609	0.994891	-0.66817	-0.00222441	0.994891
					Vps29	Vps29	-0.0829982	0.214816	0.0345174	0.987748	0.667933	-0.00535397	0.987748
					Fxr1	Fxr1	-0.312804	0.214816	-0.160539	0.506178	0.667933	0.295696	0.506178
					Polr2c	Polr2c	-0.114396	0.215766	-0.0238541	0.991758	0.666017	0.00359412	0.991758
					Gpd2	Gpd2	0.250888	0.215766	0.058657	0.956292	-0.666017	-0.0194094	0.956292
					Cript	Cript	-0.151276	0.215766	-0.07534	0.954795	0.666017	0.0200898	0.954795
					Sfxn5	Sfxn5	0.419141	0.215793	-0.019558	0.993991	-0.665962	0.0026175	0.993991
					Scrt2	Scrt2	0	0.21642	-0.252373	0.670738	0	0.173447	0.670738
					Dr1	Dr1	-0.290404	0.216991	-0.117334	0.763276	0.663557	0.117318	0.763276
					Miat	Miat	0.19117	0.217233	-0.02934	0.990506	-0.663074	0.00414311	0.990506
					Zic1	Zic1	0	0.218143	0.305788	0.872616	0	-0.0591766	0.872616
					Spen	Spen	0	0.218504	-0.176023	0.428934	0	0.36761	0.428934
					Trim46	Trim46	-0.231928	0.218504	-0.0274111	0.990305	0.660541	0.00423098	0.990305
					Mcrs1	Mcrs1	0.153926	0.218524	0.145303	0.655726	-0.6605	-0.183278	0.655726
					Ube2d2a	Ube2d2a	-0.0953461	0.218524	0.00316137	0.998831	0.6605	-0.000508151	0.998831
					Pex5l	Pex5l	0.479712	0.218524	0.0461837	0.969756	-0.6605	-0.0133376	0.969756
					Hgs	Hgs	-0.300158	0.218524	-0.0751071	0.938417	0.6605	0.0276041	0.938417
					Cyb5r4	Cyb5r4	-0.411338	0.218637	-0.0773782	0.922028	0.660276	0.0352561	0.922028
					Tmem150a	Tmem150a	0	0.218637	-0.198624	0.708594	0	0.149602	0.708594
					Ptpra	Ptpra	0.156732	0.218637	0.0163565	0.993991	-0.660276	-0.0026175	0.993991
					Papolg	Papolg	0	0.218734	-0.041587	0.981296	0	0.00819999	0.981296
					Sox10	Sox10	0	0.219054	0.280058	0.247117	0	-0.607097	0.247117
					Lrrc7	Lrrc7	-2.9777	0.220365	-0.00720996	0.998762	0.656858	0.000538149	0.998762
					Naa35	Naa35	-0.449747	0.221257	0.0769782	0.966343	0.655104	-0.0148689	0.966343
					Ncoa5	Ncoa5	-4.49985	0.221416	-0.106314	0.826579	0.654791	0.0827156	0.826579
					Pgbd5	Pgbd5	-0.192229	0.221616	-0.0144592	0.994891	0.654399	0.00222441	0.994891
					Yjefn3	Yjefn3	-0.416127	0.221616	-0.125654	0.857087	0.654399	0.0669753	0.857087
					Klhl28	Klhl28	0	0.221706	-0.10848	0.825288	0	0.0833946	0.825288
					Mvd	Mvd	0	0.222684	-0.332724	0.222145	0	0.653363	0.222684
					Cdk13	Cdk13	0	0.223237	-0.0883587	0.872895	0	0.0590381	0.872895
					Kti12	Kti12	0	0.223237	-0.150631	0.646888	0	0.189171	0.646888
					Mcu	Mcu	0	0.223237	0.0251319	0.991743	0	-0.00360075	0.991743
					Slc39a14	Slc39a14	0	0.223237	-0.178023	0.798777	0	0.0975747	0.798777
					Pkia	Pkia	-0.274699	0.223758	0.0785025	0.93159	0.650222	-0.030775	0.93159
					Atp2a2	Atp2a2	-0.087899	0.22378	-0.0118967	0.997436	0.650179	0.00111516	0.997436
					Rnf167	Rnf167	0.200563	0.22378	0.0516877	0.970638	-0.650179	-0.0129429	0.970638
					Sec16a	Sec16a	-0.414909	0.22378	0.0978725	0.84996	0.650179	-0.0706013	0.84996
					Rpl7a	Rpl7a	-0.0584656	0.224541	0.0526014	0.963517	0.648705	-0.0161404	0.963517
					Lsm3	Lsm3	-0.469541	0.224883	0.0370549	0.988856	0.648044	-0.00486694	0.988856
					Rnf19a	Rnf19a	-0.405266	0.224883	-0.305291	0.0934399	0.648044	1.02947	0.224883
					Dmpk	Dmpk	0	0.224994	-0.447547	0.0204499	0	1.68931	0.224994
					5530601H04Rik	5530601H04Rik	0	0.224994	-0.043281	0.984593	0	0.00674326	0.984593
					Atp6v1f	Atp6v1f	-0.0745544	0.224994	0.0169923	0.998762	0.647829	-0.000538149	0.998762
					Poglut1	Poglut1	-0.157955	0.224994	-0.0157547	0.995838	0.647829	0.00181143	0.995838
					Apod	Apod	0.388925	0.225805	-0.0110214	0.998762	-0.646266	0.000538149	0.998762
					Naxe	Naxe	0.159286	0.226659	0.0245547	0.991758	-0.644627	-0.00359412	0.991758
					Stradb	Stradb	0	0.229737	-0.0802271	0.913218	0	0.0394256	0.913218
					Alg2	Alg2	0.141321	0.229792	0.0141802	0.996559	-0.638664	-0.00149688	0.996559
					Xylt2	Xylt2	0	0.23019	0.116064	0.870109	0	-0.0604263	0.870109
					Psma7	Psma7	-0.104978	0.231017	0.0230224	0.991758	0.636356	-0.00359412	0.991758
					Gtf3c3	Gtf3c3	0	0.231017	0.092518	0.852848	0	-0.0691284	0.852848
					Trim35	Trim35	-0.199207	0.231373	0.00683713	0.998762	0.635688	-0.000538149	0.998762
					Alkbh3	Alkbh3	0	0.231373	0.22654	0.428934	0	-0.36761	0.428934
					Dda1	Dda1	-0.203894	0.232266	-0.0667066	0.957952	0.634015	0.018656	0.957952
					Nptx2	Nptx2	-0.596134	0.232684	-0.423438	0.00331052	0.633233	2.4801	0.232684
					Map4k5	Map4k5	-0.39501	0.232684	-0.0421368	0.977258	0.633233	0.00999088	0.977258
					Calm1	Calm1	-0.0300098	0.232684	0.00725846	0.998353	0.633233	-0.000715825	0.998353
					Trappc13	Trappc13	-0.195221	0.232684	-0.0481405	0.9796	0.633233	0.00895107	0.9796
					Pdia4	Pdia4	0	0.232684	-0.397082	0.0360482	0	1.44312	0.232684
					Ngdn	Ngdn	-4.06448	0.232684	-0.0955525	0.90499	0.633233	0.0433561	0.90499
					Fam118b	Fam118b	0	0.232684	-0.142669	0.707107	0	0.150515	0.707107
					Lyrm2	Lyrm2	-0.582203	0.232684	0.193268	0.552755	0.633233	-0.257467	0.552755
					Mrpl43	Mrpl43	-0.195508	0.232742	-0.0146881	0.996736	0.633126	0.0014198	0.996736
					Slc27a3	Slc27a3	0	0.232742	-0.167916	0.837871	0	0.0768228	0.837871
					Synj2bp	Synj2bp	-0.406166	0.233239	-0.0598015	0.953617	0.632198	0.0206259	0.953617
					Fam107b	Fam107b	0	0.233484	-0.184859	0.411569	0	0.385557	0.411569
					Rap2b	Rap2b	0.469235	0.233777	0.154001	0.547926	-0.631199	-0.261278	0.547926
					Pi4k2a	Pi4k2a	0.202992	0.235738	0.0132663	0.996559	-0.62757	-0.00149688	0.996559
					Plekhg1	Plekhg1	0	0.235904	0.0875936	0.941123	0	-0.0263535	0.941123
					Stx4a	Stx4a	-0.212846	0.236061	-0.0340136	0.991267	0.626976	0.00380933	0.991267
					Ildr2	Ildr2	0.688696	0.23619	0.107491	0.808298	-0.626739	-0.0924287	0.808298
					Rab21	Rab21	-0.12896	0.237097	0.0141703	0.996515	0.625074	-0.00151612	0.996515
					Snx11	Snx11	-4.41713	0.237653	-0.0938697	0.911885	0.624057	0.04006	0.911885
					S100a13	S100a13	0.325771	0.237697	-0.0350038	0.993305	-0.623976	0.00291717	0.993305
					Cfap20	Cfap20	-0.138466	0.238626	-0.0192307	0.993565	0.622283	0.00280392	0.993565
					Grin1	Grin1	0.110165	0.240067	-0.01513	0.99505	-0.619667	0.00215518	0.99505
					Pip5k1b	Pip5k1b	-0.506508	0.240067	-0.0777651	0.955185	0.619667	0.0199126	0.955185
					Sema7a	Sema7a	0.464491	0.240067	0.00741814	0.998762	-0.619667	-0.000538149	0.998762
					Phc3	Phc3	0	0.240643	-0.0682525	0.955281	0	0.019869	0.955281
					Sap25	Sap25	0	0.240643	-0.0690202	0.997436	0	0.00111516	0.997436
					Zdhhc4	Zdhhc4	4.20971	0.240643	0.0784834	0.951113	-0.618626	-0.0217678	0.951113
					Gmpr	Gmpr	0.144499	0.24108	0.0596511	0.968354	-0.61784	-0.0139659	0.968354
					Ccdc85a	Ccdc85a	-0.418256	0.24114	-0.0326006	0.98858	0.61773	0.00498813	0.98858
					Rnf166	Rnf166	-0.546754	0.243012	-0.153054	0.60473	0.614372	0.218439	0.60473
					Tmem30a	Tmem30a	-0.106629	0.243699	0.0369502	0.981296	0.613146	-0.00819999	0.981296
					Sumo1	Sumo1	-0.155943	0.244144	0.00966404	0.997718	0.612355	-0.000992021	0.997718
					Eif4g2	Eif4g2	-0.0539416	0.244251	-0.117063	0.740502	0.612164	0.130474	0.740502
					Smdt1	Smdt1	-0.0834909	0.244251	0.0210862	0.991758	0.612164	-0.00359412	0.991758
					Cope	Cope	0.148659	0.244569	0.0120427	0.996736	-0.611598	-0.0014198	0.996736
					Gm2a	Gm2a	0.354141	0.244569	0.0686365	0.954899	-0.611598	-0.0200426	0.954899
					Ldhb	Ldhb	0.0950602	0.244943	-0.0433664	0.975262	-0.610935	0.0108786	0.975262
					Tmsb4x	Tmsb4x	-0.110251	0.244943	0.0385478	0.981899	0.610935	-0.00793328	0.981899
					Mrm2	Mrm2	0	0.245717	0.0254211	0.992543	0	-0.00325081	0.992543
					2810029C07Rik	2810029C07Rik	0	0.245717	0.498074	0.00251899	0	-2.59877	0.245717
					Lhx2	Lhx2	-0.205451	0.245933	-0.080281	0.921622	0.609184	0.0354473	0.921622
					Slc5a3	Slc5a3	0	0.245933	-0.409459	0.0954391	0	1.02027	0.245933
					Tomm20	Tomm20	-0.0753804	0.246031	0.0853919	0.888812	0.609009	-0.0511903	0.888812
					Bptf	Bptf	-0.249252	0.246436	-0.0469825	0.981296	0.608295	0.00819999	0.981296
					Mrps22	Mrps22	-4.14986	0.247377	-0.0481155	0.981296	0.606641	0.00819999	0.981296
					Ddhd1	Ddhd1	-0.403281	0.248849	0.0325419	0.98409	0.604065	-0.00696526	0.98409
					Dmrtc1a	Dmrtc1a	0	0.24988	0.313783	0.409188	0	-0.388077	0.409188
					Cct6a	Cct6a	-0.125143	0.250589	0.01615	0.994891	0.601038	-0.00222441	0.994891
					Smad2	Smad2	0	0.253669	-0.0667535	0.950747	0	0.021935	0.950747
					Ube2d3	Ube2d3	-0.0942081	0.253669	-0.0359158	0.981506	0.595733	0.00810716	0.981506
					Chchd3	Chchd3	-0.134232	0.253669	0.00601746	0.998762	0.595733	-0.000538149	0.998762
					Grm2	Grm2	0	0.253669	-0.11043	0.81907	0	0.0866788	0.81907
					Bbs4	Bbs4	-0.459549	0.253669	-0.0240695	0.991758	0.595733	0.00359412	0.991758
					Srxn1	Srxn1	-0.289173	0.253669	-0.106748	0.842689	0.595733	0.0743325	0.842689
					Aldh1a1	Aldh1a1	0.256191	0.253669	0.0110121	0.997718	-0.595733	-0.000992021	0.997718
					Cblb	Cblb	0	0.253669	-0.132615	0.733399	0	0.13466	0.733399
					Gm20033	Gm20033	0	0.256533	0.159525	0.913218	0	-0.0394256	0.913218
					Purb	Purb	0.144282	0.2566	0.0141026	0.995838	-0.590743	-0.00181143	0.995838
					Slc27a1	Slc27a1	0.309342	0.2566	0.214152	0.23794	-0.590743	-0.623533	0.2566
					Chga	Chga	-0.143777	0.256753	0.0642029	0.941123	0.590484	-0.0263535	0.941123
					Fndc3b	Fndc3b	0	0.256753	-0.118928	0.882131	0	0.054467	0.882131
					Mcam	Mcam	0	0.257049	0.345097	0.0681227	0	-1.16671	0.257049
					Cdk14	Cdk14	-0.165132	0.257846	0.00521863	0.998762	0.58864	-0.000538149	0.998762
					2010320M18Rik	2010320M18Rik	0	0.259221	0.159222	0.769172	0	-0.113977	0.769172
					Rbm18	Rbm18	-0.282321	0.259279	-0.0767773	0.909351	0.586232	0.0412685	0.909351
					Ankmy1	Ankmy1	0	0.260422	0.199114	0.939082	0	-0.0272964	0.939082
					Mob2	Mob2	-0.297158	0.260422	-0.0949156	0.882645	0.584323	0.0542141	0.882645
					Pacs2	Pacs2	0.321953	0.260547	0.100181	0.855142	-0.584114	-0.0679619	0.855142
					Gjc2	Gjc2	0	0.263009	0.33459	0.156472	0	-0.805564	0.263009
					Fastk	Fastk	0.170591	0.263642	0.00446932	0.998831	-0.578985	-0.000508151	0.998831
					Szt2	Szt2	0	0.263703	-0.151163	0.863232	0	0.0638725	0.863232
					Syn2	Syn2	-0.0883119	0.263703	0.025059	0.991267	0.578885	-0.00380933	0.991267
					Hint1	Hint1	-0.0679927	0.264135	0.0216086	0.993565	0.578174	-0.00280392	0.993565
					Zfp148	Zfp148	-0.163071	0.265024	-0.000240442	0.999264	0.576715	0.000319788	0.999264
					Aoc2	Aoc2	0	0.265066	-0.414212	0.116319	0	0.934351	0.265066
					Tmem198	Tmem198	-0.19596	0.266427	-0.136026	0.727056	0.574422	0.138432	0.727056
					Cdkn1a	Cdkn1a	0	0.266427	-0.807799	1.5e-05	0	4.82391	0.266427
					Zfp623	Zfp623	0	0.266427	-0.253512	0.30541	0	0.515117	0.30541
					Slc22a17	Slc22a17	0.0839902	0.2673	-0.0630717	0.948795	-0.573001	0.0228278	0.948795
					Wdr43	Wdr43	0	0.267964	0.00533204	0.998762	0	-0.000538149	0.998762
					Qdpr	Qdpr	0.148129	0.267964	0.145944	0.663116	-0.571923	-0.178411	0.663116
					Zbtb20	Zbtb20	-0.158347	0.268175	-0.135329	0.700807	0.571581	0.154402	0.700807
					Ss18l2	Ss18l2	0.166817	0.268397	0.0913835	0.915433	-0.571223	-0.0383736	0.915433
					Skp1a	Skp1a	-0.112434	0.269192	0.0185371	0.99375	0.569937	-0.00272307	0.99375
					Slc41a1	Slc41a1	-4.40129	0.269192	0.00683407	0.998762	0.569937	-0.000538149	0.998762
					S100a1	S100a1	0.206121	0.269744	-0.0310453	0.990305	-0.569048	0.00423098	0.990305
					Hat1	Hat1	0	0.270172	-0.122193	0.878785	0	0.0561174	0.878785
					Fkbp5	Fkbp5	-4.46856	0.270172	0.0242103	0.991933	0.568359	-0.00351759	0.991933
					Asrgl1	Asrgl1	0.265239	0.270182	0.0648424	0.946921	-0.568343	-0.0236865	0.946921
					Nop16	Nop16	-0.500636	0.270182	-0.0314232	0.989731	0.568343	0.00448271	0.989731
					Bahd1	Bahd1	-4.41798	0.271329	-0.160325	0.700859	0.566504	0.154369	0.700859
					6330418K02Rik	6330418K02Rik	0	0.271552	0.0614921	0.981296	0	-0.00819999	0.981296
					Snd1	Snd1	0.306541	0.272811	0.133531	0.674438	-0.564139	-0.171058	0.674438
					Fus	Fus	0.164932	0.27421	0.0905921	0.951915	-0.561916	-0.021402	0.951915
					Tmem183a	Tmem183a	-0.309268	0.274252	0.0684533	0.955743	0.561851	-0.0196587	0.955743
					Ablim2	Ablim2	-0.203525	0.274309	-0.0262175	0.991758	0.56176	0.00359412	0.991758
					Sccpdh	Sccpdh	0.360132	0.274564	0.0488376	0.981296	-0.561357	-0.00819999	0.981296
					Smoc2	Smoc2	0	0.27557	-0.0560998	0.975831	0	0.0106255	0.975831
					Mamld1	Mamld1	0	0.276359	-0.181434	0.502863	0	0.29855	0.502863
					Atf4	Atf4	-0.119748	0.276359	-0.218917	0.403099	0.558526	0.394588	0.403099
					S1pr5	S1pr5	0	0.276461	0.198143	0.503444	0	-0.298049	0.503444
					Plcb1	Plcb1	-0.174673	0.277262	0.0102144	0.997537	0.55711	-0.00107112	0.997537
					Lactb	Lactb	0	0.277262	0.0317067	0.988856	0	-0.00486694	0.988856
					Txnl4a	Txnl4a	-0.109891	0.277262	-0.303502	0.595794	0.55711	0.224904	0.595794
					Rpl4	Rpl4	-0.11123	0.277262	0.0117488	0.996736	0.55711	-0.0014198	0.996736
					Spata2	Spata2	-0.387583	0.277333	-0.0352497	0.984593	0.556999	0.00674326	0.984593
					Safb	Safb	-0.221049	0.277333	-0.114781	0.854034	0.556999	0.0685246	0.854034
					Nhsl1	Nhsl1	0	0.277536	-0.130122	0.780314	0	0.10773	0.780314
					Afg3l2	Afg3l2	-0.282413	0.280448	0.000346868	0.999215	0.552148	-0.000341116	0.999215
					Slc6a6	Slc6a6	0	0.281347	0.276756	0.198811	0	-0.701561	0.281347
					Ccng1	Ccng1	0.38281	0.281581	-0.0282077	0.991267	-0.550397	0.00380933	0.991267
					Arpp19	Arpp19	-0.0710804	0.281581	-0.0766095	0.931993	0.550397	0.0305874	0.931993
					Ankrd13d	Ankrd13d	0.4758	0.281581	0.0509909	0.96877	-0.550397	-0.0137791	0.96877
					Bri3	Bri3	-0.135015	0.281836	-0.104511	0.920454	0.550004	0.035998	0.920454
					Esf1	Esf1	0	0.281836	-0.0672615	0.969756	0	0.0133376	0.969756
					Irf2bp2	Irf2bp2	-0.313259	0.282322	-0.254673	0.125105	0.549256	0.902725	0.282322
					Gm15912	Gm15912	0	0.283053	0.330291	0.681047	0	-0.166823	0.681047
					Prdm5	Prdm5	0	0.283296	-0.0810181	0.938228	0	0.0276918	0.938228
					Med20	Med20	0	0.283296	-0.217903	0.353564	0	0.451531	0.353564
					Sipa1l3	Sipa1l3	-0.135153	0.283296	-0.142726	0.745242	0.547759	0.127703	0.745242
					Rac1	Rac1	-0.0776328	0.283322	-0.00796449	0.997994	0.54772	0.000872182	0.997994
					Ptpn9	Ptpn9	-2.86835	0.286487	-0.256075	0.122407	0.542895	0.912194	0.286487
					Tpcn1	Tpcn1	0	0.287727	-0.00926681	0.998831	0	0.000508151	0.998831
					Smarca4	Smarca4	-0.063333	0.287727	-0.0448408	0.970638	0.541019	0.0129429	0.970638
					Pank2	Pank2	-0.424193	0.289816	0.0551358	0.966343	0.537878	-0.0148689	0.966343
					Kdm1a	Kdm1a	-0.288995	0.290123	0.0584371	0.953785	0.537417	-0.0205495	0.953785
					Ran	Ran	-0.0553201	0.291038	-0.00619091	0.998762	0.53605	0.000538149	0.998762
					Cdc42ep1	Cdc42ep1	0	0.291038	0.39636	0.0190891	0	-1.71922	0.291038
					Psip1	Psip1	-0.153317	0.293562	0.0591619	0.951113	0.5323	-0.0217678	0.951113
					Stat3	Stat3	0	0.29372	0.0745091	0.964962	0	-0.0154896	0.964962
					Slc7a8	Slc7a8	4.04132	0.29372	-0.0279733	0.991267	-0.532066	0.00380933	0.991267
					G3bp1	G3bp1	-0.23913	0.29372	0.0280849	0.990305	0.532066	-0.00423098	0.990305
					Cox5a	Cox5a	-0.05135	0.29372	0.0126318	0.996736	0.532066	-0.0014198	0.996736
					Txnl1	Txnl1	-0.17509	0.29372	-0.0166439	0.993994	0.532066	0.00261619	0.993994
					Adgrb2	Adgrb2	0.0892148	0.295069	-0.0749891	0.948042	-0.530077	0.0231726	0.948042
					Mrps7	Mrps7	-0.177864	0.295069	0.0713854	0.966383	0.530077	-0.0148506	0.966383
					Sel1l3	Sel1l3	0	0.29532	-0.0163117	0.995838	0	0.00181143	0.995838
					Gpr22	Gpr22	-0.195791	0.29532	-0.00743191	0.998762	0.529707	0.000538149	0.998762
					Rasgrf1	Rasgrf1	0.105735	0.29539	0.0209562	0.991758	-0.529604	-0.00359412	0.991758
					Tbc1d14	Tbc1d14	-0.197414	0.295519	0.0998182	0.932269	0.529415	-0.0304586	0.932269
					Mydgf	Mydgf	-0.173002	0.295519	-0.073586	0.936733	0.529415	0.0283842	0.936733
					Kcnj10	Kcnj10	0.342599	0.295519	-0.0370321	0.982681	-0.529415	0.0075873	0.982681
					Sfmbt1	Sfmbt1	0	0.296252	-0.127351	0.811666	0	0.0906226	0.811666
					Mpst	Mpst	0	0.297048	-0.217073	0.694324	0	0.158438	0.694324
					Mtus2	Mtus2	0	0.297068	-0.107666	0.889693	0	0.05076	0.889693
					Ndst3	Ndst3	0	0.300761	0.00475163	0.998831	0	-0.000508151	0.998831
					Rps6ka3	Rps6ka3	0	0.302353	-0.228138	0.260204	0	0.584686	0.302353
					Glt8d1	Glt8d1	-4.05367	0.302759	-0.118846	0.840033	0.518902	0.0757035	0.840033
					Ccl27a	Ccl27a	-0.145984	0.303163	-0.00441992	0.998831	0.518324	0.000508151	0.998831
					Nup98	Nup98	0	0.303269	-0.177002	0.456113	0	0.340927	0.456113
					Dyrk3	Dyrk3	0	0.303269	-0.214837	0.47443	0	0.323828	0.47443
					Hdgfl3	Hdgfl3	0.265187	0.303269	0.0967017	0.855142	-0.518172	-0.0679619	0.855142
					Arl6ip5	Arl6ip5	-0.22514	0.303269	0.0108249	0.997527	0.518172	-0.0010755	0.997527
					Orc6	Orc6	0	0.303269	-0.0574631	0.966383	0	0.0148506	0.966383
					Mfsd14a	Mfsd14a	-4.48422	0.303405	-0.047942	0.969495	0.517977	0.0134545	0.969495
					Trabd	Trabd	0	0.303405	-0.137207	0.835031	0	0.0782973	0.835031
					Csnk1g3	Csnk1g3	-0.297933	0.303492	0.00714795	0.998762	0.517853	-0.000538149	0.998762
					Shisa6	Shisa6	-0.225664	0.303492	-0.0456063	0.988856	0.517853	0.00486694	0.988856
					Depdc7	Depdc7	0	0.304187	0.129166	0.922281	0	-0.0351369	0.922281
					Pnrc2	Pnrc2	-0.403391	0.304245	-0.105749	0.841113	0.516777	0.0751454	0.841113
					Rgs17	Rgs17	0	0.304678	0.0453005	0.981296	0	-0.00819999	0.981296
					Git2	Git2	0	0.304977	-0.000777475	0.998831	0	0.000508151	0.998831
					Amer3	Amer3	0	0.304977	-0.0212744	0.991758	0	0.00359412	0.991758
					Rgl2	Rgl2	0	0.304977	-0.121163	0.81509	0	0.0887947	0.81509
					Prkab1	Prkab1	0	0.305088	0.137726	0.869037	0	-0.0609618	0.869037
					Slc17a6	Slc17a6	0	0.305308	0.147591	0.82102	0	-0.0856464	0.82102
					Sgpp1	Sgpp1	-0.487743	0.305968	-0.0272681	0.990305	0.514324	0.00423098	0.990305
					Peg3	Peg3	-0.134866	0.306034	-0.0265549	0.991758	0.51423	0.00359412	0.991758
					Svop	Svop	-0.121768	0.306034	0.0344755	0.981561	0.51423	-0.00808255	0.981561
					Pkib	Pkib	0	0.307431	0.0155859	0.995837	0	-0.00181155	0.995837
					Ndufb5	Ndufb5	-0.062825	0.307604	0.0296326	0.990305	0.512008	-0.00423098	0.990305
					4930453N24Rik	4930453N24Rik	-2.79348	0.307779	-0.0333401	0.988856	0.511761	0.00486694	0.988856
					Gm17066	Gm17066	0	0.308985	0.0439772	0.991267	0	-0.00380933	0.991267
					Nsmce1	Nsmce1	0	0.308985	0.0711575	0.974458	0	-0.0112369	0.974458
					Rraga	Rraga	0.204001	0.309188	0.0830928	0.887056	-0.509777	-0.0520491	0.887056
					Ranbp1	Ranbp1	-0.136872	0.309188	0.065512	0.935174	0.509777	-0.0291075	0.935174
					Lin37	Lin37	-4.33782	0.309188	-0.0589306	0.970638	0.509777	0.0129429	0.970638
					Psmc5	Psmc5	-0.124695	0.309195	-0.0367791	0.981296	0.509767	0.00819999	0.981296
					Eif5b	Eif5b	-0.216998	0.309195	0.0444583	0.980843	0.509767	-0.00840049	0.980843
					Pygb	Pygb	-0.178536	0.309286	-0.0459162	0.974983	0.50964	0.011003	0.974983
					Klhl7	Klhl7	-0.319536	0.309286	0.0110117	0.996957	0.50964	-0.00132346	0.996957
					Pfdn4	Pfdn4	-0.162392	0.309286	-0.103146	0.970339	0.50964	0.0130763	0.970339
					Plpp3	Plpp3	0.291236	0.309286	0.0320479	0.988856	-0.50964	-0.00486694	0.988856
					Caprin1	Caprin1	-0.118135	0.309286	0.0012564	0.998831	0.50964	-0.000508151	0.998831
					Galnt9	Galnt9	-0.13161	0.309286	-0.128083	0.73986	0.50964	0.130851	0.73986
					Sin3a	Sin3a	0	0.309889	-0.0036154	0.998831	0	0.000508151	0.998831
					Rb1cc1	Rb1cc1	-0.194547	0.310675	0.060757	0.94693	0.507693	-0.023682	0.94693
					Ano8	Ano8	4.41712	0.310675	0.168033	0.594339	-0.507693	-0.225966	0.594339
					Clint1	Clint1	-0.288709	0.310675	-0.0583098	0.964095	0.507693	0.0158803	0.964095
					Shank1	Shank1	0.403053	0.310675	-0.215762	0.547191	-0.507693	0.261861	0.547191
					Foxk2	Foxk2	-0.358835	0.310975	-0.104105	0.866948	0.507274	0.0620067	0.866948
					Gm2000	Gm2000	-3.64877	0.311393	0.0692038	0.938417	0.506691	-0.0276041	0.938417
					Rpl17	Rpl17	-0.0537782	0.313658	0.0776968	0.898631	0.503543	-0.0464186	0.898631
					Ndrg4	Ndrg4	-0.0774839	0.313658	0.0142662	0.995811	0.503543	-0.00182318	0.995811
					Hivep2	Hivep2	-0.0976234	0.313658	-0.0836845	0.915442	0.503543	0.0383691	0.915442
					Slc35f4	Slc35f4	0	0.314206	0.17907	0.569487	0	-0.244516	0.569487
					Strn4	Strn4	0.129924	0.315721	0.0331784	0.987479	-0.500697	-0.00547211	0.987479
					Brinp2	Brinp2	-0.468139	0.315939	-0.0290289	0.990305	0.500397	0.00423098	0.990305
					Atp1a2	Atp1a2	0.181268	0.315939	-0.0503433	0.970638	-0.500397	0.0129429	0.970638
					Baiap2	Baiap2	-0.0735776	0.316159	-0.100055	0.890453	0.500094	0.0503888	0.890453
					Ctxn2	Ctxn2	-0.183014	0.316309	0.0272886	0.993654	0.499889	-0.00276501	0.993654
					Zfp189	Zfp189	0	0.316894	-0.381141	0.00916626	0	2.03781	0.316894
					Zfp414	Zfp414	0	0.317211	0.242994	0.472592	0	-0.325514	0.472592
					S100a16	S100a16	0.309022	0.317211	0.274424	0.201661	-0.498651	-0.695379	0.317211
					Pmpca	Pmpca	0.28223	0.317524	0.0410852	0.981296	-0.498224	-0.00819999	0.981296
					Slf2	Slf2	0	0.318937	-0.149613	0.52522	0	0.279658	0.52522
					Atp6v0e	Atp6v0e	-0.243301	0.319882	-0.301164	0.386362	0.495011	0.413005	0.386362
					Ate1	Ate1	-0.448816	0.319916	0.069057	0.927928	0.494965	-0.0324857	0.927928
					Inpp5j	Inpp5j	-0.359744	0.320364	-0.204401	0.36494	0.494357	0.437778	0.36494
					Kcnn2	Kcnn2	-0.482325	0.321183	-0.207519	0.290305	0.493248	0.537146	0.321183
					Klhl42	Klhl42	0	0.321653	-0.093976	0.840821	0	0.0752964	0.840821
					Lrrc10b	Lrrc10b	-0.135216	0.322091	-0.0521087	0.974389	0.492021	0.0112677	0.974389
					Sike1	Sike1	-4.23104	0.32224	0.130388	0.935317	0.491821	-0.0290411	0.935317
					Mtfp1	Mtfp1	-0.137278	0.322422	-0.00245833	0.998831	0.491576	0.000508151	0.998831
					Snca	Snca	-0.155404	0.322422	0.0838522	0.891582	0.491576	-0.0498386	0.891582
					Firre	Firre	0	0.322422	-0.0481498	0.981296	0	0.00819999	0.981296
					Timm8a1	Timm8a1	-0.529269	0.322422	-0.0882523	0.952794	0.491576	0.021001	0.952794
					Chn1	Chn1	-0.142605	0.323169	0.014385	0.995256	0.49057	-0.00206534	0.995256
					Aff4	Aff4	-0.155161	0.323169	-0.0426092	0.975461	0.49057	0.0107899	0.975461
					Vps4a	Vps4a	-0.121935	0.323169	0.127262	0.69211	0.49057	-0.159825	0.69211
					Cd34	Cd34	0	0.323394	-0.0227141	0.993991	0	0.0026175	0.993991
					Shoc2	Shoc2	0	0.323394	-0.0464672	0.970638	0	0.0129429	0.970638
					Tctn3	Tctn3	0	0.323394	0.0595436	0.981296	0	-0.00819999	0.981296
					Ccnk	Ccnk	0	0.323422	-0.0457868	0.988856	0	0.00486694	0.988856
					Ppib	Ppib	-0.125436	0.324892	-0.0160032	0.995089	0.488261	0.00213811	0.995089
					Nemf	Nemf	-0.34946	0.324892	-0.0101862	0.997527	0.488261	0.0010755	0.997527
					Snhg20	Snhg20	0.242689	0.324892	0.111441	0.858315	-0.488261	-0.0663534	0.858315
					Rgs10	Rgs10	-0.137693	0.324892	0.123828	0.740502	0.488261	-0.130474	0.740502
					Btbd2	Btbd2	0.171697	0.324892	0.0749607	0.932424	-0.488261	-0.0303865	0.932424
					Agfg1	Agfg1	-0.14704	0.324892	-0.0816104	0.8809	0.488261	0.0550732	0.8809
					Cenpa	Cenpa	0	0.324892	-0.10778	0.969009	0	0.013672	0.969009
					Sec31a	Sec31a	0.25166	0.324892	-0.0988684	0.84701	-0.488261	0.0721117	0.84701
					Ppp1r1b	Ppp1r1b	0.485519	0.324892	-0.252604	0.33647	-0.488261	0.473054	0.33647
					Utp18	Utp18	0	0.325448	0.0114391	0.997537	0	-0.00107112	0.997537
					Pank4	Pank4	0	0.327012	0.0407701	0.981296	0	-0.00819999	0.981296
					Itpr1	Itpr1	0.202601	0.327024	-0.0760783	0.908724	-0.48542	0.041568	0.908724
					Ago2	Ago2	-0.187993	0.328323	-0.236515	0.372588	0.483699	0.428771	0.372588
					Nek6	Nek6	-0.698417	0.328336	-0.0142345	0.996736	0.483681	0.0014198	0.996736
					Nadk	Nadk	-0.509409	0.329187	-0.159833	0.700859	0.482557	0.154369	0.700859
					Crat	Crat	4.54626	0.329187	-0.015869	0.99534	-0.482557	0.00202874	0.99534
					Osbpl9	Osbpl9	0	0.331131	0.0163657	0.993994	0	-0.00261619	0.993994
					Mypop	Mypop	-0.38625	0.331131	0.00729195	0.998762	0.480001	-0.000538149	0.998762
					Ddx19b	Ddx19b	0	0.331521	-0.105845	0.792384	0	0.101064	0.792384
					Prkag2	Prkag2	-0.125961	0.331521	0.0383993	0.981296	0.479489	-0.00819999	0.981296
					Chuk	Chuk	0	0.332083	-0.150272	0.648535	0	0.188066	0.648535
					Crnkl1	Crnkl1	0	0.332274	-0.0582253	0.968495	0	0.0139027	0.968495
					Rps27rt	Rps27rt	0	0.332274	0.076069	0.924511	0	-0.034088	0.924511
					Rnf7	Rnf7	-0.188203	0.332702	0.00433777	0.998831	0.477944	-0.000508151	0.998831
					Zfp948	Zfp948	0	0.332797	-0.332894	0.0349462	0	1.4566	0.332797
					Ksr1	Ksr1	-0.13389	0.333307	-0.0786982	0.936703	0.477155	0.0283979	0.936703
					Senp6	Senp6	-0.302927	0.333307	-0.0202148	0.99212	0.477155	0.00343565	0.99212
					Rnf185	Rnf185	0	0.333307	-0.095809	0.883023	0	0.0540282	0.883023
					Klhdc2	Klhdc2	-0.0942319	0.333942	0.0512275	0.966343	0.476329	-0.0148689	0.966343
					Uchl5	Uchl5	-0.311221	0.333942	-0.0100218	0.998012	0.476329	0.000864375	0.998012
					Tatdn1	Tatdn1	-0.326345	0.333942	0.0362579	0.988793	0.476329	-0.00489465	0.988793
					Matk	Matk	0.0821274	0.333965	0.0849732	0.924511	-0.4763	-0.034088	0.924511
					Zfp667	Zfp667	0	0.333965	-0.131713	0.732093	0	0.135434	0.732093
					Tysnd1	Tysnd1	0	0.333965	0.00466988	0.998831	0	-0.000508151	0.998831
					Strap	Strap	-0.100534	0.333965	-0.00286938	0.998831	0.4763	0.000508151	0.998831
					Mapk1	Mapk1	-0.143905	0.333965	0.0395211	0.977303	0.4763	-0.00997079	0.977303
					Agap1	Agap1	-0.731163	0.333967	-0.0378032	0.981296	0.476297	0.00819999	0.981296
					Pcgf3	Pcgf3	0	0.334915	-0.106915	0.81509	0	0.0887947	0.81509
					Pelo	Pelo	0	0.335501	-0.030285	0.991267	0	0.00380933	0.991267
					Ctnnd2	Ctnnd2	0.225053	0.336327	-0.025501	0.991758	-0.473238	0.00359412	0.991758
					Ppp3ca	Ppp3ca	-0.06516	0.336327	0.00911749	0.997537	0.473238	-0.00107112	0.997537
					Fhl2	Fhl2	0.163179	0.336575	0.217622	0.306617	-0.472918	-0.513404	0.336575
					Dock11	Dock11	0	0.33737	0.0311301	0.990305	0	-0.00423098	0.990305
					Acvr1	Acvr1	-0.43594	0.337453	-0.175871	0.470703	0.471787	0.327253	0.470703
					Ikbkb	Ikbkb	-4.34349	0.337453	-0.139422	0.699981	0.471787	0.154914	0.699981
					Fcgr3	Fcgr3	0	0.337453	-0.058836	0.981296	0	0.00819999	0.981296
					Ublcp1	Ublcp1	0.360276	0.338415	-0.034123	0.990506	-0.47055	0.00414311	0.990506
					Abce1	Abce1	-0.181701	0.339241	0.0144124	0.995838	0.469492	-0.00181143	0.995838
					Fam222b	Fam222b	0	0.339241	-0.140399	0.691612	0	0.160138	0.691612
					Akr1c18	Akr1c18	0	0.339321	-0.00332382	0.998831	0	0.000508151	0.998831
					Inpp4a	Inpp4a	-0.170723	0.339321	-0.0105716	0.997807	0.469389	0.000953589	0.997807
					Ccdc93	Ccdc93	0	0.339321	-0.190766	0.577603	0	0.238371	0.577603
					Plppr2	Plppr2	0.106998	0.339956	-0.0218835	0.991758	-0.468578	0.00359412	0.991758
					Slmap	Slmap	-0.149479	0.340964	-0.0170525	0.993994	0.467292	0.00261619	0.993994
					Gm47204	Gm47204	0	0.340964	0.284888	0.711635	0	-0.147742	0.711635
					Kctd21	Kctd21	0	0.340964	-0.129569	0.841618	0	0.0748848	0.841618
					Usp9x	Usp9x	-0.095556	0.340964	-0.00438718	0.998831	0.467292	0.000508151	0.998831
					Grpel1	Grpel1	-0.136689	0.340964	0.0733613	0.931967	0.467292	-0.0305996	0.931967
					Arhgef11	Arhgef11	0	0.340964	0.0073391	0.998762	0	-0.000538149	0.998762
					Tab2	Tab2	4.47345	0.340964	0.0307614	0.991267	-0.467292	-0.00380933	0.991267
					Lmo7	Lmo7	0.277985	0.341223	0.067365	0.932269	-0.466961	-0.0304586	0.932269
					Mtmr1	Mtmr1	-0.332632	0.341594	-0.0844705	0.90379	0.46649	0.0439325	0.90379
					Pigyl	Pigyl	0.214531	0.341598	0.163177	0.784635	-0.466485	-0.105332	0.784635
					Rgs3	Rgs3	0	0.344081	-0.0739713	0.938258	0	0.0276777	0.938258
					Slain1	Slain1	0.305809	0.344553	0.0474413	0.981296	-0.462745	-0.00819999	0.981296
					Adam17	Adam17	0	0.346011	-0.181771	0.602806	0	0.219822	0.602806
					Unc13b	Unc13b	0	0.346389	-0.00655088	0.998762	0	0.000538149	0.998762
					Gad1	Gad1	-0.119647	0.346673	-0.00336601	0.998831	0.460081	0.000508151	0.998831
					Pgp	Pgp	-0.119115	0.346673	-0.0287241	0.991267	0.460081	0.00380933	0.991267
					Glt8d2	Glt8d2	0	0.348392	-0.0120167	0.997527	0	0.0010755	0.997527
					Fam89b	Fam89b	-4.42771	0.350851	-0.0901674	0.957952	0.454877	0.018656	0.957952
					Rchy1	Rchy1	-0.14924	0.351039	-0.117148	0.815665	0.454644	0.088488	0.815665
					Prr36	Prr36	0	0.351039	0.147466	0.907197	0	-0.0422985	0.907197
					Ptk2b	Ptk2b	-0.105269	0.351039	0.0057669	0.998762	0.454644	-0.000538149	0.998762
					Tmem59	Tmem59	0.13886	0.351039	-0.0101525	0.99818	-0.454644	0.000791259	0.99818
					Gnaq	Gnaq	0.207981	0.351763	0.00194731	0.998831	-0.453749	-0.000508151	0.998831
					1500009C09Rik	1500009C09Rik	0.377005	0.351763	0.0819289	0.927305	-0.453749	-0.0327772	0.927305
					Cdk10	Cdk10	0.364379	0.351941	0.0037432	0.998831	-0.45353	-0.000508151	0.998831
					Prrg3	Prrg3	0	0.352454	-0.0931669	0.928676	0	0.0321359	0.928676
					Proser1	Proser1	0	0.352454	-0.0786183	0.962882	0	0.0164271	0.962882
					Exoc5	Exoc5	-0.293017	0.352454	-0.0414291	0.980773	0.452897	0.00843168	0.980773
					Pak7	Pak7	0	0.352454	0.0389198	0.984132	0	-0.00694665	0.984132
					Syt13	Syt13	-0.210431	0.352454	-0.0115894	0.997527	0.452897	0.0010755	0.997527
					Plekhg5	Plekhg5	0.1246	0.352606	0.0223479	0.993305	-0.45271	-0.00291717	0.993305
					Psmc6	Psmc6	-0.11323	0.353277	-0.00988673	0.997956	0.451885	0.000888577	0.997956
					Mylip	Mylip	0	0.353592	0.211331	0.301396	0	-0.520863	0.353592
					Epn2	Epn2	-0.161304	0.354376	0.0150982	0.995728	0.450535	-0.00185908	0.995728
					Ube2s	Ube2s	-0.0961722	0.354376	0.0400007	0.981506	0.450535	-0.00810716	0.981506
					Hemk1	Hemk1	0	0.354376	-0.47404	0.438921	0	0.357613	0.438921
					2810459M11Rik	2810459M11Rik	0	0.355312	0.0352561	0.991758	0	-0.00359412	0.991758
					Brd9	Brd9	0.113013	0.355312	0.0620076	0.941123	-0.44939	-0.0263535	0.941123
					Sf3b4	Sf3b4	-0.435215	0.355312	-0.0710828	0.950747	0.44939	0.021935	0.950747
					Pin4	Pin4	-0.217715	0.355584	0.00259225	0.998831	0.449058	-0.000508151	0.998831
					Maoa	Maoa	0	0.356975	0.18656	0.444164	0	-0.352457	0.444164
					Klf7	Klf7	0	0.356975	0.18567	0.527642	0	-0.27766	0.527642
					Zfp36l1	Zfp36l1	0	0.357363	0.0400614	0.984132	0	-0.00694665	0.984132
					Zmat5	Zmat5	0.242482	0.357968	0.0442112	0.981899	-0.446156	-0.00793328	0.981899
					Uchl3	Uchl3	-0.183161	0.357968	0.00799576	0.998762	0.446156	-0.000538149	0.998762
					Pnpo	Pnpo	4.3507	0.358676	0.0307854	0.989957	-0.445297	-0.0043835	0.989957
					Pgam5	Pgam5	-0.322368	0.359124	0.142493	0.758237	0.444756	-0.120195	0.758237
					Parl	Parl	0.456482	0.360095	0.148342	0.769519	-0.443583	-0.113781	0.769519
					Relb	Relb	0	0.360248	0.10168	0.954795	0	-0.0200898	0.954795
					Ankrd50	Ankrd50	0	0.360384	0.0116752	0.997537	0	-0.00107112	0.997537
					Erh	Erh	-0.234556	0.360394	0.0480095	0.986868	0.443222	-0.00574092	0.986868
					Hdac4	Hdac4	-0.457998	0.360727	-0.144795	0.7109	0.442822	0.148191	0.7109
					Spock2	Spock2	0.137438	0.360803	0.0325797	0.986868	-0.44273	-0.00574092	0.986868
					Cbs	Cbs	0	0.360803	0.0712396	0.962619	0	-0.0165454	0.962619
					Pmch	Pmch	0	0.360803	0.341881	0.900113	0	-0.0457032	0.900113
					Sparc	Sparc	0.158047	0.361333	-0.0387955	0.982341	-0.442093	0.00773756	0.982341
					Nacc2	Nacc2	4.21199	0.361333	-0.0683608	0.964095	-0.442093	0.0158803	0.964095
					Ech1	Ech1	0.211452	0.361333	-0.0136359	0.997244	-0.442093	0.0011987	0.997244
					Mrpl20	Mrpl20	-0.0880299	0.361942	-0.00922246	0.99818	0.441361	0.000791259	0.99818
					Rpn2	Rpn2	0.152946	0.362631	-0.0380417	0.981296	-0.440536	0.00819999	0.981296
					Nob1	Nob1	-0.42579	0.364338	-0.108609	0.882645	0.438496	0.0542141	0.882645
					Smg7	Smg7	-0.355156	0.364338	-0.21199	0.306124	0.438496	0.514103	0.364338
					Trir	Trir	-0.114384	0.364383	-0.00826419	0.998539	0.438441	0.000635146	0.998539
					Tmem126a	Tmem126a	-0.163321	0.36474	-0.0201407	0.99375	0.438016	0.00272307	0.99375
					Arhgef40	Arhgef40	0	0.36474	-0.136842	0.894551	0	0.0483949	0.894551
					B4gat1	B4gat1	0.122585	0.365127	0.101311	0.838913	-0.437556	-0.0762829	0.838913
					Yipf4	Yipf4	-0.206652	0.365127	0.0519605	0.969709	0.437556	-0.0133588	0.969709
					Hax1	Hax1	-0.353874	0.365127	0.0627966	0.96192	0.437556	-0.0168609	0.96192
					Slc25a29	Slc25a29	0	0.365257	-0.148619	0.821499	0	0.0853929	0.821499
					Gltp	Gltp	0	0.365257	0.0697315	0.953785	0	-0.0205495	0.953785
					Fbxo28	Fbxo28	-4.48075	0.368146	-0.19193	0.358465	0.43398	0.445553	0.368146
					Fut9	Fut9	-0.309889	0.368146	0.00375496	0.998831	0.43398	-0.000508151	0.998831
					Epha5	Epha5	-0.142399	0.368146	-0.00133453	0.998831	0.43398	0.000508151	0.998831
					Ddx56	Ddx56	4.32572	0.368146	-0.104551	0.884575	-0.43398	0.0532651	0.884575
					Ppp1r3g	Ppp1r3g	0	0.368146	-0.620213	0.000342514	0	3.46532	0.368146
					Timp2	Timp2	0.330186	0.368411	0.105841	0.893492	-0.433668	-0.0489093	0.893492
					Psmb1	Psmb1	0.103739	0.368901	-0.00879022	0.998353	-0.43309	0.000715825	0.998353
					Kcmf1	Kcmf1	-0.253448	0.369391	0.00297545	0.998831	0.432514	-0.000508151	0.998831
					Ptbp1	Ptbp1	0	0.369391	-0.151951	0.885357	0	0.0528815	0.885357
					Cct4	Cct4	-0.119761	0.369391	-0.147969	0.689774	0.432514	0.161293	0.689774
					Jade2	Jade2	-4.30811	0.369391	-0.229246	0.296199	0.432514	0.528416	0.369391
					Isca1	Isca1	-0.367713	0.369539	-0.0487502	0.970302	0.43234	0.0130929	0.970302
					Kcnip2	Kcnip2	-0.0773009	0.369539	-0.0401664	0.981296	0.43234	0.00819999	0.981296
					Prkcb	Prkcb	0.0688476	0.369539	-0.00991775	0.997537	-0.43234	0.00107112	0.997537
					Phf2	Phf2	0	0.369539	-0.108159	0.835968	0	0.0778105	0.835968
					Zfp810	Zfp810	0	0.371379	0.399307	0.0124576	0	-1.90457	0.371379
					Pptc7	Pptc7	-0.310926	0.371379	-0.127181	0.697928	0.430183	0.156189	0.697928
					Myrip	Myrip	0	0.371379	-0.00221349	0.998831	0	0.000508151	0.998831
					Arxes1	Arxes1	-0.358496	0.371379	0.116637	0.840648	0.430183	-0.075386	0.840648
					Ndfip1	Ndfip1	-0.0689661	0.371379	0.0282454	0.990506	0.430183	-0.00414311	0.990506
					Cux1	Cux1	0	0.372885	-0.0217527	0.991758	0	0.00359412	0.991758
					Mettl7a1	Mettl7a1	0	0.37301	-0.29292	0.309504	0	0.509333	0.37301
					Rce1	Rce1	0	0.373434	-0.258816	0.36508	0	0.437612	0.373434
					Gm13205	Gm13205	0	0.373479	0.215834	0.873673	0	-0.0586512	0.873673
					Bod1	Bod1	-0.164208	0.37355	-0.00571533	0.998762	0.427652	0.000538149	0.998762
					Nin	Nin	-4.16331	0.373929	-0.202061	0.534454	0.427211	0.27209	0.534454
					Synj1	Synj1	-0.105019	0.375655	0.0165994	0.993991	0.425211	-0.0026175	0.993991
					Pdrg1	Pdrg1	-0.563791	0.376189	-0.324058	0.282283	0.424594	0.549316	0.376189
					Timm10	Timm10	-0.187047	0.376789	0.0653035	0.953785	0.423901	-0.0205495	0.953785
					Gm2415	Gm2415	0	0.37702	0.105126	0.895264	0	-0.048049	0.895264
					Serinc1	Serinc1	-0.0674168	0.37702	0.0295539	0.988585	0.423635	-0.00498602	0.988585
					Ndrg1	Ndrg1	0	0.377324	0.0689721	0.93678	0	-0.0283625	0.93678
					Cst3	Cst3	0.209557	0.377583	-0.00684915	0.998762	-0.422987	0.000538149	0.998762
					Unc119b	Unc119b	0	0.377918	-0.220457	0.370827	0	0.430829	0.377918
					Tceal3	Tceal3	0.113781	0.380785	0.110354	0.800255	-0.41932	-0.0967718	0.800255
					Polr3k	Polr3k	-0.429618	0.380823	-0.0422199	0.981296	0.419277	0.00819999	0.981296
					Cox6a1	Cox6a1	-0.029846	0.381431	0.0364696	0.98346	0.418584	-0.00724327	0.98346
					Ip6k1	Ip6k1	-0.1506	0.381431	-0.0161744	0.993994	0.418584	0.00261619	0.993994
					Chac2	Chac2	0	0.383546	-0.00279707	0.998831	0	0.000508151	0.998831
					Rtn3	Rtn3	0.0734342	0.383899	-0.0207097	0.991758	-0.415783	0.00359412	0.991758
					Gpm6b	Gpm6b	0.0749415	0.384409	0.0439302	0.972963	-0.415206	-0.0119038	0.972963
					Nfyc	Nfyc	-0.460182	0.384409	0.130412	0.73986	0.415206	-0.130851	0.73986
					Arpc4	Arpc4	-0.102877	0.384409	0.0298381	0.991267	0.415206	-0.00380933	0.991267
					Hs2st1	Hs2st1	-0.34401	0.384409	-0.00059451	0.999044	0.415206	0.000415548	0.999044
					Msh6	Msh6	0	0.384409	0.0281999	0.990506	0	-0.00414311	0.990506
					Slc9a3r1	Slc9a3r1	0	0.38659	-0.0241507	0.991758	0	0.00359412	0.991758
					Spice1	Spice1	0	0.387122	-0.329233	0.615771	0	0.210581	0.615771
					Sdhaf2	Sdhaf2	-0.230554	0.388822	0.0151542	0.995837	0.410249	-0.00181155	0.995837
					Hint2	Hint2	0.135747	0.388822	0.0931072	0.932145	-0.410249	-0.0305166	0.932145
					Crhbp	Crhbp	0	0.388822	0.0321564	0.991384	0	-0.00375791	0.991384
					Dph5	Dph5	0	0.388822	0.00228887	0.998831	0	-0.000508151	0.998831
					Msmo1	Msmo1	-0.166401	0.389176	-0.26512	0.310232	0.409853	0.508313	0.389176
					Rab1b	Rab1b	0.137681	0.389307	0.0654863	0.935451	-0.409708	-0.028979	0.935451
					Adcy5	Adcy5	0.23641	0.391027	0.0227114	0.991758	-0.407794	-0.00359412	0.991758
					Tbc1d9	Tbc1d9	0.268155	0.391257	-0.22786	0.53282	-0.407538	0.273419	0.53282
					AU022252	AU022252	0	0.391617	-0.0783804	0.987938	0	0.00527026	0.987938
					Cops2	Cops2	-0.253126	0.391617	-0.0133931	0.997527	0.407139	0.0010755	0.997527
					Pnrc1	Pnrc1	-0.152378	0.392282	-0.0270108	0.991758	0.406401	0.00359412	0.991758
					Pex3	Pex3	0	0.392282	0.113393	0.879407	0	-0.0558103	0.879407
					Sec14l2	Sec14l2	-0.399623	0.392282	-0.0020714	0.998831	0.406401	0.000508151	0.998831
					Sec61b	Sec61b	-0.133919	0.393784	-0.00177689	0.998831	0.404742	0.000508151	0.998831
					Smarcd2	Smarcd2	0	0.393784	-0.155596	0.608543	0	0.215709	0.608543
					Tcof1	Tcof1	0	0.39417	-0.0174622	0.996597	0	0.00148043	0.996597
					Tesc	Tesc	-0.0748611	0.39417	-0.119281	0.899305	0.404316	0.0460931	0.899305
					Baz2a	Baz2a	0	0.39437	-0.0329403	0.990506	0	0.00414311	0.990506
					Syap1	Syap1	0	0.39437	-0.0683116	0.935451	0	0.028979	0.935451
					Tmem14c	Tmem14c	-0.0950157	0.39437	-0.0233405	0.991758	0.404097	0.00359412	0.991758
					Slc35f3	Slc35f3	-0.366582	0.39437	-0.0730955	0.940982	0.404097	0.0264187	0.940982
					Lyrm9	Lyrm9	0	0.395196	0.0297231	0.99349	0	-0.00283634	0.99349
					Tril	Tril	0	0.39564	0.154679	0.585988	0	-0.232112	0.585988
					Gpr37l1	Gpr37l1	0.262731	0.39742	0.0590688	0.970302	-0.40075	-0.0130929	0.970302
					Sdc3	Sdc3	0.151661	0.39742	0.0404964	0.981296	-0.40075	-0.00819999	0.981296
					Etf1	Etf1	-0.267894	0.39742	-0.0143622	0.995811	0.40075	0.00182318	0.995811
					Drap1	Drap1	-0.152376	0.39742	0.00895631	0.998081	0.40075	-0.000834039	0.998081
					Fam171a2	Fam171a2	4.04295	0.39742	0.0404577	0.988856	-0.40075	-0.00486694	0.988856
					Cox18	Cox18	0	0.39742	-0.0490324	0.990746	0	0.00403788	0.990746
					Dact3	Dact3	0.189771	0.39742	0.0291168	0.990305	-0.40075	-0.00423098	0.990305
					Fastkd2	Fastkd2	0	0.39742	0.114987	0.869037	0	-0.0609618	0.869037
					Tmem230	Tmem230	-0.39152	0.39742	-0.0186135	0.993994	0.40075	0.00261619	0.993994
					Gas5	Gas5	-0.0920397	0.39742	0.0855157	0.884058	0.40075	-0.0535194	0.884058
					Eno1	Eno1	0.137332	0.39742	-0.0483413	0.970638	-0.40075	0.0129429	0.970638
					Psmg4	Psmg4	-0.239771	0.39742	0.0450856	0.988856	0.40075	-0.00486694	0.988856
					Dctn2	Dctn2	0.105081	0.39742	0.0968852	0.825194	-0.40075	-0.0834438	0.825194
					Kxd1	Kxd1	0.289098	0.39742	0.195102	0.463452	-0.40075	-0.333995	0.463452
					Thap1	Thap1	0	0.398101	-0.201444	0.585988	0	0.232112	0.585988
					Blcap	Blcap	-0.214477	0.398101	0.0487742	0.970638	0.400007	-0.0129429	0.970638
					Elavl3	Elavl3	-0.080095	0.398101	-0.0448534	0.970638	0.400007	0.0129429	0.970638
					Nol4l	Nol4l	0	0.398112	0.0793092	0.961075	0	-0.0172426	0.961075
					Nit2	Nit2	0	0.398112	0.0553703	0.987938	0	-0.00527026	0.987938
					Rpl15	Rpl15	-0.088645	0.398112	0.068456	0.953785	0.399995	-0.0205495	0.953785
					Fa2h	Fa2h	0	0.398949	0.163208	0.695896	0	-0.157456	0.695896
					G6pc3	G6pc3	4.41451	0.40014	0.0261926	0.991758	-0.397788	-0.00359412	0.991758
					Snx32	Snx32	0.182357	0.400296	0.0855185	0.924511	-0.397618	-0.034088	0.924511
					Kdelr1	Kdelr1	0.112855	0.402234	-0.0394135	0.98758	-0.395521	0.0054275	0.98758
					Rdx	Rdx	4.30524	0.402558	0.0399038	0.981296	-0.395172	-0.00819999	0.981296
					Lgi4	Lgi4	0	0.402803	0.0250182	0.993305	0	-0.00291717	0.993305
					Rcan2	Rcan2	0.387749	0.402803	-0.102633	0.872616	-0.394908	0.0591766	0.872616
					Ccdc71l	Ccdc71l	-0.225794	0.402803	-0.105565	0.837646	0.394908	0.0769394	0.837646
					Kmt2a	Kmt2a	-0.363633	0.402803	-0.451582	0.0915512	0.394908	1.03834	0.402803
					Fndc3a	Fndc3a	-4.29022	0.404204	-0.205759	0.447948	0.393399	0.348773	0.447948
					Atp6v1c1	Atp6v1c1	-0.0944148	0.404732	0.02596	0.990305	0.392832	-0.00423098	0.990305
					Prkcq	Prkcq	0	0.406719	-0.0756735	0.957178	0	0.0190074	0.957178
					Pold3	Pold3	0	0.407384	0.0087817	0.99818	0	-0.000791259	0.99818
					Gm43672	Gm43672	0	0.407516	0.203397	0.637317	0	-0.195645	0.637317
					Sppl3	Sppl3	-0.14145	0.407761	0.0519448	0.969028	0.389594	-0.0136639	0.969028
					Odc1	Odc1	0.151294	0.407761	-0.0704585	0.964095	-0.389594	0.0158803	0.964095
					2410022M11Rik	2410022M11Rik	0	0.407761	0.275378	0.386362	0	-0.413005	0.407761
					Crlf3	Crlf3	0	0.407761	-0.240973	0.343771	0	0.463731	0.407761
					Srek1	Srek1	-0.336827	0.407761	0.027327	0.991758	0.389594	-0.00359412	0.991758
					Mical2	Mical2	-0.125259	0.411931	-0.00161173	0.998831	0.385175	0.000508151	0.998831
					Ncl	Ncl	0.174829	0.412919	0.0911681	0.912817	-0.384135	-0.0396165	0.912817
					Atp6v0a2	Atp6v0a2	-0.305426	0.413086	-0.0875295	0.902748	0.383959	0.0444334	0.902748
					Gm3510	Gm3510	0	0.413086	0.197889	0.949869	0	-0.0223365	0.949869
					Vgf	Vgf	-0.152806	0.413732	-0.301059	0.0859405	0.383281	1.0658	0.413732
					Cep83	Cep83	0	0.413929	-0.0175999	0.993991	0	0.0026175	0.993991
					Ncoa7	Ncoa7	-0.365888	0.414272	-0.0845937	0.914197	0.382714	0.0389604	0.914197
					Madd	Madd	-0.112205	0.415231	-0.0544362	0.962619	0.381711	0.0165454	0.962619
					Ddrgk1	Ddrgk1	0.180297	0.415231	0.0841847	0.887795	-0.381711	-0.0516875	0.887795
					Ccdc184	Ccdc184	0	0.415995	-0.163245	0.740518	0	0.130464	0.740518
					Rgs7bp	Rgs7bp	-0.129838	0.416922	-0.0269213	0.988856	0.379945	0.00486694	0.988856
					Mlx	Mlx	-0.377348	0.416922	-0.208958	0.586543	0.379945	0.2317	0.586543
					Plppr5	Plppr5	-0.27619	0.417363	-0.0132037	0.996515	0.379486	0.00151612	0.996515
					Pex10	Pex10	0	0.417363	0.0461761	0.981296	0	-0.00819999	0.981296
					Cnot6	Cnot6	-3.87357	0.417363	-0.150293	0.619577	0.379486	0.207905	0.619577
					Arl1	Arl1	-0.118002	0.417363	-0.01271	0.996736	0.379486	0.0014198	0.996736
					Nicn1	Nicn1	0.143885	0.417363	0.0659635	0.939082	-0.379486	-0.0272964	0.939082
					Chic2	Chic2	0	0.417363	0.00557038	0.998831	0	-0.000508151	0.998831
					Disp3	Disp3	0	0.417363	-0.0881306	0.966343	0	0.0148689	0.966343
					Pip4k2a	Pip4k2a	0.211904	0.417363	0.0323012	0.987479	-0.379486	-0.00547211	0.987479
					Prpf3	Prpf3	0	0.417363	-0.272514	0.359076	0	0.444814	0.417363
					Gabrg2	Gabrg2	0.185535	0.418493	0.060473	0.951113	-0.378312	-0.0217678	0.951113
					Tcta	Tcta	0	0.418756	0.19509	0.544577	0	-0.263941	0.544577
					2900076A07Rik	2900076A07Rik	0	0.418756	-0.0106298	0.998353	0	0.000715825	0.998353
					Bcdin3d	Bcdin3d	0	0.419573	0.118447	0.899305	0	-0.0460931	0.899305
					Coq4	Coq4	0	0.419913	0.0275447	0.991758	0	-0.00359412	0.991758
					Stard10	Stard10	4.44678	0.420103	-0.0655842	0.968119	-0.376644	0.0140713	0.968119
					Ano3	Ano3	-0.173819	0.420756	-0.00266153	0.998831	0.37597	0.000508151	0.998831
					Crcp	Crcp	-0.567538	0.421954	-0.104089	0.869037	0.374734	0.0609618	0.869037
					Reep2	Reep2	0.147997	0.421954	0.058858	0.953785	-0.374734	-0.0205495	0.953785
					Rhog	Rhog	0	0.421954	0.153105	0.787057	0	-0.103994	0.787057
					Gstp1	Gstp1	0.23455	0.421954	0.0633243	0.964568	-0.374734	-0.015667	0.964568
					Tdrd7	Tdrd7	0	0.421954	0.0802258	0.923167	0	-0.0347195	0.923167
					Pde7a	Pde7a	0	0.42505	-0.174267	0.434318	0	0.362192	0.434318
					Smim10l2a	Smim10l2a	0	0.427391	0.19635	0.44724	0	-0.349459	0.44724
					Pomt1	Pomt1	0	0.427581	-0.277626	0.69211	0	0.159825	0.69211
					Pno1	Pno1	-0.343534	0.427687	0.000425288	0.999215	0.368874	-0.000341116	0.999215
					Snx25	Snx25	-0.270375	0.428735	0.0315276	0.988585	0.367811	-0.00498602	0.988585
					Kif21a	Kif21a	-0.115488	0.428735	0.0186325	0.993279	0.367811	-0.00292865	0.993279
					Higd2a	Higd2a	-0.0688292	0.429439	0.0455001	0.981296	0.367098	-0.00819999	0.981296
					Mrpl39	Mrpl39	4.33173	0.429553	0.0315554	0.988856	-0.366983	-0.00486694	0.988856
					Atxn7	Atxn7	0	0.429553	-0.117201	0.797656	0	0.0981845	0.797656
					Sys1	Sys1	0.10399	0.430979	0.0441798	0.981749	-0.365544	-0.00799949	0.981749
					Pnmal2	Pnmal2	-0.0875218	0.433078	-0.0197455	0.991758	0.363434	0.00359412	0.991758
					Bmpr1a	Bmpr1a	-0.272634	0.43331	-0.0560521	0.961436	0.363201	0.0170797	0.961436
					Pdk3	Pdk3	-0.403969	0.433915	0.0320631	0.98728	0.362595	-0.00555985	0.98728
					Znhit1	Znhit1	-0.146676	0.433943	-0.0351902	0.991933	0.362568	0.00351759	0.991933
					Usp45	Usp45	-0.350724	0.433947	-0.0558019	0.970638	0.362564	0.0129429	0.970638
					Ebpl	Ebpl	0.287868	0.433947	0.171673	0.607569	-0.362564	-0.216404	0.607569
					Itpkb	Itpkb	0	0.434684	-0.0146243	0.996736	0	0.0014198	0.996736
					Pigf	Pigf	0	0.434924	-0.0203107	0.99505	0	0.00215518	0.99505
					Aig1	Aig1	-0.193318	0.435012	0.00762518	0.998631	0.361499	-0.000594767	0.998631
					Actr6	Actr6	0	0.435433	-0.0794483	0.927974	0	0.032464	0.927974
					Gm21781	Gm21781	0	0.435433	0.268032	0.211196	0	-0.675315	0.435433
					Phf5a	Phf5a	-0.16989	0.435733	-0.00114142	0.998831	0.360779	0.000508151	0.998831
					Gm26782	Gm26782	0	0.435733	0.0378973	0.991758	0	-0.00359412	0.991758
					Zfp931	Zfp931	0	0.436007	-0.0293616	0.991758	0	0.00359412	0.991758
					Ankrd34a	Ankrd34a	0.349688	0.436007	-0.00546731	0.998762	-0.360506	0.000538149	0.998762
					Pigk	Pigk	0.327714	0.436007	0.0325016	0.986868	-0.360506	-0.00574092	0.986868
					Mdn1	Mdn1	0	0.436007	-0.0416163	0.981899	0	0.00793328	0.981899
					Dcps	Dcps	0	0.436025	0.125488	0.793015	0	-0.100719	0.793015
					Sema5b	Sema5b	0	0.437446	0.0659046	0.969751	0	-0.0133399	0.969751
					Adamts10	Adamts10	0	0.437446	0.230271	0.715666	0	-0.14529	0.715666
					Exo5	Exo5	0	0.437446	-0.02101	0.995196	0	0.00209123	0.995196
					Ntm	Ntm	0.389667	0.437489	0.0224942	0.993279	-0.359033	-0.00292865	0.993279
					Acot7	Acot7	-0.121347	0.437623	-0.0141655	0.996245	0.3589	0.00163402	0.996245
					Rab3gap2	Rab3gap2	-0.408028	0.438357	-0.0563293	0.953785	0.358172	0.0205495	0.953785
					H2-D1	H2-D1	0	0.438357	0.20834	0.839124	0	-0.0761736	0.839124
					Psmb2	Psmb2	0.0925629	0.439269	0.0749425	0.925537	-0.357269	-0.0336062	0.925537
					Ccny	Ccny	-0.16517	0.439269	-0.0305352	0.987928	0.357269	0.00527451	0.987928
					Atxn7l1	Atxn7l1	0	0.43954	0.0356321	0.988856	0	-0.00486694	0.988856
					Gstm6	Gstm6	0	0.43954	0.0714233	0.980773	0	-0.00843168	0.980773
					Rad23b	Rad23b	-0.114684	0.439541	-0.042431	0.981296	0.357001	0.00819999	0.981296
					Wdr3	Wdr3	0	0.439916	-0.210962	0.385886	0	0.413541	0.439916
					Ythdf2	Ythdf2	-4.5064	0.439916	-0.0300322	0.990506	0.35663	0.00414311	0.990506
					Trp53rka	Trp53rka	0	0.439916	-0.0596909	0.970638	0	0.0129429	0.970638
					Nfic	Nfic	3.57179	0.440732	-0.057113	0.97069	-0.355826	0.0129195	0.97069
					Tspan7	Tspan7	-0.0752611	0.440732	-0.0208536	0.99373	0.355826	0.00273142	0.99373
					Fam91a1	Fam91a1	-0.371868	0.440732	-0.0609113	0.945716	0.355826	0.0242394	0.945716
					St13	St13	-0.147445	0.441254	-0.0918286	0.858126	0.355311	0.0664489	0.858126
					Glg1	Glg1	0	0.441254	-0.00402959	0.998831	0	0.000508151	0.998831
					Cox6b1	Cox6b1	-0.0434541	0.441333	0.0293709	0.988856	0.355234	-0.00486694	0.988856
					Aldh18a1	Aldh18a1	0	0.441333	-0.117018	0.844541	0	0.0733791	0.844541
					Ncbp1	Ncbp1	-0.336517	0.441333	-0.0676359	0.932031	0.355234	0.0305696	0.932031
					Ttc32	Ttc32	0	0.442513	-0.444534	0.140523	0	0.852254	0.442513
					Ahdc1	Ahdc1	0	0.442513	-0.0465686	0.98449	0	0.00678879	0.98449
					Pygm	Pygm	0	0.443401	-0.157735	0.806343	0	0.0934803	0.806343
					Idnk	Idnk	-0.476833	0.443401	0.127471	0.813037	0.353203	-0.0898897	0.813037
					Plec	Plec	0.263735	0.443401	0.149456	0.803149	-0.353203	-0.0952036	0.803149
					Csgalnact2	Csgalnact2	0	0.44682	-0.0581288	0.966343	0	0.0148689	0.966343
					Myg1	Myg1	-4.30007	0.449678	0.0194847	0.995838	0.347098	-0.00181143	0.995838
					Amd2	Amd2	0	0.45087	0.0652709	0.988665	0	-0.00495064	0.988665
					Ninj1	Ninj1	0	0.451009	0.0841032	0.936576	0	-0.0284569	0.936576
					Strip1	Strip1	-0.150249	0.451677	-0.0632904	0.945164	0.345172	0.0244929	0.945164
					Tmem63a	Tmem63a	0	0.45188	0.213617	0.460506	0	-0.336765	0.460506
					Cd63	Cd63	0.282823	0.45188	-0.0662359	0.967121	-0.344977	0.0145194	0.967121
					Mplkip	Mplkip	0	0.452042	0.243105	0.472323	0	-0.325761	0.472323
					Zwint	Zwint	-0.0655626	0.452156	0.0591426	0.960059	0.344712	-0.0177019	0.960059
					Top3b	Top3b	0	0.452156	-0.101071	0.877106	0	0.0569481	0.877106
					Tmem125	Tmem125	0	0.4541	0.525425	0.00640982	0	-2.19315	0.4541
					B3gnt9	B3gnt9	0.0319086	0.4541	0.610274	0.000427732	-0.342848	-3.36883	0.4541
					Nwd1	Nwd1	0	0.4541	-0.105002	0.808487	0	0.0923271	0.808487
					Mprip	Mprip	0.126781	0.4541	0.0040956	0.998831	-0.342848	-0.000508151	0.998831
					Mturn	Mturn	0.170379	0.454473	0.00712561	0.998631	-0.342492	-0.000594767	0.998631
					Acvr2a	Acvr2a	0	0.454483	-0.00298599	0.998831	0	0.000508151	0.998831
					Sfswap	Sfswap	-0.269564	0.454615	-0.0712486	0.924638	0.342357	0.0340284	0.924638
					Ddit4l	Ddit4l	0	0.455632	-0.111862	0.970638	0	0.0129429	0.970638
					Nucks1	Nucks1	0.125805	0.455819	0.0716518	0.913218	-0.341208	-0.0394256	0.913218
					Gpt	Gpt	0	0.456321	0.125058	0.856633	0	-0.067205	0.856633
					Cpsf2	Cpsf2	-0.368817	0.456986	0.0473849	0.969756	0.340097	-0.0133376	0.969756
					Fbxo44	Fbxo44	0.124808	0.457076	0.019818	0.991933	-0.340012	-0.00351759	0.991933
					Fbxo22	Fbxo22	3.84031	0.457337	0.0607097	0.952766	-0.339763	-0.0210136	0.952766
					Aldoa	Aldoa	-0.05725	0.457337	0.519746	0.233135	0.339763	-0.632393	0.457337
					Zc3h6	Zc3h6	0	0.457891	0.390762	0.0147547	0	-1.83107	0.457891
					Golt1b	Golt1b	0	0.458489	-0.0416631	0.981296	0	0.00819999	0.981296
					Mcat	Mcat	0	0.458489	0.0988946	0.931834	0	-0.0306614	0.931834
					Mrpl12	Mrpl12	-0.119693	0.459559	-0.0722341	0.960135	0.337659	0.0176678	0.960135
					Mfap3	Mfap3	0	0.459559	-0.313744	0.0487626	0	1.31191	0.459559
					Nfyb	Nfyb	0.229828	0.459559	0.120202	0.764377	-0.337659	-0.116692	0.764377
					Siah1a	Siah1a	0	0.460141	0.00976765	0.997537	0	-0.00107112	0.997537
					Nudcd1	Nudcd1	0	0.460141	0.0878643	0.89093	0	-0.0501566	0.89093
					Rab3gap1	Rab3gap1	-0.233005	0.461172	-0.0110696	0.997537	0.336137	0.00107112	0.997537
					Eloc	Eloc	-0.0811437	0.462083	0.0186704	0.99375	0.33528	-0.00272307	0.99375
					Gpr135	Gpr135	0	0.462083	0.125228	0.810076	0	-0.0914741	0.810076
					Midn	Midn	0	0.462083	-0.552158	0.000586678	0	3.2316	0.462083
					Lamtor1	Lamtor1	-0.102532	0.464086	0.0561527	0.966343	0.333402	-0.0148689	0.966343
					Snap47	Snap47	-0.116434	0.464086	0.0384657	0.981296	0.333402	-0.00819999	0.981296
					Ywhag	Ywhag	-0.0796108	0.464587	-0.0568262	0.954301	0.332933	0.0203147	0.954301
					Zhx3	Zhx3	-4.01234	0.465062	-0.126561	0.672064	0.33249	0.172589	0.672064
					Abhd16a	Abhd16a	0.0982902	0.46556	0.0693108	0.943283	-0.332025	-0.0253578	0.943283
					3830406C13Rik	3830406C13Rik	0	0.466317	0.111207	0.883745	0	-0.0536732	0.883745
					Arl3	Arl3	-0.0742297	0.466689	-0.0643459	0.953785	0.330972	0.0205495	0.953785
					Snx10	Snx10	-0.0738304	0.466689	0.070208	0.924511	0.330972	-0.034088	0.924511
					Eif4ebp2	Eif4ebp2	0	0.466695	-0.191388	0.430079	0	0.366452	0.466695
					Slc8a1	Slc8a1	0.25352	0.46787	0.0426315	0.981296	-0.329875	-0.00819999	0.981296
					Tnks2	Tnks2	-0.138318	0.46787	-0.0492212	0.964972	0.329875	0.0154855	0.964972
					Ccnh	Ccnh	-0.138307	0.46787	0.124538	0.757613	0.329875	-0.120553	0.757613
					Fbn1	Fbn1	0	0.469209	0.219758	0.683716	0	-0.165125	0.683716
					Smurf2	Smurf2	0	0.46954	-0.0510635	0.969046	0	0.0136555	0.969046
					Nudt3	Nudt3	0.0433108	0.469593	-0.0772598	0.895386	-0.328278	0.0479896	0.895386
					F3	F3	0	0.469593	-0.299048	0.193962	0	0.712283	0.469593
					Lpar1	Lpar1	0	0.469763	0.119752	0.919509	0	-0.0364439	0.919509
					Ncald	Ncald	-0.196596	0.470028	0.0241763	0.991758	0.327876	-0.00359412	0.991758
					Phgdh	Phgdh	0.339904	0.47047	-0.0196665	0.992472	-0.327468	0.00328192	0.992472
					Ppil2	Ppil2	0.224439	0.47047	0.0202783	0.991933	-0.327468	-0.00351759	0.991933
					Mia3	Mia3	-0.182917	0.470548	-0.0983572	0.87938	0.327396	0.0558232	0.87938
					Cyth1	Cyth1	-0.214391	0.470814	-0.0403468	0.984593	0.327151	0.00674326	0.984593
					Zmym2	Zmym2	-0.159236	0.470933	0.0494728	0.966343	0.327041	-0.0148689	0.966343
					Hmgxb3	Hmgxb3	-4.27771	0.470933	-0.0822007	0.909258	0.327041	0.0413129	0.909258
					Psmd7	Psmd7	-0.126731	0.470933	-0.0474298	0.96877	0.327041	0.0137791	0.96877
					D030056L22Rik	D030056L22Rik	-0.538628	0.472872	-0.0397487	0.981296	0.325256	0.00819999	0.981296
					Lin7c	Lin7c	-0.182098	0.472894	-0.0212535	0.991758	0.325236	0.00359412	0.991758
					Grk3	Grk3	0	0.473288	-0.0241922	0.991758	0	0.00359412	0.991758
					Pde1b	Pde1b	0.145447	0.476248	0.0865654	0.866254	-0.322167	-0.0623549	0.866254
					8430429K09Rik	8430429K09Rik	0	0.476248	0.530115	0.0234797	0	-1.62931	0.476248
					Pcsk1	Pcsk1	0	0.477753	-0.248893	0.320395	0	0.494315	0.477753
					Alkbh8	Alkbh8	0	0.478375	0.0319373	0.990506	0	-0.00414311	0.990506
					Parp8	Parp8	0	0.478794	-0.00534094	0.998762	0	0.000538149	0.998762
					D3Ertd751e	D3Ertd751e	0	0.480555	0.0602822	0.969756	0	-0.0133376	0.969756
					Ndufa7	Ndufa7	-0.0325817	0.481212	-0.00524445	0.998831	0.317663	0.000508151	0.998831
					Phc2	Phc2	-0.21552	0.481623	-0.020334	0.991758	0.317293	0.00359412	0.991758
					Ctnnbip1	Ctnnbip1	-4.14225	0.481723	0.0623659	0.966343	0.317203	-0.0148689	0.966343
					Puf60	Puf60	0.162904	0.481723	0.0371476	0.981899	-0.317203	-0.00793328	0.981899
					Zfp692	Zfp692	0	0.481723	0.0206058	0.996515	0	-0.00151612	0.996515
					Zcchc10	Zcchc10	0	0.481723	-0.205359	0.716093	0	0.14503	0.716093
					Mcee	Mcee	-0.132119	0.481723	-0.0509781	0.980757	0.317203	0.00843848	0.980757
					Gm12258	Gm12258	0	0.481724	-0.0472373	0.975461	0	0.0107899	0.975461
					Ndufb3	Ndufb3	-0.0659568	0.482309	0.0480448	0.975375	0.316675	-0.0108283	0.975375
					Kcnj4	Kcnj4	0.285127	0.482309	0.140161	0.716489	-0.316675	-0.14479	0.716489
					Lix1l	Lix1l	0	0.482492	-0.0404553	0.984597	0	0.00674161	0.984597
					Dpm2	Dpm2	-0.136881	0.482753	0.0379274	0.985136	0.316275	-0.00650399	0.985136
					Usb1	Usb1	0	0.482753	0.0392906	0.991758	0	-0.00359412	0.991758
					Sdcbp	Sdcbp	-0.0748105	0.482985	-0.0175085	0.99375	0.316066	0.00272307	0.99375
					Commd9	Commd9	0.469753	0.483866	-0.0676156	0.955743	-0.315275	0.0196587	0.955743
					Akr7a5	Akr7a5	-4.56937	0.484061	0.0465993	0.981899	0.3151	-0.00793328	0.981899
					4933407L21Rik	4933407L21Rik	0.103403	0.485498	0.148818	0.930048	-0.313812	-0.0314945	0.930048
					Nedd4	Nedd4	-0.0935299	0.487172	-0.0384465	0.981296	0.312318	0.00819999	0.981296
					Luzp1	Luzp1	-0.425073	0.487886	-0.129138	0.648072	0.311682	0.188377	0.648072
					Kansl1l	Kansl1l	0	0.487886	-0.118052	0.788737	0	0.103068	0.788737
					Trappc4	Trappc4	-0.176206	0.487886	0.0630759	0.964009	0.311682	-0.0159187	0.964009
					Klhdc1	Klhdc1	0	0.48834	0.0936536	0.927974	0	-0.032464	0.927974
					Kcng2	Kcng2	-4.37542	0.488497	0.127231	0.869103	0.311138	-0.0609286	0.869103
					Kif1a	Kif1a	0.0785087	0.48907	-0.0333386	0.983015	-0.310629	0.00743972	0.983015
					Pde4dip	Pde4dip	-0.0807671	0.489638	-0.0860925	0.872156	0.310125	0.0594059	0.872156
					Rprml	Rprml	0.149963	0.489701	0.0597553	0.955743	-0.310069	-0.0196587	0.955743
					Gabarapl2	Gabarapl2	-0.0766091	0.490222	-0.000343552	0.999215	0.309607	0.000341116	0.999215
					Gm5914	Gm5914	0	0.490554	0.645281	0.108585	0	-0.964231	0.490554
					Gdpd5	Gdpd5	0	0.490554	-0.0768562	0.988856	0	0.00486694	0.988856
					Tbp	Tbp	0	0.490554	-0.0774089	0.931967	0	0.0305996	0.931967
					Adgrb1	Adgrb1	-0.106708	0.490554	-0.104397	0.981296	0.309313	0.00819999	0.981296
					Plekhb1	Plekhb1	0.185118	0.490554	0.079818	0.932269	-0.309313	-0.0304586	0.932269
					Grin2c	Grin2c	0	0.490554	0.0922639	0.922281	0	-0.0351369	0.922281
					Syt16	Syt16	0.320481	0.490554	0.0849553	0.887441	-0.309313	-0.0518604	0.887441
					Arid1a	Arid1a	-0.25986	0.490554	0.00651763	0.998831	0.309313	-0.000508151	0.998831
					Kcnd3	Kcnd3	0	0.491776	0.0375734	0.984181	0	-0.00692497	0.984181
					1500026H17Rik	1500026H17Rik	0	0.491776	0.0568813	0.98409	0	-0.00696526	0.98409
					Gabpa	Gabpa	0	0.492449	-0.136585	0.642359	0	0.192222	0.642359
					Gabra2	Gabra2	-0.205234	0.492449	-0.0361254	0.981899	0.307639	0.00793328	0.981899
					AW047730	AW047730	0.300739	0.492449	0.248117	0.285656	-0.307639	-0.544156	0.492449
					Dcp1a	Dcp1a	0	0.492449	-0.0973602	0.913218	0	0.0394256	0.913218
					Pi4ka	Pi4ka	-0.072308	0.492449	-0.052322	0.966383	0.307639	0.0148506	0.966383
					Nup88	Nup88	-0.408281	0.493353	0.0564695	0.957952	0.306842	-0.018656	0.957952
					Snx6	Snx6	-0.35194	0.493353	-0.0343845	0.987938	0.306842	0.00527026	0.987938
					Cstf2	Cstf2	0.429844	0.493476	-0.0534135	0.969756	-0.306734	0.0133376	0.969756
					Clybl	Clybl	0	0.493476	-0.0433294	0.988856	0	0.00486694	0.988856
					Ppp1cb	Ppp1cb	-0.0514921	0.49431	-0.0523411	0.970302	0.306001	0.0130929	0.970302
					Ctdnep1	Ctdnep1	-0.133733	0.494596	-0.0824983	0.916505	0.30575	0.037865	0.916505
					4930402H24Rik	4930402H24Rik	0.264455	0.494596	-0.0155484	0.996736	-0.30575	0.0014198	0.996736
					Ccne1	Ccne1	0	0.495718	-0.0742021	0.981296	0	0.00819999	0.981296
					Tob2	Tob2	0	0.495718	-0.291824	0.350263	0	0.455606	0.495718
					Tm2d3	Tm2d3	-0.13636	0.495902	-0.0132547	0.996736	0.304604	0.0014198	0.996736
					Timm29	Timm29	-0.321889	0.496075	-0.0994049	0.840033	0.304452	0.0757035	0.840033
					Zbtb1	Zbtb1	0	0.496144	-0.122048	0.721787	0	0.141591	0.721787
					Ldb3	Ldb3	0	0.496144	0.200114	0.544518	0	-0.263987	0.544518
					Dcakd	Dcakd	-0.137365	0.496144	-0.0536918	0.970638	0.304392	0.0129429	0.970638
					Ybx1	Ybx1	-0.0586889	0.497217	-0.0174792	0.993305	0.303454	0.00291717	0.993305
					Elmsan1	Elmsan1	0	0.497632	-0.178981	0.715967	0	0.145107	0.715967
					Cdh11	Cdh11	0.326732	0.497722	0.104898	0.8135	-0.303013	-0.0896426	0.8135
					Bcor	Bcor	0	0.498547	-0.0726352	0.955281	0	0.019869	0.955281
					Naxd	Naxd	0.174808	0.498659	0.0693938	0.927928	-0.302196	-0.0324857	0.927928
					C1galt1	C1galt1	0	0.499114	0.0551841	0.96681	0	-0.0146587	0.96681
					Grsf1	Grsf1	-0.149727	0.499203	0.0335112	0.984167	0.301723	-0.00693139	0.984167
					Qk	Qk	0.17655	0.499203	0.0656304	0.953785	-0.301723	-0.0205495	0.953785
					Taf3	Taf3	0	0.499203	-0.147094	0.749502	0	0.125227	0.749502
					Sesn1	Sesn1	-0.13385	0.500261	-0.172564	0.471137	0.300804	0.326853	0.500261
					Gng2	Gng2	-0.0764424	0.501363	0.0726217	0.920454	0.299848	-0.035998	0.920454
					Fads2	Fads2	0.225271	0.501547	-0.019454	0.993991	-0.299688	0.0026175	0.993991
					Papss1	Papss1	0.164263	0.50167	0.0729472	0.921668	-0.299582	-0.0354255	0.921668
					Lin54	Lin54	0	0.502117	-0.168671	0.629095	0	0.201284	0.629095
					B230209E15Rik	B230209E15Rik	0	0.503703	-0.150228	0.772683	0	0.111999	0.772683
					L2hgdh	L2hgdh	0	0.503895	-0.0846411	0.935317	0	0.0290411	0.935317
					Spty2d1	Spty2d1	0	0.503895	-0.240955	0.273203	0	0.563515	0.503895
					Rpap3	Rpap3	0	0.503895	0.154962	0.690892	0	-0.16059	0.690892
					Hspb3	Hspb3	0.0267262	0.504132	0.112567	0.981899	-0.297455	-0.00793328	0.981899
					Prkcz	Prkcz	0.0392133	0.504477	-0.0285712	0.988856	-0.297158	0.00486694	0.988856
					Dmwd	Dmwd	0.152001	0.504477	0.0668726	0.932199	-0.297158	-0.0304912	0.932199
					Gal3st1	Gal3st1	0	0.504477	0.223105	0.390298	0	-0.408604	0.504477
					Alox12b	Alox12b	0	0.505063	-0.0848599	0.956301	0	0.0194054	0.956301
					Polr2f	Polr2f	-0.127717	0.50828	0.0282112	0.993305	0.293897	-0.00291717	0.993305
					Ube2e3	Ube2e3	-0.161517	0.50828	-0.0182179	0.993991	0.293897	0.0026175	0.993991
					Usp25	Usp25	0	0.50828	-0.0484795	0.968119	0	0.0140713	0.968119
					Dnase1l2	Dnase1l2	0	0.50828	-1.01305	4.17e-06	0	5.37986	0.50828
					Mirg	Mirg	0	0.50828	-0.333657	0.118517	0	0.926219	0.50828
					Elk4	Elk4	0	0.508809	-0.0709182	0.951532	0	0.0215764	0.951532
					Dbt	Dbt	0	0.508809	0.0361624	0.990506	0	-0.00414311	0.990506
					Mrps27	Mrps27	0	0.508809	-0.0873115	0.913218	0	0.0394256	0.913218
					Camta1	Camta1	-0.098818	0.509073	-0.0459204	0.977258	0.29322	0.00999088	0.977258
					Klhdc3	Klhdc3	0.161276	0.509073	-0.00652983	0.998762	-0.29322	0.000538149	0.998762
					Rrn3	Rrn3	-0.390547	0.509084	-0.023863	0.991758	0.293211	0.00359412	0.991758
					Gaa	Gaa	0.0495219	0.509477	-0.018291	0.99375	-0.292875	0.00272307	0.99375
					Slc39a11	Slc39a11	0	0.509699	-0.0666737	0.969756	0	0.0133376	0.969756
					Ulk1	Ulk1	-0.364157	0.509699	-0.113423	0.880411	0.292686	0.0553144	0.880411
					Gstm4	Gstm4	0	0.509699	-0.0189283	0.996559	0	0.00149688	0.996559
					Ppcs	Ppcs	0	0.509699	0.0654705	0.970638	0	-0.0129429	0.970638
					Fam135b	Fam135b	-4.23048	0.511107	-0.0307485	0.990305	0.291488	0.00423098	0.990305
					Prr14l	Prr14l	0	0.511107	-0.0881484	0.907197	0	0.0422985	0.907197
					Tet2	Tet2	0	0.511215	-0.204843	0.513489	0	0.289469	0.513489
					Rhno1	Rhno1	0	0.512199	0.00645395	0.998762	0	-0.000538149	0.998762
					Mrpl33	Mrpl33	-0.0931431	0.512358	0.0846307	0.937308	0.290426	-0.0281176	0.937308
					Traip	Traip	-4.17144	0.512358	0.103879	0.932269	0.290426	-0.0304586	0.932269
					Ndufaf4	Ndufaf4	-0.37051	0.512358	-0.0947476	0.887441	0.290426	0.0518604	0.887441
					Tbc1d22a	Tbc1d22a	0	0.512358	-0.159107	0.691229	0	0.160378	0.691229
					Rc3h1	Rc3h1	0	0.512358	-0.030228	0.988856	0	0.00486694	0.988856
					Gnpnat1	Gnpnat1	0	0.512358	-0.168598	0.683637	0	0.165175	0.683637
					Rcsd1	Rcsd1	0	0.512358	-0.391942	0.088536	0	1.05288	0.512358
					Sh3rf3	Sh3rf3	0	0.512358	-0.263031	0.619577	0	0.207905	0.619577
					C030006K11Rik	C030006K11Rik	0	0.512358	0.200732	0.717059	0	-0.144445	0.717059
					Med22	Med22	-0.335474	0.512358	-0.082581	0.940576	0.290426	0.026606	0.940576
					Pcbp4	Pcbp4	0.124809	0.512358	0.0713364	0.939373	-0.290426	-0.0271619	0.939373
					Vamp4	Vamp4	-0.122588	0.512358	-0.0755512	0.920947	0.290426	0.0357656	0.920947
					Llph	Llph	-0.149845	0.512358	-0.122537	0.749502	0.290426	0.125227	0.749502
					Slitrk1	Slitrk1	0.175395	0.512358	0.112208	0.857939	-0.290426	-0.0665436	0.857939
					Timm10b	Timm10b	-0.0926661	0.512358	0.0522586	0.981296	0.290426	-0.00819999	0.981296
					Rbm15b	Rbm15b	-0.301344	0.512358	-0.216439	0.23794	0.290426	0.623533	0.512358
					Chkb	Chkb	0	0.512607	0.024977	0.991758	0	-0.00359412	0.991758
					Tm6sf2	Tm6sf2	0	0.512607	-0.889188	0.0165451	0	1.78133	0.512607
					Med31	Med31	-0.423689	0.512607	0.0482988	0.981296	0.290216	-0.00819999	0.981296
					Gsk3b	Gsk3b	0.201625	0.512607	0.0264717	0.991267	-0.290216	-0.00380933	0.991267
					Zfp346	Zfp346	0	0.512607	0.157598	0.737821	0	-0.132049	0.737821
					Atrip	Atrip	0	0.512607	-0.070253	0.969756	0	0.0133376	0.969756
					Zfp658	Zfp658	0	0.512607	-0.267478	0.313997	0	0.503075	0.512607
					Ppme1	Ppme1	-0.0420951	0.512607	0.0291315	0.990506	0.290216	-0.00414311	0.990506
					Hsf2	Hsf2	0	0.512607	0.0185494	0.993994	0	-0.00261619	0.993994
					Idh2	Idh2	0	0.512607	0.0658834	0.953152	0	-0.0208379	0.953152
					Bmt2	Bmt2	0	0.512645	-0.172015	0.5371	0	0.269945	0.5371
					Ddah1	Ddah1	4.20452	0.513271	-0.04484	0.981899	-0.289653	0.00793328	0.981899
					Cdh8	Cdh8	0	0.5137	0.0552944	0.956292	0	-0.0194094	0.956292
					Rab4b	Rab4b	0.180477	0.514001	0.0490059	0.970638	-0.289036	-0.0129429	0.970638
					Nelfa	Nelfa	0	0.514469	-0.0437193	0.981296	0	0.00819999	0.981296
					Impa1	Impa1	-0.109363	0.514602	-0.035265	0.981899	0.288529	0.00793328	0.981899
					Rps6kl1	Rps6kl1	-0.233319	0.514602	-0.0422288	0.978187	0.288529	0.00957831	0.978187
					Ndufa10	Ndufa10	0.0800139	0.514602	0.0306631	0.987938	-0.288529	-0.00527026	0.987938
					Gabra4	Gabra4	-0.0864844	0.514691	0.0263343	0.990305	0.288453	-0.00423098	0.990305
					Elovl1	Elovl1	0	0.515098	-0.0274088	0.99375	0	0.00272307	0.99375
					Ik	Ik	0.134955	0.515098	0.0379473	0.981296	-0.28811	-0.00819999	0.981296
					Snx1	Snx1	-0.223466	0.515125	-0.0715159	0.953404	0.288087	0.0207229	0.953404
					Rerg	Rerg	0	0.515125	0.000155427	0.999551	0	-0.000195178	0.999551
					A230057D06Rik	A230057D06Rik	0	0.515409	0.0773602	0.968119	0	-0.0140713	0.968119
					Idi1	Idi1	0	0.515423	-0.199666	0.501154	0	0.300029	0.515423
					Atp6v1b2	Atp6v1b2	-0.0233088	0.515423	0.00914085	0.997537	0.287837	-0.00107112	0.997537
					Zfp788	Zfp788	0	0.515799	-0.0159995	0.993991	0	0.0026175	0.993991
					Utp15	Utp15	0	0.515799	0.0515599	0.971092	0	-0.0127398	0.971092
					Trmt2a	Trmt2a	0	0.516461	0.170335	0.612562	0	-0.21285	0.612562
					Cfap36	Cfap36	-0.093328	0.519385	0.0370859	0.981296	0.284511	-0.00819999	0.981296
					Golga7b	Golga7b	0.165495	0.519385	0.0102578	0.997537	-0.284511	-0.00107112	0.997537
					Tnfrsf21	Tnfrsf21	-0.175218	0.519385	0.00443619	0.998831	0.284511	-0.000508151	0.998831
					Traf3	Traf3	0	0.519385	-0.0691072	0.939373	0	0.0271619	0.939373
					Nsd2	Nsd2	0.246771	0.52046	0.0273203	0.990506	-0.283613	-0.00414311	0.990506
					Mgat4a	Mgat4a	0	0.52046	-0.049757	0.970302	0	0.0130929	0.970302
					Bola2	Bola2	-0.0616396	0.520669	0.0587132	0.981296	0.283438	-0.00819999	0.981296
					Akip1	Akip1	0	0.520996	-0.199	0.836728	0	0.0774157	0.836728
					B4galt7	B4galt7	0	0.521172	0.0159933	0.996505	0	-0.00152033	0.996505
					Cyp46a1	Cyp46a1	0.06114	0.521172	-0.0289635	0.988856	-0.283019	0.00486694	0.988856
					Fbxo21	Fbxo21	-0.204082	0.521172	0.0238202	0.991758	0.283019	-0.00359412	0.991758
					Icam5	Icam5	0.136828	0.521172	0.0372405	0.981296	-0.283019	-0.00819999	0.981296
					Lrrc1	Lrrc1	0	0.521277	-0.0718404	0.960153	0	0.0176594	0.960153
					Sowaha	Sowaha	-0.186678	0.521666	-0.0303779	0.988856	0.282607	0.00486694	0.988856
					Map6d1	Map6d1	-0.355755	0.521666	0.107706	0.814396	0.282607	-0.0891645	0.814396
					Cetn3	Cetn3	0.11572	0.521741	0.0819754	0.925755	-0.282545	-0.0335039	0.925755
					Ube2j1	Ube2j1	-0.126472	0.521741	0.0138205	0.995837	0.282545	-0.00181155	0.995837
					Azin1	Azin1	-0.157094	0.5218	0.0293915	0.991743	0.282496	-0.00360075	0.991743
					Polr2k	Polr2k	-0.0316939	0.5218	-0.0996334	0.889	0.282496	0.0510982	0.889
					Sptan1	Sptan1	0.103422	0.521977	-0.0399601	0.975461	-0.282349	0.0107899	0.975461
					Kdm5b	Kdm5b	-4.24401	0.522449	-0.105846	0.77979	0.281956	0.108022	0.77979
					Tspan5	Tspan5	-0.0697958	0.522449	-0.0714068	0.944491	0.281956	0.0248021	0.944491
					Pcnx	Pcnx	0	0.522449	-0.113958	0.878065	0	0.0564733	0.878065
					4933404O12Rik	4933404O12Rik	0	0.522449	0.0790438	0.957952	0	-0.018656	0.957952
					Hmgn2	Hmgn2	0.20197	0.522449	0.133941	0.67171	-0.281956	-0.172818	0.67171
					Mafk	Mafk	0	0.522449	-0.141841	0.75967	0	0.119375	0.75967
					Jph3	Jph3	0.0509779	0.522449	-0.0346029	0.982949	-0.281956	0.00746919	0.982949
					Dot1l	Dot1l	0.509201	0.522449	0.0286771	0.993991	-0.281956	-0.0026175	0.993991
					Rps24	Rps24	-0.0484638	0.522449	0.0270605	0.990746	0.281956	-0.00403788	0.990746
					Arl4d	Arl4d	0	0.522449	-0.730855	1.16e-06	0	5.93554	0.522449
					Rad21	Rad21	-0.175872	0.523645	0.0476491	0.970638	0.280963	-0.0129429	0.970638
					Faah	Faah	0.0804041	0.523645	-0.0199419	0.993305	-0.280963	0.00291717	0.993305
					Cited2	Cited2	-0.40824	0.523645	0.00317473	0.998831	0.280963	-0.000508151	0.998831
					Shkbp1	Shkbp1	0	0.523826	-0.0403377	0.990506	0	0.00414311	0.990506
					Sec11a	Sec11a	-0.165203	0.524179	-0.176268	0.710475	0.28052	0.148451	0.710475
					Tcf7l2	Tcf7l2	0	0.524316	-0.24128	0.804065	0	0.0947088	0.804065
					Nkiras2	Nkiras2	0	0.524316	0.240901	0.417675	0	-0.379162	0.524316
					Rps17	Rps17	-0.0686565	0.524316	0.0381935	0.981296	0.280407	-0.00819999	0.981296
					Cdk5	Cdk5	0.10168	0.524316	0.0320239	0.990305	-0.280407	-0.00423098	0.990305
					Canx	Canx	-0.0746927	0.524316	-0.0561545	0.957952	0.280407	0.018656	0.957952
					Stmn4	Stmn4	-0.103437	0.524316	0.00598722	0.998762	0.280407	-0.000538149	0.998762
					Tceal6	Tceal6	0.111992	0.524316	0.155091	0.613524	-0.280407	-0.212169	0.613524
					Tsc22d4	Tsc22d4	0.128675	0.524316	-0.0564322	0.981296	-0.280407	0.00819999	0.981296
					Mllt6	Mllt6	0.243104	0.525303	0.0401619	0.981296	-0.27959	-0.00819999	0.981296
					Cacna1a	Cacna1a	-0.207828	0.526788	-0.0887185	0.925393	0.278364	0.0336739	0.925393
					Eepd1	Eepd1	0	0.527929	-0.0505135	0.970638	0	0.0129429	0.970638
					Zfand6	Zfand6	0.160891	0.528044	-0.031544	0.988856	-0.27733	0.00486694	0.988856
					Ppp1cc	Ppp1cc	-0.123187	0.528044	-0.0587125	0.953202	0.27733	0.020815	0.953202
					Usp28	Usp28	0	0.528044	-0.0967128	0.959802	0	0.0178183	0.959802
					Mansc1	Mansc1	0	0.528044	0.248745	0.335798	0	-0.473922	0.528044
					Zfp746	Zfp746	0	0.528102	-0.00505824	0.998831	0	0.000508151	0.998831
					Xrcc4	Xrcc4	0	0.528102	0.234277	0.439151	0	-0.357386	0.528102
					0610009L18Rik	0610009L18Rik	0	0.528102	0.396593	0.401405	0	-0.396417	0.528102
					Lrrcc1	Lrrcc1	0	0.528102	0.322923	0.105269	0	-0.977701	0.528102
					Pprc1	Pprc1	0	0.528102	-0.328445	0.324056	0	0.48938	0.528102
					Nedd4l	Nedd4l	-0.0852958	0.528102	-0.161601	0.485714	0.277282	0.31362	0.528102
					Wdr75	Wdr75	0	0.528102	0.0653108	0.961636	0	-0.0169892	0.961636
					Rpl24	Rpl24	-0.0358938	0.528232	-0.000936354	0.998831	0.277175	0.000508151	0.998831
					Chst10	Chst10	0.186608	0.528232	-0.00663124	0.998762	-0.277175	0.000538149	0.998762
					Cenpv	Cenpv	-0.270993	0.52844	-0.0168072	0.996786	0.277004	0.00139828	0.996786
					Nmral1	Nmral1	0	0.528625	0.244315	0.547926	0	-0.261278	0.547926
					Tpp2	Tpp2	-0.345108	0.528847	-0.141257	0.79969	0.27667	0.0970781	0.79969
					Rgs4	Rgs4	0.159189	0.529058	-0.139102	0.769365	-0.276497	0.113868	0.769365
					Gm45716	Gm45716	0	0.529058	0.11583	0.892997	0	-0.0491502	0.892997
					Actr5	Actr5	0	0.530343	0.00219981	0.998831	0	-0.000508151	0.998831
					Smim19	Smim19	0.196652	0.530343	0.114052	0.878288	-0.275443	-0.056363	0.878288
					C2cd3	C2cd3	0	0.530343	-0.0933495	0.928493	0	0.0322212	0.928493
					Crlf1	Crlf1	-4.90923	0.530343	0.123408	0.863232	0.275443	-0.0638725	0.863232
					Aqp4	Aqp4	4.31757	0.530343	0.0675628	0.935248	-0.275443	-0.0290731	0.935248
					Lrrc3b	Lrrc3b	0	0.530343	-0.0217223	0.996062	0	0.00171369	0.996062
					Prdx1	Prdx1	0.0905181	0.530343	0.0600123	0.970489	-0.275443	-0.0130093	0.970489
					Bicral	Bicral	4.39405	0.530343	-0.0769265	0.925892	-0.275443	0.0334396	0.925892
					Pds5b	Pds5b	-0.118864	0.530343	-0.0109636	0.997537	0.275443	0.00107112	0.997537
					Usp33	Usp33	-0.13108	0.530343	-0.0354412	0.981296	0.275443	0.00819999	0.981296
					Faap100	Faap100	0	0.530343	-0.130002	0.939373	0	0.0271619	0.939373
					Plcl1	Plcl1	0	0.530343	0.215333	0.438895	0	-0.357639	0.530343
					Ndufb11	Ndufb11	-0.0836197	0.530343	-0.00138799	0.998831	0.275443	0.000508151	0.998831
					Dlg2	Dlg2	0.139433	0.530343	0.018775	0.995449	-0.275443	-0.00198117	0.995449
					mt-Cytb	mt-Cytb	0.162411	0.530343	-0.00291571	0.998831	-0.275443	0.000508151	0.998831
					Tek	Tek	0	0.530343	0.0631656	0.975262	0	-0.0108786	0.975262
					Mmp24	Mmp24	0	0.530343	-0.0703079	0.938233	0	0.0276893	0.938233
					Ndufv2	Ndufv2	-0.0491588	0.530343	0.0249105	0.991758	0.275443	-0.00359412	0.991758
					Slc30a9	Slc30a9	-0.0760065	0.530368	-0.00765104	0.99818	0.275423	0.000791259	0.99818
					Rnf24	Rnf24	0	0.5305	-0.0882392	0.924511	0	0.034088	0.924511
					Tnpo2	Tnpo2	-0.197672	0.5305	0.0574317	0.952794	0.275315	-0.021001	0.952794
					Hnrnpk	Hnrnpk	-0.0758285	0.5305	-0.0207168	0.991758	0.275315	0.00359412	0.991758
					Gtf2e2	Gtf2e2	0	0.5305	-0.234558	0.479012	0	0.319654	0.5305
					Ccdc130	Ccdc130	0	0.5305	0.0369488	0.997436	0	-0.00111516	0.997436
					Fahd1	Fahd1	4.2436	0.5305	0.0633094	0.957952	-0.275315	-0.018656	0.957952
					Kctd20	Kctd20	-0.388073	0.5305	-0.0734641	0.926731	0.275315	0.0330465	0.926731
					Jag1	Jag1	0	0.530753	-0.117865	0.883659	0	0.0537151	0.883659
					Bmi1	Bmi1	-0.311542	0.530762	-0.1237	0.716489	0.2751	0.14479	0.716489
					Evi2a	Evi2a	0	0.530911	0.200595	0.524449	0	-0.280297	0.530911
					Aprt	Aprt	-0.231467	0.531304	0.161255	0.735602	0.274657	-0.133357	0.735602
					Polr3gl	Polr3gl	0	0.531304	0.137812	0.700859	0	-0.154369	0.700859
					Mkln1	Mkln1	-0.309824	0.532003	-0.00921576	0.997851	0.274086	0.000934126	0.997851
					Jagn1	Jagn1	-0.255301	0.532157	-0.00241286	0.998831	0.27396	0.000508151	0.998831
					Ngrn	Ngrn	0.310284	0.53297	0.000410109	0.999215	-0.273298	-0.000341116	0.999215
					Btbd10	Btbd10	-0.187571	0.53297	0.04509	0.970638	0.273298	-0.0129429	0.970638
					Sdhaf4	Sdhaf4	-0.168395	0.534047	0.0928474	0.935174	0.272421	-0.0291075	0.935174
					9930014A18Rik	9930014A18Rik	0	0.534166	0.455722	0.00916626	0	-2.03781	0.534166
					Srpk2	Srpk2	-0.150422	0.53465	0.0423869	0.981296	0.271931	-0.00819999	0.981296
					Tmem108	Tmem108	0	0.534869	0.0186792	0.99375	0	-0.00272307	0.99375
					Ubn1	Ubn1	0	0.534869	0.468924	0.081799	0	-1.08725	0.534869
					Bri3bp	Bri3bp	0.148969	0.534888	0.0310822	0.986253	-0.271737	-0.00601162	0.986253
					Cdc42	Cdc42	-0.058669	0.534888	0.0622272	0.951113	0.271737	-0.0217678	0.951113
					Lrrc42	Lrrc42	0	0.534888	0.0923839	0.906427	0	-0.0426673	0.906427
					Entpd7	Entpd7	0	0.535916	-0.116479	0.889	0	0.0510982	0.889
					Anxa6	Anxa6	-0.118355	0.53593	-0.0276427	0.991758	0.270892	0.00359412	0.991758
					Ddb2	Ddb2	0	0.53593	0.0711623	0.96877	0	-0.0137791	0.96877
					Fnip1	Fnip1	-0.311872	0.53593	-0.0204414	0.991758	0.270892	0.00359412	0.991758
					Tpd52l2	Tpd52l2	-0.120782	0.53593	0.108442	0.82521	0.270892	-0.0834353	0.82521
					Ighm	Ighm	0	0.53593	0.404338	0.126568	0	-0.897676	0.53593
					Polr2d	Polr2d	0	0.53593	-0.0433266	0.981296	0	0.00819999	0.981296
					Mfsd2a	Mfsd2a	0	0.53593	-0.46877	0.00828408	0	2.08176	0.53593
					Anp32e	Anp32e	-0.0782244	0.53593	-0.109305	0.873992	0.270892	0.0584928	0.873992
					Blzf1	Blzf1	0	0.536844	-0.0893408	0.922281	0	0.0351369	0.922281
					Mfge8	Mfge8	0.16358	0.537143	0.108798	0.82934	-0.26991	-0.0812674	0.82934
					Dusp14	Dusp14	-0.298727	0.537732	-0.13976	0.76259	0.269434	0.117709	0.76259
					Garem1	Garem1	0	0.538341	0.0232146	0.991758	0	-0.00359412	0.991758
					Caml	Caml	-0.300376	0.538457	-0.116762	0.805971	0.268849	0.0936808	0.805971
					Ntng1	Ntng1	0	0.538457	0.103441	0.909351	0	-0.0412685	0.909351
					Hspb1	Hspb1	0	0.538457	-0.999846	0.00010698	0	3.9707	0.538457
					Gphn	Gphn	-0.486672	0.538753	-0.111723	0.909552	0.268611	0.0411724	0.909552
					Cc2d1b	Cc2d1b	0	0.539037	0.115496	0.904463	0	-0.0436093	0.904463
					Slc9a8	Slc9a8	0	0.539037	-0.0737269	0.98449	0	0.00678879	0.98449
					Rrp8	Rrp8	0	0.539037	-0.295754	0.374656	0	0.426367	0.539037
					Stat5b	Stat5b	0	0.539914	-0.131277	0.759238	0	0.119622	0.759238
					Slc30a5	Slc30a5	0	0.541217	0.0267828	0.991758	0	-0.00359412	0.991758
					Tmem240	Tmem240	0.757202	0.541217	0.097688	0.904463	-0.266628	-0.0436093	0.904463
					Gm43597	Gm43597	0	0.541217	-0.142368	0.757809	0	0.12044	0.757809
					Fam20c	Fam20c	0	0.541217	-0.186559	0.769365	0	0.113868	0.769365
					Bap1	Bap1	-0.0951148	0.541217	-0.0660479	0.966343	0.266628	0.0148689	0.966343
					Etfbkmt	Etfbkmt	0	0.541217	0.00253371	0.998831	0	-0.000508151	0.998831
					Cln6	Cln6	0	0.541217	0.294275	0.574394	0	-0.24079	0.574394
					Pigc	Pigc	0	0.541308	-0.00479114	0.998831	0	0.000508151	0.998831
					Jak2	Jak2	0	0.541308	-0.0562669	0.962781	0	0.0164727	0.962781
					Appl2	Appl2	4.29132	0.54184	0.0264789	0.991758	-0.266129	-0.00359412	0.991758
					Otud5	Otud5	0.267356	0.541849	0.0560296	0.959802	-0.266121	-0.0178183	0.959802
					Myl6	Myl6	-0.0405742	0.541849	0.00826834	0.998081	0.266121	-0.000834039	0.998081
					Cplx1	Cplx1	0.152715	0.542045	0.0165591	0.993991	-0.265964	-0.0026175	0.993991
					Lage3	Lage3	0.331215	0.542669	0.164035	0.745773	-0.265465	-0.127393	0.745773
					Phf20	Phf20	0.230146	0.543825	-0.0471791	0.975262	-0.264541	0.0108786	0.975262
					Mpdz	Mpdz	-0.456437	0.544649	-0.155945	0.490096	0.263883	0.309719	0.544649
					Selenoo	Selenoo	0	0.544649	0.0957548	0.880276	0	-0.0553811	0.880276
					Glyr1	Glyr1	-0.121833	0.544649	0.00910326	0.997537	0.263883	-0.00107112	0.997537
					Hunk	Hunk	0	0.544929	0.0237463	0.991758	0	-0.00359412	0.991758
					Lmbr1	Lmbr1	0	0.545853	0.109769	0.866282	0	-0.0623406	0.866282
					Acyp2	Acyp2	-0.215889	0.545853	0.0347977	0.988856	0.262925	-0.00486694	0.988856
					Fam207a	Fam207a	-4.12263	0.545853	-0.165877	0.644154	0.262925	0.19101	0.644154
					Msantd4	Msantd4	-0.412033	0.547457	-0.0407307	0.981296	0.26165	0.00819999	0.981296
					Lrp3	Lrp3	0.270521	0.548219	-0.00896332	0.997807	-0.261046	0.000953589	0.997807
					Tmem238	Tmem238	0	0.548219	0.263184	0.752729	0	-0.123361	0.752729
					Rbmx	Rbmx	0.42557	0.548219	0.0648991	0.944804	-0.261046	-0.0246581	0.944804
					Slc30a7	Slc30a7	0	0.548219	-0.0660521	0.957952	0	0.018656	0.957952
					Sntb2	Sntb2	0	0.548219	-0.354088	0.00824734	0	2.08369	0.548219
					Stk4	Stk4	0	0.54864	-0.173706	0.497501	0	0.303206	0.54864
					Usp39	Usp39	-4.20949	0.54864	0.000696395	0.998831	0.260712	-0.000508151	0.998831
					Ncam1	Ncam1	0.0895594	0.54864	0.00840795	0.998353	-0.260712	-0.000715825	0.998353
					Scoc	Scoc	-0.082648	0.548675	-0.00856762	0.998081	0.260685	0.000834336	0.998081
					Rnf13	Rnf13	0.0938177	0.548956	0.062383	0.956598	-0.260462	-0.0192707	0.956598
					Hadh	Hadh	0	0.549371	0.0450575	0.979012	0	-0.0092122	0.979012
					Bysl	Bysl	-4.0158	0.549514	-0.120621	0.779093	0.260021	0.10841	0.779093
					Actr1b	Actr1b	0.129549	0.549974	-0.0090608	0.997537	-0.259658	0.00107112	0.997537
					Itsn1	Itsn1	-0.222553	0.552256	-0.0475681	0.970302	0.257859	0.0130929	0.970302
					Echs1	Echs1	0.195722	0.552841	0.0237845	0.991758	-0.2574	-0.00359412	0.991758
					Rora	Rora	0	0.552841	-0.068526	0.941967	0	0.0259641	0.941967
					Ggact	Ggact	0	0.552868	-0.0579866	0.972818	0	0.0119684	0.972818
					Dmxl2	Dmxl2	-0.107014	0.552868	0.00318835	0.998831	0.257378	-0.000508151	0.998831
					Cacnb3	Cacnb3	-0.0680478	0.552896	-0.0688374	0.932269	0.257356	0.0304586	0.932269
					Rbm5	Rbm5	-0.147112	0.552896	-0.103541	0.841546	0.257356	0.074922	0.841546
					Paxip1	Paxip1	0	0.552896	-0.0438141	0.97969	0	0.00891117	0.97969
					Nanos3	Nanos3	0	0.552896	0.444328	0.639466	0	-0.194183	0.639466
					Sox2	Sox2	0	0.552962	0.243608	0.254904	0	-0.593623	0.552962
					Utp11	Utp11	0	0.552962	0.056329	0.963228	0	-0.0162711	0.963228
					Prkcsh	Prkcsh	-0.146773	0.552962	-0.0965297	0.939065	0.257304	0.0273044	0.939065
					Snf8	Snf8	-0.111522	0.554477	-0.0397844	0.981899	0.256117	0.00793328	0.981899
					Akt2	Akt2	0.207231	0.554477	-0.049584	0.981296	-0.256117	0.00819999	0.981296
					Olfm2	Olfm2	0	0.554477	-0.129456	0.880411	0	0.0553144	0.880411
					Cmc4	Cmc4	0	0.554477	-0.00215276	0.998831	0	0.000508151	0.998831
					Bcan	Bcan	0.18272	0.554705	0.0781603	0.939373	-0.255938	-0.0271619	0.939373
					Bsdc1	Bsdc1	-0.244226	0.554705	-0.025183	0.991267	0.255938	0.00380933	0.991267
					Clk2	Clk2	0	0.554705	-0.0901375	0.895999	0	0.0476923	0.895999
					Kcnab2	Kcnab2	0.0408968	0.554705	-0.0254628	0.990746	-0.255938	0.00403788	0.990746
					Acbd4	Acbd4	0	0.554705	-0.262294	0.492307	0	0.307764	0.554705
					Rpl21	Rpl21	-0.0564494	0.554705	0.052398	0.961436	0.255938	-0.0170797	0.961436
					Nyap1	Nyap1	0	0.555104	0.0251565	0.991267	0	-0.00380933	0.991267
					Nim1k	Nim1k	0	0.555166	0.296857	0.128496	0	-0.891109	0.555166
					Wdr60	Wdr60	0	0.555286	0.0142313	0.996736	0	-0.0014198	0.996736
					Pdcd10	Pdcd10	-0.150388	0.555286	0.0103414	0.997527	0.255483	-0.0010755	0.997527
					Erp29	Erp29	-0.15909	0.555286	-0.0496125	0.969756	0.255483	0.0133376	0.969756
					Uggt1	Uggt1	0	0.555775	-0.308786	0.313889	0	0.503224	0.555775
					Cog8	Cog8	-0.304925	0.555859	0.0705886	0.953404	0.255035	-0.0207229	0.953404
					Ist1	Ist1	-0.319391	0.555859	-0.0683489	0.926731	0.255035	0.0330465	0.926731
					Phf20l1	Phf20l1	-0.15002	0.55599	-0.0162335	0.99534	0.254933	0.00202874	0.99534
					Tsen15	Tsen15	-0.399748	0.556182	0.0960276	0.887795	0.254783	-0.0516875	0.887795
					Ctr9	Ctr9	-0.241973	0.556182	0.187242	0.907197	0.254783	-0.0422985	0.907197
					Ivd	Ivd	0.196397	0.556182	0.0770523	0.935451	-0.254783	-0.028979	0.935451
					Rgs19	Rgs19	-0.433108	0.556182	-0.281646	0.21927	0.254783	0.659021	0.556182
					Dcaf8	Dcaf8	0.168964	0.556323	0.0300443	0.986868	-0.254673	-0.00574092	0.986868
					Decr1	Decr1	0	0.559545	0.0210949	0.99349	0	-0.00283634	0.99349
					Gnb2	Gnb2	0.0376536	0.559545	0.0526249	0.969756	-0.252165	-0.0133376	0.969756
					Slc12a2	Slc12a2	0	0.559545	-0.0272811	0.990746	0	0.00403788	0.990746
					5430416N02Rik	5430416N02Rik	0	0.559545	-0.087192	0.926731	0	0.0330465	0.926731
					Ddx51	Ddx51	0	0.559545	-0.0596813	0.981296	0	0.00819999	0.981296
					Kndc1	Kndc1	0.156286	0.559545	-0.000200622	0.999372	-0.252165	0.000272996	0.999372
					Kifap3	Kifap3	-0.0852757	0.559545	0.00960557	0.997537	0.252165	-0.00107112	0.997537
					Prex2	Prex2	0	0.559545	-0.0356309	0.991267	0	0.00380933	0.991267
					Dnaja2	Dnaja2	-0.10173	0.559545	-0.0355041	0.981296	0.252165	0.00819999	0.981296
					Taf1d	Taf1d	0	0.559545	0.0296418	0.991267	0	-0.00380933	0.991267
					Tspyl2	Tspyl2	-0.402853	0.559545	-0.00306171	0.998831	0.252165	0.000508151	0.998831
					Commd7	Commd7	-0.482487	0.559545	-0.130501	0.772683	0.252165	0.111999	0.772683
					Scg3	Scg3	0.184275	0.559545	0.0618297	0.938417	-0.252165	-0.0276041	0.938417
					Ptgr2	Ptgr2	0	0.559545	0.0543383	0.96877	0	-0.0137791	0.96877
					Polr2g	Polr2g	-0.0782536	0.559545	0.0193149	0.993994	0.252165	-0.00261619	0.993994
					Fbxo25	Fbxo25	-0.142067	0.559545	-0.0170774	0.994891	0.252165	0.00222441	0.994891
					Dcun1d5	Dcun1d5	-0.114739	0.559545	-0.0248559	0.991758	0.252165	0.00359412	0.991758
					Ptprm	Ptprm	0	0.55973	0.0179891	0.993991	0	-0.0026175	0.993991
					Npy5r	Npy5r	0	0.55974	0.011794	0.998353	0	-0.000715825	0.998353
					Polr3a	Polr3a	0	0.560455	0.070668	0.936089	0	-0.0286831	0.936089
					Bex3	Bex3	-0.0308518	0.560971	0.10974	0.783075	0.25106	-0.106197	0.783075
					Efna1	Efna1	0	0.560971	0.126784	0.895999	0	-0.0476923	0.895999
					Ube4b	Ube4b	-0.187851	0.561789	-0.0362231	0.985691	0.250427	0.00625926	0.985691
					Ttyh2	Ttyh2	0	0.561789	0.203371	0.466505	0	-0.331144	0.561789
					Vapa	Vapa	0.0861812	0.561897	0.0325634	0.986913	-0.250343	-0.00572118	0.986913
					Ptpro	Ptpro	-4.49896	0.561897	0.0708067	0.969709	0.250343	-0.0133588	0.969709
					Cyp4f13	Cyp4f13	0	0.561897	0.0344427	0.991758	0	-0.00359412	0.991758
					Snapc5	Snapc5	0.160086	0.562365	-0.0631847	0.962882	-0.249981	0.0164271	0.962882
					Mical1	Mical1	0	0.56242	0.381313	0.0616658	0	-1.20996	0.56242
					Atp1b3	Atp1b3	0.113731	0.562618	-0.0160651	0.993991	-0.249786	0.0026175	0.993991
					Pitpnc1	Pitpnc1	-0.317681	0.562618	-0.0292245	0.99119	0.249786	0.00384323	0.99119
					Gls	Gls	-0.0904679	0.562618	0.0258634	0.991758	0.249786	-0.00359412	0.991758
					Gpcpd1	Gpcpd1	0.273677	0.562618	0.160622	0.495289	-0.249786	-0.305142	0.562618
					Med21	Med21	-0.114686	0.562618	-0.0793491	0.944379	0.249786	0.0248537	0.944379
					Elf2	Elf2	0	0.562772	-0.012438	0.996736	0	0.0014198	0.996736
					Gpr176	Gpr176	0	0.562988	-0.0217054	0.994891	0	0.00222441	0.994891
					Slc35c2	Slc35c2	-0.245738	0.563535	-0.00576478	0.998831	0.249079	0.000508151	0.998831
					Scpep1	Scpep1	0	0.563535	-0.186407	0.53704	0	0.269994	0.563535
					Ermn	Ermn	0	0.563535	0.147279	0.716489	0	-0.14479	0.716489
					Gdap2	Gdap2	-0.439349	0.563663	-0.174781	0.557869	0.248981	0.253468	0.563663
					Lamtor5	Lamtor5	-0.115264	0.563663	-0.0845136	0.936142	0.248981	0.0286584	0.936142
					Agpat3	Agpat3	0.133845	0.564092	-0.012988	0.996554	-0.24865	0.00149914	0.996554
					Fau	Fau	-0.0416648	0.565472	0.0411062	0.981296	0.247589	-0.00819999	0.981296
					Atg16l1	Atg16l1	-0.378999	0.565472	-0.13431	0.677217	0.247589	0.169272	0.677217
					Tspan9	Tspan9	0	0.565495	0.176477	0.752265	0	-0.123629	0.752265
					Lmbr1l	Lmbr1l	0	0.565875	-0.0176568	0.996736	0	0.0014198	0.996736
					Gmps	Gmps	-0.309706	0.566947	-0.0330045	0.981899	0.246458	0.00793328	0.981899
					Nsun3	Nsun3	0	0.566947	0.0909718	0.926862	0	-0.0329851	0.926862
					Epn1	Epn1	0.0619236	0.566947	-0.0125008	0.996736	-0.246458	0.0014198	0.996736
					Cul7	Cul7	0	0.56724	-0.0359461	0.990305	0	0.00423098	0.990305
					Pde2a	Pde2a	0.138216	0.567316	0.0245753	0.991758	-0.246175	-0.00359412	0.991758
					Zfp335os	Zfp335os	0	0.56735	0.671179	0.106114	0	-0.974229	0.56735
					Smc2	Smc2	0	0.568082	0.0937306	0.910378	0	-0.0407784	0.910378
					Nebl	Nebl	-0.363334	0.568414	0.021043	0.991758	0.245335	-0.00359412	0.991758
					Rapgefl1	Rapgefl1	0.0514581	0.56844	0.0634546	0.938417	-0.245315	-0.0276041	0.938417
					Ric1	Ric1	0	0.56844	-0.0699352	0.931967	0	0.0305996	0.931967
					Cdkn2d	Cdkn2d	-0.103812	0.569763	-0.0500596	0.96877	0.244306	0.0137791	0.96877
					Srcap	Srcap	0	0.571105	0.0531133	0.98449	0	-0.00678879	0.98449
					Zfp597	Zfp597	0	0.571105	-0.105846	0.909106	0	0.0413854	0.909106
					Prr14	Prr14	0	0.571105	0.00194568	0.998831	0	-0.000508151	0.998831
					Por	Por	-0.182605	0.571105	0.00107447	0.998831	0.243284	-0.000508151	0.998831
					Apbb2	Apbb2	0	0.571975	-0.106618	0.797679	0	0.0981716	0.797679
					Nsf	Nsf	-0.090026	0.572003	-0.034744	0.986492	0.242602	0.00590656	0.986492
					Hacd2	Hacd2	-4.43186	0.572003	0.0385197	0.981296	0.242602	-0.00819999	0.981296
					Tmpo	Tmpo	0	0.572003	-0.131039	0.737182	0	0.132425	0.737182
					Zdhhc2	Zdhhc2	0.472757	0.572003	0.0514834	0.974458	-0.242602	-0.0112369	0.974458
					Snhg8	Snhg8	-0.0804394	0.57259	0.152399	0.728819	0.242156	-0.13738	0.728819
					Rapgef5	Rapgef5	-0.117383	0.57259	0.0132448	0.996062	0.242156	-0.00171369	0.996062
					Dnaja3	Dnaja3	0.316026	0.57259	-0.024222	0.991758	-0.242156	0.00359412	0.991758
					Npm3	Npm3	0	0.573238	-0.12899	0.840827	0	0.0752933	0.840827
					Alg5	Alg5	0	0.573238	0.134095	0.783814	0	-0.105787	0.783814
					Dmap1	Dmap1	0	0.573238	-0.00112241	0.998831	0	0.000508151	0.998831
					Gm15860	Gm15860	0	0.573238	0.171824	0.936196	0	-0.0286332	0.936196
					Sin3b	Sin3b	0.159248	0.573238	0.00327059	0.998831	-0.241665	-0.000508151	0.998831
					Sec61a1	Sec61a1	-0.216801	0.575018	-0.161749	0.663116	0.240318	0.178411	0.663116
					Macf1	Macf1	0.137221	0.575152	-0.0385542	0.981296	-0.240217	0.00819999	0.981296
					1500004A13Rik	1500004A13Rik	0.226376	0.575249	0.082181	0.887056	-0.240144	-0.0520491	0.887056
					Smarcd3	Smarcd3	0.131012	0.575399	0.0833827	0.904463	-0.240031	-0.0436093	0.904463
					Ednrb	Ednrb	0	0.575497	0.0334559	0.988856	0	-0.00486694	0.988856
					Csrnp3	Csrnp3	-0.228619	0.575497	0.0740845	0.944057	0.239957	-0.0250016	0.944057
					Bhlhe41	Bhlhe41	0	0.575497	-0.00341391	0.998831	0	0.000508151	0.998831
					Plxna2	Plxna2	-0.228669	0.575886	-0.109356	0.856633	0.239664	0.067205	0.856633
					Tbc1d15	Tbc1d15	-4.46747	0.575886	-0.064184	0.969756	0.239664	0.0133376	0.969756
					Ube2k	Ube2k	-0.122174	0.575886	-0.00662447	0.998762	0.239664	0.000538149	0.998762
					Kansl3	Kansl3	-4.26376	0.576476	-0.153389	0.54886	0.239218	0.260538	0.576476
					Crocc	Crocc	0	0.577147	-0.00858677	0.998762	0	0.000538149	0.998762
					Fubp3	Fubp3	0	0.577375	0.202137	0.747501	0	-0.126388	0.747501
					Dnajc2	Dnajc2	-4.41494	0.577797	-0.105942	0.851538	0.238224	0.0697959	0.851538
					Arih1	Arih1	-0.180396	0.577915	-0.0127479	0.997436	0.238136	0.00111516	0.997436
					Slc30a10	Slc30a10	0	0.578366	0.0806233	0.93307	0	-0.0300858	0.93307
					Olig2	Olig2	0	0.578522	0.0766337	0.967121	0	-0.0145194	0.967121
					Btbd17	Btbd17	0	0.578528	0.193398	0.70061	0	-0.154524	0.70061
					Naa15	Naa15	-0.341887	0.578528	-0.123009	0.930858	0.237676	0.0311166	0.930858
					Spopl	Spopl	0	0.578528	-0.0395571	0.981296	0	0.00819999	0.981296
					Rai2	Rai2	0	0.578993	-0.0477306	0.981296	0	0.00819999	0.981296
					Tsc1	Tsc1	0	0.578993	0.00164742	0.998831	0	-0.000508151	0.998831
					Rps10	Rps10	-0.054412	0.579428	0.0578336	0.966343	0.237001	-0.0148689	0.966343
					Zfhx2	Zfhx2	0	0.579891	0.0119057	0.997807	0	-0.000953589	0.997807
					Eif6	Eif6	-0.220041	0.579891	0.152236	0.93216	0.236653	-0.0305096	0.93216
					9130024F11Rik	9130024F11Rik	0	0.580216	0.124567	0.953785	0	-0.0205495	0.953785
					Opa1	Opa1	0.147669	0.580277	0.0171916	0.993939	-0.236365	-0.00264038	0.993939
					Car14	Car14	0	0.580407	-0.124466	0.938417	0	0.0276041	0.938417
					Farsa	Farsa	-4.49999	0.58313	0.0575913	0.967121	0.234234	-0.0145194	0.967121
					Ncdn	Ncdn	-0.0900702	0.58313	-0.0370651	0.981749	0.234234	0.00799949	0.981749
					Ubqln1	Ubqln1	-0.0872574	0.58313	-0.0340876	0.984429	0.234234	0.00681567	0.984429
					Rab11a	Rab11a	-0.103544	0.583814	0.0548051	0.957952	0.233725	-0.018656	0.957952
					Bdh1	Bdh1	-0.176976	0.583814	0.159263	0.63696	0.233725	-0.195888	0.63696
					Maged1	Maged1	-0.0771324	0.584005	0.0213006	0.991758	0.233583	-0.00359412	0.991758
					Tacc1	Tacc1	-0.187483	0.584453	-0.0853087	0.914125	0.233251	0.0389944	0.914125
					Cds1	Cds1	0.53472	0.584722	0.182497	0.607569	-0.233051	-0.216404	0.607569
					Fibcd1	Fibcd1	0.606801	0.585326	-0.0125781	0.997537	-0.232602	0.00107112	0.997537
					Pdcd2	Pdcd2	0	0.585663	-0.135063	0.895999	0	0.0476923	0.895999
					Pikfyve	Pikfyve	0	0.586879	0.00494407	0.998831	0	-0.000508151	0.998831
					Nmd3	Nmd3	0	0.587168	-0.0255616	0.991758	0	0.00359412	0.991758
					Wdr73	Wdr73	4.44573	0.587168	0.202342	0.337592	-0.231238	-0.471607	0.587168
					Ide	Ide	-0.151154	0.587168	-0.1985	0.81159	0.231238	0.0906633	0.81159
					Ash1l	Ash1l	0.167589	0.587168	-0.0314267	0.988585	-0.231238	0.00498602	0.988585
					Derl2	Derl2	0	0.587254	-0.214598	0.537451	0	0.269661	0.587254
					Rps28	Rps28	-0.071772	0.587254	0.0478123	0.970638	0.231174	-0.0129429	0.970638
					Cox5b	Cox5b	-0.0386508	0.58801	0.059414	0.955185	0.230616	-0.0199126	0.955185
					Riok3	Riok3	-0.314929	0.588144	0.0620926	0.950747	0.230516	-0.021935	0.950747
					Dnajc10	Dnajc10	0.188863	0.588144	0.112998	0.821957	-0.230516	-0.0851508	0.821957
					Mc4r	Mc4r	0	0.588144	-0.264149	0.420391	0	0.376347	0.588144
					Kcnk9	Kcnk9	0	0.588144	0.0254795	0.99373	0	-0.00273142	0.99373
					Sf3a1	Sf3a1	-0.223048	0.588144	-0.0764685	0.953152	0.230516	0.0208379	0.953152
					Tada2b	Tada2b	-2.89893	0.588144	-0.0440842	0.981296	0.230516	0.00819999	0.981296
					Nsg2	Nsg2	0.0844065	0.588144	0.0474755	0.966343	-0.230516	-0.0148689	0.966343
					Hyou1	Hyou1	0	0.588146	-0.131332	0.734188	0	0.134192	0.734188
					Rras	Rras	0	0.588511	0.0063483	0.998831	0	-0.000508151	0.998831
					Npr2	Npr2	0	0.589478	0.0117122	0.998738	0	-0.000548518	0.998738
					Pdxdc1	Pdxdc1	0.254439	0.589478	-0.0141563	0.997527	-0.229533	0.0010755	0.997527
					Lpcat4	Lpcat4	0	0.589478	-0.0455282	0.981899	0	0.00793328	0.981899
					Napepld	Napepld	0	0.589478	-0.266068	0.260204	0	0.584686	0.589478
					Zbtb40	Zbtb40	0	0.589478	-0.446018	0.0600128	0	1.22176	0.589478
					Zfas1	Zfas1	-0.137004	0.589478	-0.1898	0.63696	0.229533	0.195888	0.63696
					Jag2	Jag2	0	0.589663	-0.516258	0.40264	0	0.395083	0.589663
					Nhlrc1	Nhlrc1	0	0.590571	-0.12118	0.861296	0	0.0648474	0.861296
					Gps1	Gps1	-0.0735573	0.590571	-0.0526225	0.969756	0.228728	0.0133376	0.969756
					Ptpn1	Ptpn1	-4.29228	0.590793	-0.315005	0.094589	0.228565	1.02416	0.590793
					Paxx	Paxx	0.107148	0.591179	-0.00322157	0.998831	-0.228281	0.000508151	0.998831
					Frzb	Frzb	0	0.591885	-0.0559505	0.988856	0	0.00486694	0.988856
					A330102I10Rik	A330102I10Rik	0	0.591892	0.0133907	0.998353	0	-0.000715825	0.998353
					Ar	Ar	0	0.591892	0.0107917	0.997537	0	-0.00107112	0.997537
					Chrd	Chrd	0.319255	0.591892	-0.0541002	0.980773	-0.227757	0.00843168	0.980773
					Idh3a	Idh3a	-0.0641677	0.591904	0.0177694	0.993991	0.227749	-0.0026175	0.993991
					Optn	Optn	0	0.592267	0.0729446	0.944057	0	-0.0250016	0.944057
					Mal2	Mal2	0.115485	0.59239	0.0511035	0.963554	-0.227392	-0.0161239	0.963554
					Sun2	Sun2	0	0.59239	0.0302006	0.988856	0	-0.00486694	0.988856
					Ace	Ace	0	0.59239	-0.749166	0.257726	0	0.588842	0.59239
					Stt3a	Stt3a	0	0.59239	0.0539263	0.974103	0	-0.0113949	0.974103
					Tmem150c	Tmem150c	-4.21334	0.59239	-0.0136993	0.997527	0.227392	0.0010755	0.997527
					Trbc2	Trbc2	0	0.592447	0.019348	0.998831	0	-0.000508151	0.998831
					Hmg20a	Hmg20a	-0.314581	0.593584	-0.0885369	0.874276	0.226518	0.0583513	0.874276
					Spire1	Spire1	-0.177869	0.593744	-0.0480492	0.969756	0.226401	0.0133376	0.969756
					Nab2	Nab2	-0.571678	0.593744	-0.242403	0.264979	0.226401	0.576788	0.593744
					D630045J12Rik	D630045J12Rik	0	0.593744	0.0323115	0.991267	0	-0.00380933	0.991267
					Crem	Crem	0	0.593744	-0.325604	0.1485	0	0.828275	0.593744
					Zfp322a	Zfp322a	0	0.593744	-0.123458	0.750568	0	0.12461	0.750568
					Gm45871	Gm45871	0	0.593744	0.108498	0.872895	0	-0.0590381	0.872895
					Pold1	Pold1	0	0.593744	-0.223799	0.953617	0	0.0206259	0.953617
					Chrna1os	Chrna1os	0	0.59463	0.277667	0.876739	0	-0.0571294	0.876739
					Arhgap44	Arhgap44	0.178499	0.59463	-0.0238735	0.991758	-0.225753	0.00359412	0.991758
					Ankrd26	Ankrd26	0	0.59463	-0.256669	0.131066	0	0.882512	0.59463
					Braf	Braf	0.201663	0.595721	-0.0197757	0.991758	-0.224957	0.00359412	0.991758
					Ajap1	Ajap1	-0.205954	0.597678	-0.0307896	0.988856	0.223533	0.00486694	0.988856
					Trappc8	Trappc8	-4.40172	0.597867	-0.00224723	0.998831	0.223396	0.000508151	0.998831
					Wdr70	Wdr70	0	0.598126	-0.0405136	0.981899	0	0.00793328	0.981899
					2010315B03Rik	2010315B03Rik	0	0.598229	0.134331	0.73283	0	-0.134997	0.73283
					Vwa3b	Vwa3b	0	0.598525	-0.0156307	0.997537	0	0.00107112	0.997537
					Dlg4	Dlg4	0.0948781	0.599449	-0.0378357	0.981296	-0.222248	0.00819999	0.981296
					Snph	Snph	0.183109	0.599655	-0.105937	0.925393	-0.222099	0.0336739	0.925393
					Nolc1	Nolc1	-0.218801	0.599838	-0.00627033	0.998762	0.221966	0.000538149	0.998762
					Wdsub1	Wdsub1	0	0.600036	-0.08894	0.930048	0	0.0314945	0.930048
					Mrps12	Mrps12	-0.104429	0.60043	-0.134956	0.675731	0.221537	0.170226	0.675731
					Faf1	Faf1	0.280302	0.60043	-0.00088348	0.998831	-0.221537	0.000508151	0.998831
					Galnt18	Galnt18	-0.252674	0.60043	0.026674	0.991743	0.221537	-0.00360075	0.991743
					Chchd1	Chchd1	-0.0845897	0.601357	0.0890169	0.899305	0.220868	-0.0460931	0.899305
					Abhd4	Abhd4	0	0.60177	0.00346359	0.998831	0	-0.000508151	0.998831
					Pgpep1	Pgpep1	0	0.60177	-0.200701	0.855584	0	0.0677372	0.855584
					Synrg	Synrg	-0.282124	0.601826	-0.00545733	0.998762	0.220529	0.000538149	0.998762
					Psmd6	Psmd6	-0.129969	0.602157	0.0350769	0.98758	0.22029	-0.0054275	0.98758
					Sst	Sst	0.182943	0.602498	0.020907	0.993991	-0.220044	-0.0026175	0.993991
[truncated: 15,076 more rows]

## Sheet: Fig 3
	Fig 3c	Extended data table 3
	Fig 3d
	CA1
	GOID	GOTerm	Ontology Source	Term PValue	Term PValue Corrected with Bonferroni step down	Group PValue	Group PValue Corrected with Bonferroni step down	GOLevels	GOGroups	% Associated Genes	Nr. Genes	Associated Genes Found
	GO:0004879	nuclear receptor activity	GO_MolecularFunction-EBI-UniProt-GOA_22.06.2022_00h00	0.000792	0.000792	0.000792	0.000792	[3, 4]	Group0	4.34783	3	[Nr4a1, Nr4a2, Nr4a3]
	GO:0017017	MAP kinase tyrosine/serine/threonine phosphatase activity	GO_MolecularFunction-EBI-UniProt-GOA_22.06.2022_00h00	0.000517453	0.00103491	0.000517453	0.00103491	[5, 8]	Group1	15.3846	2	[Dusp5, Dusp6]
	DG
	GOID	GOTerm	Ontology Source	Term PValue	Term PValue Corrected with Bonferroni step down	Group PValue	Group PValue Corrected with Bonferroni step down	GOLevels	GOGroups	% Associated Genes	Nr. Genes	Associated Genes Found
	GO:0003756	protein disulfide isomerase activity	GO_MolecularFunction-EBI-UniProt-GOA_22.06.2022_00h00	0.0036609	0.0073218	0.0036609	0.0036609	[3, 5]	Group0	10	2	[Creld2, Pdia6]
	GO:0004860	protein kinase inhibitor activity	GO_MolecularFunction-EBI-UniProt-GOA_22.06.2022_00h00	0.000216815	0.000867261	0.000216815	0.000650446	[5]	Group2	6.15385	4	[Dnajc3, Spred1, Spred2, Trib2]
	Fig 3f	Data provided in the figure
	Fig 3g	Extended data table 3

## Sheet: Fig 4
	Fig 4b													Fig 4e						Fig 4f
															% preference for displaced object
														AAV	Training	24 hr Test				AAV	Total exploration
														eGFP	36.2448	54.6875				eGFP	6.4
														eGFP	29.891	59.4937				eGFP	7.9
														eGFP	32.1425	42.8571				eGFP	4.9
														eGFP	37.9238	52.459				eGFP	6.1
														eGFP	35.3848	45.5696				eGFP	7.9
														eGFP	37.2711	45.4545				eGFP	3.3
														eGFP	34.2648	45.6522				eGFP	4.6
														eGFP	35.3075	50				eGFP	5.4
														eGFP	28.2168	46.1538				eGFP	7.8
														eGFP	33.0329	54.3478				eGFP	9.2
														Nr4ADN	36.9836	34.4828				Nr4ADN	5.8
														Nr4ADN	38.1136	37.2549				Nr4ADN	5.1
														Nr4ADN	32.6845	62.5				Nr4ADN	4
														Nr4ADN	32.3168	26.3158				Nr4ADN	5.7
														Nr4ADN	28.1634	46.5517				Nr4ADN	11.6
	Fig 4b													Nr4ADN	28.6465	44.6809				Nr4ADN	4.7
														Nr4ADN	35.702	33.6735				Nr4ADN	9.8
	AAV	Normalized YFP/actin												Nr4ADN	30.3375	37.7358				Nr4ADN	10.6
	eGFP	2.05515												Nr4ADN	32.342	33.7662				Nr4ADN	7.7
	eGFP	0.36129												Nr4ADN	31.749	39.0805				Nr4ADN	8.7
	eGFP	0.589971
	Nr4ADN 21	17.9323
	Nr4ADN 21	20.1434
	Nr4ADN 28	35.9366
	Nr4ADN 28	27.9263
	Nr4ADN 28	25.3047

## Sheet: Fig 5
	Fig 5d				Fig 5e						Fig 5f
Animal #	Group	Norm. Sgk1 MFI (wrt HC)			Animal #	Group	Norm. Sgk1 MFI (wrt HC)				Animal #	Group	Norm. Sgk1 MFI (wrt HC)
#1	HC	0.88433			#1	HC	0.768169				#1	HC	0.985993
#3	HC	1.08179			#3	HC	1.22473				#3	HC	0.957842
#5	HC	1.18757			#5	HC	0.968852				#5	HC	1.04097
#7	HC	0.846317			#7	HC	1.03825				#7	HC	1.0152
#2	SOR	1.36125			#2	SOR	1.11155				#2	SOR	0.984775
#4	SOR	1.31961			#4	SOR	1.28253				#4	SOR	1.03776
#6	SOR	1.76281			#6	SOR	1.70786				#6	SOR	0.879632
#8	SOR	1.42653			#8	SOR	1.58961				#8	SOR	0.938151

## Sheet: S1
	Supplementary Fig 1
	T1	T2	T3
	18.9	10.6	7.8
	20.8	10.4	9.8
	18.6	14.7	11
	18.4	11.5	11.8
	16.6	13.4	12.6
	11.4	9.9	8.2
	14.5	11.1	7

## Sheet: S5
	Supplementary Fig 5b				Supplementary Fig 5c
	Animal #	Group	Norm. Nr4A1 in CA1 MFI (wrt HC)		Animal #	Group	Norm. Nr4A1 in DG MFI (wrt HC)
	#1	HC	0.611582		#1	HC	0.967207
	#3	HC	1.0794		#3	HC	0.870683
	#5	HC	0.99161		#5	HC	0.84657
	#7	HC	1.04363		#7	HC	1.31554
	#2	SOR	1.91027		#2	SOR	0.955295
	#4	SOR	1.33187		#4	SOR	0.998614
	#6	SOR	2.00343		#6	SOR	0.821429
	#8	SOR	1.64648		#8	SOR	1.45993
	Supplementary Fig 5e				Supplementary Fig 5f
	Animal #	Group	Norm. Nr4A2 in CA1 MFI (wrt HC)		Animal #	Group	Norm. Nr4A2 in DG MFI (wrt HC)
	#1	HC	0.933581		#1	HC	0.999903
	#3	HC	0.918297		#3	HC	0.98886
	#5	HC	1.04755		#5	HC	0.836147
	#7	HC	1.10057		#7	HC	1.17509
	#2	SOR	1.38391		#2	SOR	1.21885
	#4	SOR	1.22556		#4	SOR	1.07121
	#6	SOR	1.30247		#6	SOR	0.95516
	#8	SOR	1.26764		#8	SOR	1.23911
	Supplementary Fig 5h				Supplementary Fig 5j
	Animal #	Group	Normalized P.C (wrt HC)		Animal #	Group	Normalized P.C (wrt HC)
	#1	HC	0.922597		#1	HC	0.872125
	#3	HC	0.930909		#3	HC	0.98988
	#5	HC	1.08052		#5	HC	0.953082
	#7	HC	1.06597		#7	HC	1.18491
	#2	SOR	1.21143		#2	SOR	1.56762
	#4	SOR	1.29247		#4	SOR	1.41306
	#6	SOR	1.31325		#6	SOR	1.56394
	#8	SOR	1.25714		#8	SOR	1.62282

## Sheet: S6
	Supplementary Fig 6b				Supplementary Fig 6c
	Animal #	Group	Norm. Nr4A1 in CA1 MFI (wrt HC)		Animal #	Group	Norm. Nr4A1 in DG MFI (wrt HC)
	#1	HC	1.11267		#1	HC	1.08289
	#3	HC	1.00709		#3	HC	0.911918
	#5	HC	0.880246		#5	HC	1.00519
	#2	SOR	1.46708		#2	SOR	1.00834
	#4	SOR	1.52081		#4	SOR	0.751895
	#6	SOR	1.19987		#6	SOR	1.08833

## Sheet: S7
		Supplementary Fig 7b					Supplementary Fig 7c
		Inner Zone	Outer Zone				T1	T2	T3
	eGFP	45.2435	54.7565			eGFP	22	20.5	13.8
	eGFP	16.6926	83.3074			eGFP	18	14.7	17.7
	eGFP	33.963	66.037			eGFP	22.3	14.3	4.9
	eGFP	45.9658	54.0342			eGFP	24	11.3	10
	eGFP	33.4628	66.5372			eGFP	30.1	15.3	14.8
	eGFP	34.4188	65.5812			eGFP	18.4	12.9	12.7
	eGFP	49.0552	50.9448			eGFP	16.2	11.5	6.3
	eGFP	33.9963	66.0037			eGFP	14.6	12.2	13.3
	eGFP	21.6603	78.3397			eGFP	29.4	13.3	11.6
	eGFP	21.1047	78.8953			eGFP	21.1	13.2	17
	Nr4ADN	51.5225	48.4775			Nr4ADN	16	11.4	7.9
	Nr4ADN	40.7091	59.2909			Nr4ADN	19.2	19.3	10.4
	Nr4ADN	40.1867	59.8133			Nr4ADN	17	9.1	11.1
	Nr4ADN	41.4315	58.5685			Nr4ADN	22.4	11.4	13.4
	Nr4ADN	41.1313	58.8687			Nr4ADN	31	23.2	15.1
	Nr4ADN	30.5957	69.4043			Nr4ADN	15	12.1	10
	Nr4ADN	27.9729	72.0271			Nr4ADN	20.4	15.7	15
	Nr4ADN	25.6724	74.3276			Nr4ADN	22	17.9	11.2
	Nr4ADN	19.4488	80.5512			Nr4ADN	13.2	11.1	9.8
	Nr4ADN	43.9431	56.0569			Nr4ADN	5.3	9.3	10.8

## Sheet: S8
		Supplementary Fig 8d					Supplementary Fig 8e					Supplementary Fig 8f					Supplementary Fig 8g
		Inner Zone	Outer Zone				T1	T2	T3			Train	Test				Total exploration
	eGFP	36.9528	63.0472			eGFP	16.1	7.9	7.2		eGFP	35.5802	45.5882			eGFP	6.8
	eGFP	23.9386	76.0614			eGFP	15.3	7.9	6.2		eGFP	34.5907	44.1176			eGFP	6.8
	eGFP	24.0276	75.9724			eGFP	13.7	7	5.5		eGFP	29.8891	62.0253			eGFP	7.9
	eGFP	41.7759	58.2241			eGFP	14	8.6	7		eGFP	32.1927	49.3976			eGFP	8.3
	eGFP	23.4052	76.5948			eGFP	14	8.5	6.4		eGFP	32.3302	44.3038			eGFP	7.9
	eGFP	18.2596	81.7404			eGFP	3	2.4	2.1		eGFP	30.754	48			eGFP	2.5
	eGFP	32.6628	67.3372			eGFP	8.5	2.5	1.9		eGFP	38.8978	40			eGFP	4
	eGFP	21.527	78.473			eGFP	4.2	3.2	2.5		eGFP	35.0714	34.375			eGFP	3.2
	eGFP	31.7294	68.2706			eGFP	3.1	4.5	3.1		eGFP	30.8005	38.7755			eGFP	4.9
	Nr4ADN	29.1286	70.8714			Nr4ADN	15.9	9.8	8.5		Nr4ADN	35.7254	31.5217			Nr4ADN	9.2
	Nr4ADN	29.9179	70.0821			Nr4ADN	16.5	9.5	6.1		Nr4ADN	31.0569	62.2642			Nr4ADN	5.3
	Nr4ADN	42.3649	57.6351			Nr4ADN	13.4	7.9	6		Nr4ADN	37.3578	38.1818			Nr4ADN	5.5
	Nr4ADN	24.3761	75.6239			Nr4ADN	14.7	7.2	6.4		Nr4ADN	30.4209	42.1053			Nr4ADN	9.5
	Nr4ADN	28.2729	71.7271			Nr4ADN	13.8	8.6	5.3		Nr4ADN	33.9645	41.3043			Nr4ADN	9.2
	Nr4ADN	26.9838	73.0162			Nr4ADN	16.1	9.8	8.3		Nr4ADN	35.4732	57.6577			Nr4ADN	11.1
	Nr4ADN	45.3213	54.6787			Nr4ADN	7	3.4	1.7		Nr4ADN	40.7563	38.2979			Nr4ADN	4.7
	Nr4ADN	30.1845	69.8155			Nr4ADN	9.6	5.1	2		Nr4ADN	34.8489	39.2157			Nr4ADN	5.1
	Nr4ADN	39.7976	60.2024			Nr4ADN	8.4	4.8	2		Nr4ADN	31.9048	43.6364			Nr4ADN	5.5
	Nr4ADN	41.5759	58.4241			Nr4ADN	6.3	4.9	2.2		Nr4ADN	39.8681	45.3125			Nr4ADN	6.4
